# Supplementary material for: Chemical Proteomics for Target Discovery of Head-to-Tail Cyclized Mini-Proteins
Source: Front Chem. 2017 Oct 11;5:73. doi: 10.3389/fchem.2017.00073 (PMC5641551; doi:10.3389/fchem.2017.00073)
Supplement: Supplementary file 1 [file DataSheet1.XLSX]

## Sheet: Fig 4.pull down experiment
Protein Report
Project Info
Name:							Cyclotide Target Deconvolution																		Date:						2014-11-20
Sample Info & Protocols																										Date:						2014-12-01
Name:							Fig. 4A,B experimental pull down 53_Competition 20-60-100fold
Search Result Info
Search Result													Location															Search Engine	Database										Ident. Compounds
pull down sample													/Cyclotide Target Deconvolution/PD53_Competition 20-60-100fold/experiment/25KDa protein/Test sample 27/141205_Sample27_Test_GB3_01_520.d															Mascot, 2.4.0	SwissProt, SwissProt_2014_11.fasta										296/25449
Protein 1:						Actin, cytoplasmic 1 OS=Homo sapiens GN=ACTB PE=1 SV=1
Accession:						ACTB_HUMAN																		Score:						843.622
Database:						SwissProt																		MW [kDa]:						41.7
Seq. Coverage [%]:						0.477																		pI:						5.29043
																								No. of Peptides:						18
Modification(s):								Carbamidomethyl, Acetyl, Oxidation
Cmpd.		No. of Cmpds.	m/z meas.		Δ				z		Rt [min]			Score			Site [%]	P	Range				Sequence														Modification
					m/z [ppm]
21334		15	911.402		-1.39208				2		118.791			47.1				0	2-18				M.DDDIAALVVDNGSGMCK.A														Carbamidomethyl: 16; Acetyl: 1
2599		32	488.724		-7.1832				2		41.9194			65.65				0	19-28				K.AGFAGDDAPR.A
10415		17	599.851		-9.25138				2		72.3756			49.83				0	29-39				R.AVFPSIVGRPR.H
1242		9	599.761		-6.53095				2		35.0405			31.84				0	51-61				K.DSYVGDEAQSK.R
984		21	677.81		-7.54268				2		33.6572			70.22				1	51-62				K.DSYVGDEAQSKR.G
12341		35	652.021		-7.83552				3		80.8991			69.11				0	96-113				R.VAPEEHPVLLTEAPLNPK.A
6522		29	566.764		-5.29804				2		57.2874			58.55				0	197-206				R.GYSFTTTAER.E
23487		1	1275.58		-7.60005				2		127.981			18.65				0	216-238				K.LCYVALDFEQEMATAASSSSLEK.S														Carbamidomethyl: 2
16523		27	895.946		-3.68066				2		100.327			91.13				0	239-254				K.SYELPDGQVITIGNER.F
429		14	453.226		-6.64573				2		29.9189			31.47				1	285-291				K.CDVDIRK.D														Carbamidomethyl: 1
19544		16	1108.03		-7.17308				2		111.94			68.22				0	292-312				K.DLYANTVLSGGTTMYPGIADR.M
17310		17	1116.03		-8.60685				2		103.26			107.89				0	292-312				K.DLYANTVLSGGTTMYPGIADR.M														Oxidation: 14
5876		12	589.306		-7.56652				2		54.977			44.53				0	316-326				K.EITALAPSTMK.I														Oxidation: 10
9244		17	581.311		-3.68395				2		67.5			48.76				0	316-326				K.EITALAPSTMK.I
6563		1	518.826		-6.5129				2		57.4423			22.89				1	327-335				K.IKIIAPPER.K
3309		11	398.24		0.412858				2		45.0457			32.97				0	329-335				K.IIAPPER.K
1291		19	462.286		-3.43313				2		35.2982			34.51				1	329-336				K.IIAPPERK.Y
5110		11	758.851		-5.37523				2		51.9499			67.02				0	360-372				K.QEYDESGPSIVHR.K
Protein 2:						Actin, cytoplasmic 2 OS=Homo sapiens GN=ACTG1 PE=1 SV=1
Accession:						ACTG_HUMAN																		Score:						818.489
Database:						SwissProt																		MW [kDa]:						41.8
Seq. Coverage [%]:						0.477																		pI:						5.30752
																								No. of Peptides:						18
Modification(s):								Carbamidomethyl, Oxidation
Cmpd.		No. of Cmpds.	m/z meas.		Δ				z		Rt [min]			Score			Site [%]	P	Range				Sequence														Modification
					m/z [ppm]
21406		1	918.431		1.73516				2		119.09			20.75				0	2-18				M.EEEIAALVIDNGSGMCK.A														Carbamidomethyl: 16
2599		32	488.724		-7.1832				2		41.9194			65.65				0	19-28				K.AGFAGDDAPR.A
10415		17	599.851		-9.25138				2		72.3756			49.83				0	29-39				R.AVFPSIVGRPR.H
1242		9	599.761		-6.53095				2		35.0405			31.84				0	51-61				K.DSYVGDEAQSK.R
984		21	677.81		-7.54268				2		33.6572			70.22				1	51-62				K.DSYVGDEAQSKR.G
12341		35	652.021		-7.83552				3		80.8991			69.11				0	96-113				R.VAPEEHPVLLTEAPLNPK.A
6522		29	566.764		-5.29804				2		57.2874			58.55				0	197-206				R.GYSFTTTAER.E
23487		1	1275.58		-7.60005				2		127.981			18.65				0	216-238				K.LCYVALDFEQEMATAASSSSLEK.S														Carbamidomethyl: 2
16523		27	895.946		-3.68066				2		100.327			91.13				0	239-254				K.SYELPDGQVITIGNER.F
429		14	453.226		-6.64573				2		29.9189			31.47				1	285-291				K.CDVDIRK.D														Carbamidomethyl: 1
19544		16	1108.03		-7.17308				2		111.94			68.22				0	292-312				K.DLYANTVLSGGTTMYPGIADR.M
17310		17	1116.03		-8.60685				2		103.26			107.89				0	292-312				K.DLYANTVLSGGTTMYPGIADR.M														Oxidation: 14
5876		12	589.306		-7.56652				2		54.977			44.53				0	316-326				K.EITALAPSTMK.I														Oxidation: 10
9244		17	581.311		-3.68395				2		67.5			48.76				0	316-326				K.EITALAPSTMK.I
6563		1	518.826		-6.5129				2		57.4423			22.89				1	327-335				K.IKIIAPPER.K
3309		11	398.24		0.412858				2		45.0457			32.97				0	329-335				K.IIAPPER.K
1291		19	462.286		-3.43313				2		35.2982			34.51				1	329-336				K.IIAPPERK.Y
5110		11	758.851		-5.37523				2		51.9499			67.02				0	360-372				K.QEYDESGPSIVHR.K
Protein 3:						Tubulin beta chain OS=Homo sapiens GN=TUBB PE=1 SV=2
Accession:						TBB5_HUMAN																		Score:						723.973
Database:						SwissProt																		MW [kDa]:						49.6
Seq. Coverage [%]:						0.367																		pI:						4.7803
																								No. of Peptides:						18
Modification(s):								Carbamidomethyl, Oxidation
Cmpd.		No. of Cmpds.	m/z meas.		Δ				z		Rt [min]			Score			Site [%]	P	Range				Sequence														Modification
					m/z [ppm]
7728		17	651.318		-6.68198				2		61.5755			67.16				0	47-58				R.ISVYYNEATGGK.Y
14358		13	816.414		-6.18274				2		90.6903			37.09				0	63-77				R.AILVDLEPGTMDSVR.S														Oxidation: 11
16898		10	808.417		-5.18319				2		101.748			59.73				0	63-77				R.AILVDLEPGTMDSVR.S
1271		12	539.265		-9.07268				2		35.2066			31.08				1	155-162				K.IREEYPDR.I
13095		20	660.353		-2.96915				2		84.6368			89.15				0	163-174				R.IMNTFSVVPSPK.V
11166		16	565.799		-4.48908				2		75.4447			60.74				0	242-251				R.FPGQLNADLR.K
8274		1	629.843		-8.55989				2		63.7074			27.07				1	242-252				R.FPGQLNADLRK.L
12809		24	580.313		-9.03202				2		83.1441			62.63				0	253-262				K.LAVNMVPFPR.L														Oxidation: 5
15561		18	572.317		-5.94762				2		96.3224			63.48				0	253-262				K.LAVNMVPFPR.L
19437		21	830.447		-5.70163				2		111.576			72.29				0	283-297				R.ALTVPELTQQVFDAK.N
3163		3	533.214		-6.59039				2		44.4112			19.21				0	298-306				K.NMMAACDPR.H														Carbamidomethyl: 6
15548		19	520.297		-5.96668				2		96.2668			38.31				0	310-318				R.YLTVAAVFR.G
8311		12	723.846		-3.65834				2		63.8541			44.46				0	325-336				K.EVDEQMLNVQNK.N
18731		19	848.917		-4.06631				2		108.991			58.79				0	337-350				K.NSSYFVEWIPNNVK.T
4365		2	514.759		-8.60395				2		49.1912			34.75				0	351-359				K.TAVCDIPPR.G														Carbamidomethyl: 4
22629		1	943.489		-1.45662				2		123.96			17.32				0	363-379				K.MAVTFIGNSTAIQELFK.R														Oxidation: 1
11634		2	623.298		-4.42108				2		77.6152			23.41				0	381-390				R.ISEQFTAMFR.R														Oxidation: 8
15246		9	615.299		-5.81528				2		94.8467			41.2				0	381-390				R.ISEQFTAMFR.R
Protein 4:						F-actin-capping protein subunit beta OS=Homo sapiens GN=CAPZB PE=1 SV=4
Accession:						CAPZB_HUMAN																		Score:						685.64
Database:						SwissProt																		MW [kDa]:						31.3
Seq. Coverage [%]:						0.513																		pI:						5.36156
																								No. of Peptides:						16
Modification(s):								Carbamidomethyl, Acetyl, Oxidation
Cmpd.		No. of Cmpds.	m/z meas.		Δ				z		Rt [min]			Score			Site [%]	P	Range				Sequence														Modification
					m/z [ppm]
16305		2	811.856		-6.62673				2		99.41			17.74				0	2-14				M.SDQQLDCALDLMR.R														Carbamidomethyl: 7; Acetyl: 1; Oxidation: 12
22310		19	803.859		-5.99913				2		122.668			57.39				0	2-14				M.SDQQLDCALDLMR.R														Carbamidomethyl: 7; Acetyl: 1
1896		44	554.823		-8.46698				2		38.5128			40.21				1	15-23				R.RLPPQQIEK.N
2439		1	476.775		-3.57022				2		41.2142			16.54				0	16-23				R.LPPQQIEK.N
11779		11	616.268		-9.73239				2		78.276			37.53				0	58-66				K.DYLLCDYNR.D														Carbamidomethyl: 5
13065		23	740.006		-9.62448				3		84.4904			59.41				1	73-92				R.SPWSNKYDPPLEDGAMPSAR.L
10688		16	848.914		-4.58301				2		73.5604			57.3				1	95-108				R.KLEVEANNAFDQYR.D
12050		6	784.866		-5.51567				2		79.4977			66.41				0	96-108				K.LEVEANNAFDQYR.D
12270		26	843.397		-5.20423				2		80.5506			80.3				0	146-159				K.GCWDSIHVVEVQEK.S														Carbamidomethyl: 2
4713		3	677.322		-5.10885				2		50.4069			54.86				0	182-195				K.SGSGTMNLGGSLTR.Q														Oxidation: 6
8405		19	669.323		-6.48838				2		64.2209			85.6				0	182-195				K.SGSGTMNLGGSLTR.Q
7525		1	763.017		-3.13176				3		60.8402			20.5				1	196-215				R.QMEKDETVSDCSPHIANIGR.L														Carbamidomethyl: 11
2082		2	631.822		-2.63506				2		39.4363			22.45				1	216-225				R.LVEDMENKIR.S														Oxidation: 5
6390		19	623.823		-5.68651				2		56.83			70.72				1	216-225				R.LVEDMENKIR.S
12608		32	586.3		-5.27216				2		82.1188			61.86				0	226-235				R.STLNEIYFGK.T
3689		9	508.295		-5.77042				2		46.642			31.87				1	236-244				K.TKDIVNGLR.S
Protein 5:						Keratin, type II cytoskeletal 1 OS=Homo sapiens GN=KRT1 PE=1 SV=6
Accession:						K2C1_HUMAN																		Score:						597.265
Database:						SwissProt																		MW [kDa]:						66
Seq. Coverage [%]:						0.197																		pI:						8.15063
																								No. of Peptides:						12
Cmpd.		No. of Cmpds.	m/z meas.		Δ				z		Rt [min]			Score			Site [%]	P	Range				Sequence														Modification
					m/z [ppm]
6085		8	437.75		-7.00646				2		55.7562			30.02				0	66-74				R.SLVNLGGSK.S
15474		19	692.343		-8.27794				2		95.9119			63.53				0	186-197				K.SLNNQFASFIDK.V
8908		13	738.392		-6.17925				2		66.2885			80.35				0	200-211				R.FLEQQNQVLQTK.W
15059		3	738.378		-0.189576				2		94.0267			50.06				0	212-223				K.WELLQQVDTSTR.T
2277		1	436.887		-5.01862				3		40.4466			21.5				2	268-277				R.NKYEDEINKR.T
6409		20	697.366		-5.69803				2		56.8882			75.81				1	278-289				R.TNAENEFVTIKK.D
22309		22	651.857		-5.72224				2		122.666			66.6				0	344-355				R.SLDLDSIIAEVK.A
2875		7	533.26		-7.81213				2		43.2284			21.53				0	356-364				K.AQYEDIAQK.S
2257		19	670.834		-5.86777				2		40.3783			72.35				1	365-376				K.SKAEAESLYQSK.Y
9058		9	590.299		-7.93219				2		66.8169			46.52				0	377-386				K.YEELQITAGR.H
8356		1	487.265		-8.56057				2		64.0197			22.14				0	396-403				K.IEISELNR.V
3578		24	517.258		-7.06265				2		46.1432			51.46				0	484-492				R.TLLEGEESR.M
Protein 6:						14-3-3 protein zeta/delta OS=Homo sapiens GN=YWHAZ PE=1 SV=1
Accession:						1433Z_HUMAN																		Score:						541.031
Database:						SwissProt																		MW [kDa]:						27.7
Seq. Coverage [%]:						0.482																		pI:						4.72625
																								No. of Peptides:						12
Modification(s):								Carbamidomethyl, Acetyl, Oxidation
Cmpd.		No. of Cmpds.	m/z meas.		Δ				z		Rt [min]			Score			Site [%]	P	Range				Sequence														Modification
					m/z [ppm]
5444		3	573.791		-6.0581				2		53.2093			25.83				1	1-9				-.MDKNELVQK.A														Acetyl: 1
4641		14	774.854		-8.59294				2		50.1403			76.97				0	28-41				K.SVTEQGAELSNEER.N
10780		7	454.264		-5.43808				2		73.9538			26.86				0	42-49				R.NLLSVAYK.N
24630		5	709.86		-4.75721				2		135.951			44.35				0	92-103				R.DICNDVLSLLEK.F														Carbamidomethyl: 3
10508		18	652.84		-8.40075				2		72.7893			54.23				0	104-115				K.FLIPNASQAESK.V
3117		25	640.325		-7.47607				2		44.2419			75.98				1	128-139				R.YLAEVAAGDDKK.G
17373		11	1021		-1.8082				2		103.519			77.35				0	140-157				K.GIVDQSQQAYQEAFEISK.K
15386		19	723.693		-7.78031				3		95.5044			73.91				1	140-158				K.GIVDQSQQAYQEAFEISKK.E
25		14	583.291		-3.11152				2		23.1895			27.55				0	159-167				K.EMQPTHPIR.L														Carbamidomethyl: 1
183		21	562.777		-4.78061				2		26.9479			49.77				0	159-167				K.EMQPTHPIR.L														Oxidation: 2
1287		26	554.777		-8.47707				2		35.29			51.08				0	159-167				K.EMQPTHPIR.L
17409		2	1204.99		-8.01604				2		103.676			37.99				0	223-245				R.DNLTLWTSDTQGDEAEAGEGGEN.-
Protein 7:						Tubulin alpha-1B chain OS=Homo sapiens GN=TUBA1B PE=1 SV=1
Accession:						TBA1B_HUMAN																		Score:						540.966
Database:						SwissProt																		MW [kDa]:						50.1
Seq. Coverage [%]:						0.33																		pI:						4.94286
																								No. of Peptides:						11
Modification(s):								Carbamidomethyl
Cmpd.		No. of Cmpds.	m/z meas.		Δ				z		Rt [min]			Score			Site [%]	P	Range				Sequence														Modification
					m/z [ppm]
17651		25	1004.44		-7.94345				2		104.733			110.91				0	41-60				K.TIGGGDDSFNTFFSETGAGK.H
20458		43	851.453		-4.16611				2		115.4			58.88				0	65-79				R.AVFVDLEPTVIDEVR.T
13335		4	705.888		-3.81964				2		85.8045			19.97				0	85-96				R.QLFHPEQLITGK.E
13259		22	805.735		-5.77147				3		85.445			55				1	85-105				R.QLFHPEQLITGKEDAANNYAR.G
17892		34	543.31		-5.96121				2		105.617			42.67				0	113-121				K.EIIDLVLDR.I
1915		19	455.253		-6.41972				2		38.6043			33.56				1	157-164				R.LSVDYGKK.S
10426		15	573.629		-6.05257				3		72.4259			71.47				0	216-229				R.NLDIERPTYTNLNR.L
24870		94	744.437		-8.97708				2		137.453			60.5				0	230-243				R.LISQIVSSITASLR.F
19154		1	792.878		-1.48999				2		110.509			30.06				0	340-352				R.SIQFVDWCPTGFK.V														Carbamidomethyl: 8
14908		14	912.993		-4.11931				2		93.4004			43.15				0	353-370				K.VGINYQPPTVVPGGDLAK.V
19625		1	932.95		-6.65164				2		112.24			16.78				0	374-390				R.AVCMLSNTTAIAEAWAR.L														Carbamidomethyl: 3
Protein 8:						40S ribosomal protein S4, X isoform OS=Homo sapiens GN=RPS4X PE=1 SV=2
Accession:						RS4X_HUMAN																		Score:						520.741
Database:						SwissProt																		MW [kDa]:						29.6
Seq. Coverage [%]:						0.437																		pI:						10.1617
																								No. of Peptides:						14
Modification(s):								Carbamidomethyl, Oxidation
Cmpd.		No. of Cmpds.	m/z meas.		Δ				z		Rt [min]			Score			Site [%]	P	Range				Sequence														Modification
					m/z [ppm]
23168		16	514.974		-6.86717				3		126.382			46.83				1	38-49				K.LRECLPLIIFLR.N														Carbamidomethyl: 4
24393		100	637.367		-4.93266				2		133.869			55.55				0	40-49				R.ECLPLIIFLR.N														Carbamidomethyl: 2
5589		1	498.253		-6.6624				2		53.7861			21.1				0	54-62				K.YALTGDEVK.K
3093		11	562.299		-6.79542				2		44.1401			32.94				1	54-63				K.YALTGDEVKK.I
22927		11	943.465		-1.65843				2		125.339			36.26				0	78-94				R.TDITYPAGFMDVISIDK.T
373		3	315.177		-6.95175				2		29.4925			30.36				0	109-113				R.FAVHR.I
1284		11	396.751		-4.60947				2		35.2587			30.74				1	128-134				R.KIFVGTK.G
4500		25	608.328		-9.07158				2		49.629			59.81				0	135-145				K.GIPHLVTHDAR.T
10771		21	608.354		-7.33229				2		73.9084			33.54				1	146-155				R.TIRYPDPLIK.V
13352		11	899.915		1.26898				2		85.9068			56.74				0	175-191				K.FDTGNLCMVTGGANLGR.I														Carbamidomethyl: 7; Oxidation: 8
15394		21	891.909		-8.25248				2		95.5495			81.23				0	175-191				K.FDTGNLCMVTGGANLGR.I														Carbamidomethyl: 7
14091		8	495.8		-6.33313				2		89.3875			26.28				0	222-230				R.LSNIFVIGK.G
11320		24	584.331		-7.40999				2		76.1585			31.95				0	231-240				K.GNKPWISLPR.G
3271		21	416.23		-5.11137				2		44.8697			37.67				0	246-252				R.LTIAEER.D
Protein 9:						26S proteasome non-ATPase regulatory subunit 9 OS=Homo sapiens GN=PSMD9 PE=1 SV=3
Accession:						PSMD9_HUMAN																		Score:						507.39
Database:						SwissProt																		MW [kDa]:						24.7
Seq. Coverage [%]:						0.417																		pI:						6.45564
																								No. of Peptides:						9
Modification(s):								Carbamidomethyl
Cmpd.		No. of Cmpds.	m/z meas.		Δ				z		Rt [min]			Score			Site [%]	P	Range				Sequence														Modification
					m/z [ppm]
3011		7	622.35		-6.05219				2		43.7959			29.3				2	29-38				R.RKEEIEAQIK.A
6762		23	583.784		-6.92917				2		58.1531			49.35				0	39-48				K.ANYDVLESQK.G
13708		22	903.905		-7.2284				2		87.571			77.27				0	49-64				K.GIGMNEPLVDCEGYPR.S														Carbamidomethyl: 11
8590		27	547.777		-0.658073				2		64.9886			57.71				0	65-73				R.SDVDLYQVR.T
5341		1	715.875		-5.38011				2		52.8029			38.86				0	92-103				K.QVEEALHQLHAR.D
924		2	688.306		-3.6406				2		33.3353			47.16				1	111-122				R.DMAEAHKEAMSR.K
494		46	642.333		-8.93275				2		30.367			82.93				1	123-134				R.KLGQSESQGPPR.A
769		26	578.287		-7.56772				2		32.3528			66.96				0	124-134				K.LGQSESQGPPR.A
16880		28	677.383		-5.92959				2		101.69			57.85				0	212-223				K.GLLGCNIIPLQR.-														Carbamidomethyl: 5
Protein 10:						14-3-3 protein theta OS=Homo sapiens GN=YWHAQ PE=1 SV=1
Accession:						1433T_HUMAN																		Score:						471.043
Database:						SwissProt																		MW [kDa]:						27.7
Seq. Coverage [%]:						0.437																		pI:						4.68342
																								No. of Peptides:						12
Modification(s):								Carbamidomethyl, Oxidation
Cmpd.		No. of Cmpds.	m/z meas.		Δ				z		Rt [min]			Score			Site [%]	P	Range				Sequence														Modification
					m/z [ppm]
4056		19	766.858		-5.90851				2		48.0633			85.85				0	28-41				K.AVTEQGAELSNEER.N
10780		7	454.264		-5.43808				2		73.9538			26.86				0	42-49				R.NLLSVAYK.N
1665		6	452.258		-6.00308				2		37.3565			20.77				0	61-68				R.VISSIEQK.T
983		28	495.263		-8.09385				2		33.6555			39.87				1	84-91				R.EKVESELR.S
1469		10	466.714		-8.87093				2		36.2063			28.15				1	121-127				K.MKGDYFR.Y														Oxidation: 1
5868		7	634.778		-7.08431				2		54.9662			61.98				0	128-138				R.YLAEVACGDDR.K														Carbamidomethyl: 7
3697		22	698.824		-8.19728				2		46.6838			80.75				1	128-139				R.YLAEVACGDDRK.Q														Carbamidomethyl: 7
13238		6	1007.97		-3.18301				2		85.343			44				0	140-157				K.QTIDNSQGAYQEAFDISK.K
25		14	583.291		-3.11152				2		23.1895			27.55				0	159-167				K.EMQPTHPIR.L														Carbamidomethyl: 1
183		21	562.777		-4.78061				2		26.9479			49.77				0	159-167				K.EMQPTHPIR.L														Oxidation: 2
1287		26	554.777		-8.47707				2		35.29			51.08				0	159-167				K.EMQPTHPIR.L
18007		3	1228		0.268843				2		106.048			32.5				0	223-245				R.DNLTLWTSDSAGEECDAAEGAEN.-														Carbamidomethyl: 15
Protein 11:						Elongation factor 1-alpha 1 OS=Homo sapiens GN=EEF1A1 PE=1 SV=1
Accession:						EF1A1_HUMAN																		Score:						437.36
Database:						SwissProt																		MW [kDa]:						50.1
Seq. Coverage [%]:						0.216																		pI:						9.10317
																								No. of Peptides:						10
Modification(s):								Oxidation
Cmpd.		No. of Cmpds.	m/z meas.		Δ				z		Rt [min]			Score			Site [%]	P	Range				Sequence														Modification
					m/z [ppm]
2990		25	560.799		-8.19942				2		43.7133			55.82				0	21-30				K.STTTGHLIYK.C
1182		21	447.748		-5.25537				2		34.6937			37.38				1	38-44				R.TIEKFEK.E
11095		31	702.864		-5.19465				2		75.1725			69.18				0	85-96				K.YYVTIIDAPGHR.D
13538		66	657.871		-4.58274				2		86.8127			80.46				0	135-146				R.EHALLAYTLGVK.Q
5816		2	435.771		-6.79834				2		54.7619			17.8				0	147-154				K.QLIVGVNK.M
1546		5	484.272		-9.48842				2		36.6564			19.64				1	173-180				K.EVSTYIKK.I
10015		19	488.277		-4.80813				2		70.6107			38.72				0	248-255				R.LPLQDVYK.I
9035		40	513.307		-3.83944				2		66.7529			62.13				0	256-266				K.IGGIGTVPVGR.V
16723		5	844.457		-8.7359				3		101.12			40.94				0	267-290				R.VETGVLKPGMVVTFAPVNVTTEVK.S														Oxidation: 10
18717		22	839.127		-7.27992				3		108.942			56.23				0	267-290				R.VETGVLKPGMVVTFAPVNVTTEVK.S
Protein 12:						Calcyclin-binding protein OS=Homo sapiens GN=CACYBP PE=1 SV=2
Accession:						CYBP_HUMAN																		Score:						415.773
Database:						SwissProt																		MW [kDa]:						26.2
Seq. Coverage [%]:						0.395																		pI:						8.27784
																								No. of Peptides:						10
Modification(s):								Carbamidomethyl, Acetyl, Oxidation
Cmpd.		No. of Cmpds.	m/z meas.		Δ				z		Rt [min]			Score			Site [%]	P	Range				Sequence														Modification
					m/z [ppm]
15249		22	780.389		-5.78274				2		94.8815			109.24			100	1	2-14				M.ASEELQKDLEEVK.V														Acetyl: 1
709		19	501.779		-7.76403				2		31.976			45.77				1	25-33				R.VRDALTAEK.S
1457		3	474.272		-4.24297				2		36.1584			20.97				1	34-41				K.SKIETEIK.N
1558		1	595.338		-7.62176				2		36.7021			20.91				2	34-43				K.SKIETEIKNK.M
13678		14	843.462		-9.93277				3		87.4257			27.49				1	51-74				K.KAELLDNEKPAAVVAPITTGYTVK.I
15084		9	800.765		-9.24981				3		94.1323			33.19				0	52-74				K.AELLDNEKPAAVVAPITTGYTVK.I
11241		19	843.903		-7.49399				2		75.7857			60.76				1	75-88				K.ISNYGWDQSDKFVK.I
11715		18	545.797		-4.67473				2		78.0073			57.77				0	147-155				K.TDTVLILCR.K														Carbamidomethyl: 8
265		5	686.786		-3.24169				2		27.8088			29.5				1	198-208				K.IYEDGDDDMKR.T														Oxidation: 9
1832		10	678.786		-6.17106				2		38.1825			40.44				1	198-208				K.IYEDGDDDMKR.T
Protein 13:						26S proteasome non-ATPase regulatory subunit 8 OS=Homo sapiens GN=PSMD8 PE=1 SV=2
Accession:						PSMD8_HUMAN																		Score:						371.05
Database:						SwissProt																		MW [kDa]:						39.6
Seq. Coverage [%]:						0.294																		pI:						9.73048
																								No. of Peptides:						9
Cmpd.		No. of Cmpds.	m/z meas.		Δ				z		Rt [min]			Score			Site [%]	P	Range				Sequence														Modification
					m/z [ppm]
24159		67	829.985		-5.45301				2		132.209			90.07				0	121-135				K.LVLLELNFLPTTGTK.L
6181		21	421.262		-9.53004				2		56.1053			38.63				0	139-145				K.QQLILAR.D
4456		1	496.261		-5.90202				2		49.5036			30.22				1	159-166				R.KDIPSFER.Y
6198		20	615.806		-4.92348				2		56.1629			67.77				0	205-214				R.VAEFHTELER.L
9071		1	547.294		-7.58041				2		66.8668			17.93				0	219-227				K.DIQTNVYIK.H
8628		5	475.766		-5.81619				2		65.1458			24.43				0	282-289				K.ILFTEATR.I
14761		13	490.282		-5.39093				2		92.7764			40.95				0	290-297				R.ILFFNTPK.K
18779		1	1157.23		-8.41482				3		109.156			15.61				0	307-337				R.GWVLGPNNYYSFASQQQKPEDTTIPSTELAK.Q
3370		13	439.737		-7.64025				2		45.3129			45.44				0	338-344				K.QVIEYAR.Q
Protein 14:						60S ribosomal protein L10a OS=Homo sapiens GN=RPL10A PE=1 SV=2
Accession:						RL10A_HUMAN																		Score:						368.28
Database:						SwissProt																		MW [kDa]:						24.8
Seq. Coverage [%]:						0.424																		pI:						9.93961
																								No. of Peptides:						10
Modification(s):								Carbamidomethyl
Cmpd.		No. of Cmpds.	m/z meas.		Δ				z		Rt [min]			Score			Site [%]	P	Range				Sequence														Modification
					m/z [ppm]
7539		5	483.748		-0.76842				2		60.8919			23.83				0	8-15				R.DTLYEAVR.E
10007		12	946.909		-8.57269				2		70.5672			41.04				0	63-78				K.FSVCVLGDQQHCDEAK.A														Carbamidomethyl: 4, 12
15203		3	726.379		-4.18067				2		94.6486			32.03				0	79-91				K.AVDIPHMDIEALK.K
12892		8	527.287		-2.59377				3		83.6118			29.2				1	79-92				K.AVDIPHMDIEALKK.L
14649		42	742.899		-6.37939				2		92.2305			91.34				1	106-118				K.KYDAFLASESLIK.Q
4956		3	406.252		-8.40764				2		51.3764			22.55				0	123-130				R.ILGPGLNK.A
12237		3	800.903		-9.67984				2		80.368			29.34				0	134-147				K.FPSLLTHNENMVAK.V
12006		9	633.372		-2.64921				2		79.2968			55.92				0	162-173				K.VLCLAVAVGHVK.M														Carbamidomethyl: 3
1109		4	472.757		0.919171				2		34.2698			28.01				1	196-202				K.KNWQNVR.A
2369		1	408.707		-4.41377				2		40.879			15.02				0	197-202				K.NWQNVR.A
Protein 15:						Tubulin alpha-4A chain OS=Homo sapiens GN=TUBA4A PE=1 SV=1
Accession:						TBA4A_HUMAN																		Score:						353.304
Database:						SwissProt																		MW [kDa]:						49.9
Seq. Coverage [%]:						0.268																		pI:						4.93208
																								No. of Peptides:						9
Modification(s):								Carbamidomethyl
Cmpd.		No. of Cmpds.	m/z meas.		Δ				z		Rt [min]			Score			Site [%]	P	Range				Sequence														Modification
					m/z [ppm]
21855		1	858.458		-7.41125				2		120.842			24.03				0	65-79				R.AVFVDLEPTVIDEIR.N
13335		4	705.888		-3.81964				2		85.8045			19.97				0	85-96				R.QLFHPEQLITGK.E
13259		22	805.735		-5.77147				3		85.445			55				1	85-105				R.QLFHPEQLITGKEDAANNYAR.G
1915		19	455.253		-6.41972				2		38.6043			33.56				1	157-164				R.LSVDYGKK.S
10426		15	573.629		-6.05257				3		72.4259			71.47				0	216-229				R.NLDIERPTYTNLNR.L
24870		94	744.437		-8.97708				2		137.453			60.5				0	230-243				R.LISQIVSSITASLR.F
19154		1	792.878		-1.48999				2		110.509			30.06				0	340-352				R.SIQFVDWCPTGFK.V														Carbamidomethyl: 8
14908		14	912.993		-4.11931				2		93.4004			43.15				0	353-370				K.VGINYQPPTVVPGGDLAK.V
19625		1	932.95		-6.65164				2		112.24			16.78				0	374-390				R.AVCMLSNTTAIAEAWAR.L														Carbamidomethyl: 3
Protein 16:						Poly(rC)-binding protein 1 OS=Homo sapiens GN=PCBP1 PE=1 SV=2
Accession:						PCBP1_HUMAN																		Score:						334.79
Database:						SwissProt																		MW [kDa]:						37.5
Seq. Coverage [%]:						0.23																		pI:						6.659
																								No. of Peptides:						7
Modification(s):								Carbamidomethyl, Oxidation
Cmpd.		No. of Cmpds.	m/z meas.		Δ				z		Rt [min]			Score			Site [%]	P	Range				Sequence														Modification
					m/z [ppm]
4228		1	401.735		-4.4201				2		48.6904			23.78				0	24-31				K.EVGSIIGK.K
4289		18	644.797		-6.34469				2		48.9312			58.81				0	47-57				R.INISEGNCPER.I														Carbamidomethyl: 8
17089		19	694.908		-4.25571				2		102.422			64.77				0	58-70				R.IITLTGPTNAIFK.A
12156		16	721.901		-6.42629				2		79.996			57.26				0	102-115				R.LVVPATQCGSLIGK.G														Carbamidomethyl: 8
8814		13	1053.49		-3.09655				2		65.9329			75.61				0	125-144				R.ESTGAQVQVAGDMLPNSTER.A														Oxidation: 13
11798		23	1045.49		-7.66593				2		78.3707			78.65				0	125-144				R.ESTGAQVQVAGDMLPNSTER.A
14333		17	836.944		-7.79611				2		90.5913			51.52				0	145-160				R.AITIAGVPQSVTECVK.Q														Carbamidomethyl: 14
Protein 17:						Poly(rC)-binding protein 2 OS=Homo sapiens GN=PCBP2 PE=1 SV=1
Accession:						PCBP2_HUMAN																		Score:						321.28
Database:						SwissProt																		MW [kDa]:						38.6
Seq. Coverage [%]:						0.225																		pI:						6.33045
																								No. of Peptides:						7
Modification(s):								Carbamidomethyl, Oxidation
Cmpd.		No. of Cmpds.	m/z meas.		Δ				z		Rt [min]			Score			Site [%]	P	Range				Sequence														Modification
					m/z [ppm]
4228		1	401.735		-4.4201				2		48.6904			23.78				0	24-31				K.EVGSIIGK.K
4289		18	644.797		-6.34469				2		48.9312			58.81				0	47-57				R.INISEGNCPER.I														Carbamidomethyl: 8
17204		19	679.901		-6.37588				2		102.842			41.16				0	58-70				R.IITLAGPTNAIFK.A
11493		21	714.892		-7.85307				2		76.9724			54.58				0	102-115				R.LVVPASQCGSLIGK.G														Carbamidomethyl: 8
8814		13	1053.49		-3.09655				2		65.9329			75.61				0	125-144				R.ESTGAQVQVAGDMLPNSTER.A														Oxidation: 13
11798		23	1045.49		-7.66593				2		78.3707			78.65				0	125-144				R.ESTGAQVQVAGDMLPNSTER.A
21542		30	856.977		-8.65567				2		119.604			64.3				0	145-160				R.AITIAGIPQSIIECVK.Q														Carbamidomethyl: 14
Protein 18:						L-xylulose reductase OS=Homo sapiens GN=DCXR PE=1 SV=2
Accession:						DCXR_HUMAN																		Score:						320.17
Database:						SwissProt																		MW [kDa]:						25.9
Seq. Coverage [%]:						0.332																		pI:						8.32858
																								No. of Peptides:						6
Modification(s):								Carbamidomethyl
Cmpd.		No. of Cmpds.	m/z meas.		Δ				z		Rt [min]			Score			Site [%]	P	Range				Sequence														Modification
					m/z [ppm]
1666		21	591.319		-6.95191				2		37.3584			62				0	22-33				R.GTVQALHATGAR.V
10184		22	559.293		-4.98371				2		71.3214			56.11				0	40-49				R.TQADLDSLVR.E
19943		3	1166.51		0.19709				2		113.346			28.74				0	50-69				R.ECPGIEPVCVDLGDWEATER.A														Carbamidomethyl: 2, 9
12066		20	592.358		-5.25805				2		79.5875			64.08				0	110-120				R.AVIQVSQIVAR.G
9057		7	829.914		-4.0339				2		66.8151			49.29				0	126-141				R.GVPGAIVNVSSQCSQR.A														Carbamidomethyl: 13
811		17	683.819		-8.44685				2		32.6288			59.95				0	142-153				R.AVTNHSVYCSTK.G														Carbamidomethyl: 9
Protein 19:						Keratin, type I cytoskeletal 9 OS=Homo sapiens GN=KRT9 PE=1 SV=3
Accession:						K1C9_HUMAN																		Score:						314.55
Database:						SwissProt																		MW [kDa]:						62
Seq. Coverage [%]:						0.093																		pI:						5.13619
																								No. of Peptides:						5
Cmpd.		No. of Cmpds.	m/z meas.		Δ				z		Rt [min]			Score			Site [%]	P	Range				Sequence														Modification
					m/z [ppm]
2067		23	616.8		-4.74953				2		39.3665			82.61				0	14-29				R.SGGGGGGGLGSGGSIR.S
1160		28	618.263		-7.29168				2		34.5567			76.41				0	47-59				R.FSSSSGYGGGSSR.V
2159		20	533.252		-1.96019				2		39.8683			35.77				0	155-163				K.STMQELNSR.L
10182		24	530.781		-7.5087				2		71.3178			52.12				0	225-233				K.TLLDIDNTR.M
8525		10	579.296		-5.62987				2		64.6939			67.64				0	251-261				R.QGVDADINGLR.Q
Protein 20:						14-3-3 protein beta/alpha OS=Homo sapiens GN=YWHAB PE=1 SV=3
Accession:						1433B_HUMAN																		Score:						258.143
Database:						SwissProt																		MW [kDa]:						28.1
Seq. Coverage [%]:						0.232																		pI:						4.76427
																								No. of Peptides:						8
Modification(s):								Carbamidomethyl, Oxidation
Cmpd.		No. of Cmpds.	m/z meas.		Δ				z		Rt [min]			Score			Site [%]	P	Range				Sequence														Modification
					m/z [ppm]
1790		13	799.871		-4.05071				2		37.996			86.37				0	30-43				K.AVTEQGHELSNEER.N
10780		7	454.264		-5.43808				2		73.9538			26.86				0	44-51				R.NLLSVAYK.N
1665		6	452.258		-6.00308				2		37.3565			20.77				0	63-70				R.VISSIEQK.T
1469		10	466.714		-8.87093				2		36.2063			28.15				1	123-129				K.MKGDYFR.Y														Oxidation: 1
3083		12	591.782		-6.10437				2		44.0933			45.68				0	130-140				R.YLSEVASGDNK.Q
25		14	583.291		-3.11152				2		23.1895			27.55				0	161-169				K.EMQPTHPIR.L														Carbamidomethyl: 1
183		21	562.777		-4.78061				2		26.9479			49.77				0	161-169				K.EMQPTHPIR.L														Oxidation: 2
1287		26	554.777		-8.47707				2		35.29			51.08				0	161-169				K.EMQPTHPIR.L
Protein 21:						N-alpha-acetyltransferase 10 OS=Homo sapiens GN=NAA10 PE=1 SV=1
Accession:						NAA10_HUMAN																		Score:						243.723
Database:						SwissProt																		MW [kDa]:						26.4
Seq. Coverage [%]:						0.323																		pI:						5.41209
																								No. of Peptides:						7
Modification(s):								Carbamidomethyl, Oxidation
Cmpd.		No. of Cmpds.	m/z meas.		Δ				z		Rt [min]			Score			Site [%]	P	Range				Sequence														Modification
					m/z [ppm]
3990		2	527.251		-7.29597				2		47.8047			24.79				0	97-105				R.AMIENFNAK.Y														Oxidation: 2
6972		5	519.254		-7.35538				2		58.9612			24.79				0	97-105				R.AMIENFNAK.Y
4145		11	437.249		-4.05859				2		48.3813			40.82				0	106-112				K.YVSLHVR.K
18369		4	758.725		-7.63404				3		107.507			55.35				0	117-136				R.AALHLYSNTLNFQISEVEPK.Y
12958		13	674.335		-3.98995				2		83.9642			53.2				1	150-160				R.DLTQMADELRR.H
8718		1	761.932		-1.39432				2		65.5623			19.98				1	170-183				R.HVVLGAIENKVESK.G
112		28	802.85		-2.23019				2		25.7043			50.35				1	184-198				K.GNSPPSSGEACREEK.G														Carbamidomethyl: 11
Protein 22:						Poly(rC)-binding protein 3 OS=Homo sapiens GN=PCBP3 PE=2 SV=2
Accession:						PCBP3_HUMAN																		Score:						239.95
Database:						SwissProt																		MW [kDa]:						39.4
Seq. Coverage [%]:						0.175																		pI:						8.22048
																								No. of Peptides:						6
Modification(s):								Carbamidomethyl, Oxidation
Cmpd.		No. of Cmpds.	m/z meas.		Δ				z		Rt [min]			Score			Site [%]	P	Range				Sequence														Modification
					m/z [ppm]
4228		1	401.735		-4.4201				2		48.6904			23.78				0	56-63				K.EVGSIIGK.K
4289		18	644.797		-6.34469				2		48.9312			58.81				0	79-89				R.INISEGNCPER.I														Carbamidomethyl: 8
11493		21	714.892		-7.85307				2		76.9724			54.58				0	134-147				R.LVVPASQCGSLIGK.G														Carbamidomethyl: 8
8814		13	1053.49		-3.09655				2		65.9329			75.61				0	157-176				R.ESTGAQVQVAGDMLPNSTER.A														Oxidation: 13
11798		23	1045.49		-7.66593				2		78.3707			78.65				0	157-176				R.ESTGAQVQVAGDMLPNSTER.A
13847		1	700.865		-3.02212				2		88.1925			24.13				0	193-204				K.QICVVMLESPPK.G														Carbamidomethyl: 3
Protein 23:						Keratin, type I cytoskeletal 10 OS=Homo sapiens GN=KRT10 PE=1 SV=6
Accession:						K1C10_HUMAN																		Score:						231.113
Database:						SwissProt																		MW [kDa]:						58.8
Seq. Coverage [%]:						0.106																		pI:						5.13427
																								No. of Peptides:						5
Cmpd.		No. of Cmpds.	m/z meas.		Δ				z		Rt [min]			Score			Site [%]	P	Range				Sequence														Modification
					m/z [ppm]
13377		9	854.386		-3.87095				2		86.0163			63.97				0	41-59				K.GSLGGGFSSGGFSGGSFSR.G
3932		4	545.766		-6.34429				2		47.5874			50.32				0	148-156				K.VTMQNLNDR.L
7292		1	691.322		-8.68102				2		60.0532			28.7				0	166-177				R.ALEESNYELEGK.I
7342		1	617.839		-6.96737				2		60.2441			36.25				1	236-245				R.LKYENEVALR.Q
3058		13	747.368		-3.88865				2		43.9913			52.64				1	323-334				R.SQYEQLAEQNRK.D
Protein 24:						14-3-3 protein gamma OS=Homo sapiens GN=YWHAG PE=1 SV=2
Accession:						1433G_HUMAN																		Score:						208.453
Database:						SwissProt																		MW [kDa]:						28.3
Seq. Coverage [%]:						0.206																		pI:						4.80059
																								No. of Peptides:						5
Cmpd.		No. of Cmpds.	m/z meas.		Δ				z		Rt [min]			Score			Site [%]	P	Range				Sequence														Modification
					m/z [ppm]
8857		11	822.391		-7.84047				2		66.0926			67.22				0	29-42				K.NVTELNEPLSNEER.N
10780		7	454.264		-5.43808				2		73.9538			26.86				0	43-50				R.NLLSVAYK.N
1665		6	452.258		-6.00308				2		37.3565			20.77				0	62-69				R.VISSIEQK.T
3615		11	618.829		-6.21657				2		46.3073			73.95				1	133-143				R.YLAEVATGEKR.A
665		1	567.77		-8.67912				2		31.6602			20.42				0	153-162				K.AYSEAHEISK.E
Protein 25:						Cell differentiation protein RCD1 homolog OS=Homo sapiens GN=RQCD1 PE=1 SV=1
Accession:						RCD1_HUMAN																		Score:						201.18
Database:						SwissProt																		MW [kDa]:						33.6
Seq. Coverage [%]:						0.171																		pI:						8.18459
																								No. of Peptides:						4
Modification(s):								Carbamidomethyl
Cmpd.		No. of Cmpds.	m/z meas.		Δ				z		Rt [min]			Score			Site [%]	P	Range				Sequence														Modification
					m/z [ppm]
17275		3	868.43		-6.53609				2		103.107			60.42				0	22-35				K.IYQWINELSSPETR.E
11087		3	508.782		-5.43293				2		75.1305			22.69				0	36-44				R.ENALLELSK.K
21153		7	1022.5		-8.20787				2		118.106			79.43				0	189-205				K.ILLDDTGLAYICQTYER.F														Carbamidomethyl: 12
3547		5	628.811		-6.60859				2		46.0347			38.64				0	282-292				K.NLQEGQVTDPR.G
Protein 26:						Peroxiredoxin-6 OS=Homo sapiens GN=PRDX6 PE=1 SV=3
Accession:						PRDX6_HUMAN																		Score:						186.053
Database:						SwissProt																		MW [kDa]:						25
Seq. Coverage [%]:						0.339																		pI:						5.99699
																								No. of Peptides:						6
Modification(s):								Carbamidomethyl
Cmpd.		No. of Cmpds.	m/z meas.		Δ				z		Rt [min]			Score			Site [%]	P	Range				Sequence														Modification
					m/z [ppm]
19593		5	1049.54		-8.31807				2		112.102			27.97				0	2-22				M.PGGLLLGDVAPNFEANTTVGR.I
12134		4	698.329		-4.7313				2		79.8935			32.22				0	42-53				R.DFTPVCTTELGR.A														Carbamidomethyl: 6
5641		1	791.833		-6.12179				2		54.0232			27.21				0	85-97				K.DINAYNCEEPTEK.L														Carbamidomethyl: 7
16321		1	543.302		-2.51079				2		99.501			24.91				0	98-106				K.LPFPIIDDR.N
10420		8	568.326		-5.2292				2		72.385			30.4				1	133-142				R.VVFVFGPDKK.L
12325		21	596.338		-4.28935				2		80.8066			44.11				0	145-155				K.LSILYPATTGR.N
Protein 27:						Proteasome subunit alpha type-7 OS=Homo sapiens GN=PSMA7 PE=1 SV=1
Accession:						PSA7_HUMAN																		Score:						185.35
Database:						SwissProt																		MW [kDa]:						27.9
Seq. Coverage [%]:						0.161																		pI:						8.59646
																								No. of Peptides:						3
Cmpd.		No. of Cmpds.	m/z meas.		Δ				z		Rt [min]			Score			Site [%]	P	Range				Sequence														Modification
					m/z [ppm]
15795		7	817.929		-7.32048				2		97.3722			70.12				0	96-109				R.LTVEDPVTVEYITR.Y
13611		13	870.907		-5.77155				2		87.1283			74.36				0	175-189				K.NYTDEAIETDDLTIK.L
9767		4	550.816		-5.95173				2		69.5585			40.87				0	194-204				K.ALLEVVQSGGK.N
Protein 28:						60 kDa heat shock protein, mitochondrial OS=Homo sapiens GN=HSPD1 PE=1 SV=2
Accession:						CH60_HUMAN																		Score:						169.765
Database:						SwissProt																		MW [kDa]:						61
Seq. Coverage [%]:						0.147																		pI:						5.70261
																								No. of Peptides:						5
Modification(s):								Carbamidomethyl
Cmpd.		No. of Cmpds.	m/z meas.		Δ				z		Rt [min]			Score			Site [%]	P	Range				Sequence														Modification
					m/z [ppm]
11568		6	673.358		738.392				2		77.301			38.19				0	61-72				R.TVIIEQSWGSPK.V
11434		5	854.082		-6.43254				3		76.6759			48.91				0	97-121				K.LVQDVANNTNEEAGDGTTTATVLAR.S
13892		13	695.354		-3.286				2		88.4021			44.2				0	222-233				R.GYISPYFINTSK.G
18334		1	640.356		-9.51506				3		107.373			19.67				0	251-268				K.ISSIQSIVPALEIANAHR.K
17140		1	842.961		6.10749				2		102.625			20.33				0	430-446				R.AAVEEGIVLGGGCALLR.C														Carbamidomethyl: 13
Protein 29:						Serum albumin OS=Homo sapiens GN=ALB PE=1 SV=2
Accession:						ALBU_HUMAN																		Score:						158.28
Database:						SwissProt																		MW [kDa]:						69.3
Seq. Coverage [%]:						0.051																		pI:						5.91698
																								No. of Peptides:						3
Modification(s):								Carbamidomethyl
Cmpd.		No. of Cmpds.	m/z meas.		Δ				z		Rt [min]			Score			Site [%]	P	Range				Sequence														Modification
					m/z [ppm]
9405		6	464.25		-1.85303				2		68.123			23.27				0	162-168				K.YLYEIAR.R
11037		33	820.469		-4.36539				2		74.9563			67.83				1	438-452				K.KVPQVSTPTLVEVSR.N
2813		19	569.75		-4.5554				2		42.9424			67.18				0	500-508				K.CCTESLVNR.R														Carbamidomethyl: 1, 2
Protein 30:						Heterogeneous nuclear ribonucleoprotein M OS=Homo sapiens GN=HNRNPM PE=1 SV=3
Accession:						HNRPM_HUMAN																		Score:						155.833
Database:						SwissProt																		MW [kDa]:						77.5
Seq. Coverage [%]:						0.092																		pI:						8.84405
																								No. of Peptides:						5
Modification(s):								Carbamidomethyl, Oxidation
Cmpd.		No. of Cmpds.	m/z meas.		Δ				z		Rt [min]			Score			Site [%]	P	Range				Sequence														Modification
					m/z [ppm]
7328		1	602.792		-3.52228				2		60.1967			15.23				0	532-543				R.MVPAGMGAGLER.M														Oxidation: 1
10856		1	722.354		-4.73301				2		74.2633			16.08				0	592-606				R.MGPAMGPALGAGIER.M														Oxidation: 1
12215		9	678.985		-6.7892				3		80.2637			44.26				0	628-650				R.GNFGGSFAGSFGGAGGHAPGVAR.K
3620		7	511.282		-4.6581				2		46.3469			29.44				1	651-658				R.KACQIFVR.N														Carbamidomethyl: 3
5005		12	532.253		-5.97625				2		51.5451			51.59				0	699-707				K.FESPEVAER.A
Protein 31:						Electron transfer flavoprotein subunit beta OS=Homo sapiens GN=ETFB PE=1 SV=3
Accession:						ETFB_HUMAN																		Score:						148.21
Database:						SwissProt																		MW [kDa]:						27.8
Seq. Coverage [%]:						0.227																		pI:						8.2459
																								No. of Peptides:						5
Modification(s):								Carbamidomethyl
Cmpd.		No. of Cmpds.	m/z meas.		Δ				z		Rt [min]			Score			Site [%]	P	Range				Sequence														Modification
					m/z [ppm]
10143		3	959.457		-4.84888				2		71.1297			27.26				0	60-76				K.EVIAVSCGPAQCQETIR.T														Carbamidomethyl: 7, 12
2923		1	453.228		-1.68105				2		43.4512			17.29				0	77-85				R.TALAMGADR.G
7389		4	427.266		-0.806722				2		60.3687			26.4				0	99-106				R.LGPLQVAR.V
14957		1	648.4		-9.7966				2		93.608			15.97				1	175-186				R.LKLPAVVTADLR.L
10735		8	670.358		-9.35504				2		73.7579			61.29				0	222-233				K.LSVISVEDPPQR.T
Protein 32:						Coatomer subunit delta OS=Homo sapiens GN=ARCN1 PE=1 SV=1
Accession:						COPD_HUMAN																		Score:						127.475
Database:						SwissProt																		MW [kDa]:						57.2
Seq. Coverage [%]:						0.088																		pI:						5.88665
																								No. of Peptides:						4
Cmpd.		No. of Cmpds.	m/z meas.		Δ				z		Rt [min]			Score			Site [%]	P	Range				Sequence														Modification
					m/z [ppm]
4320		1	666.824		-9.54612				2		49.037			29.54				0	45-55				K.QHTFVETESVR.Y
20731		2	708.871		1.03295				2		116.447			28.71				0	73-84				K.NSNILEDLETLR.L
7971		7	528.79		-6.9874				2		62.4686			39.25				0	123-131				R.ENVNLAQIR.T
716		6	617.846		-4.35614				2		32.0204			31.51				0	212-224				K.VAPAPARPSGPSK.A
Protein 33:						60S ribosomal protein L7 OS=Homo sapiens GN=RPL7 PE=1 SV=1
Accession:						RL7_HUMAN																		Score:						125.05
Database:						SwissProt																		MW [kDa]:						29.2
Seq. Coverage [%]:						0.101																		pI:						10.6555
																								No. of Peptides:						2
Cmpd.		No. of Cmpds.	m/z meas.		Δ				z		Rt [min]			Score			Site [%]	P	Range				Sequence														Modification
					m/z [ppm]
19856		5	831.945		-3.41503				2		113.038			49.78				0	135-148				R.IVEPYIAWGYPNLK.S
12817		14	585.84		-9.21305				2		83.1981			75.27				0	167-177				R.IALTDNALIAR.S
Protein 34:						14-3-3 protein eta OS=Homo sapiens GN=YWHAH PE=1 SV=4
Accession:						1433F_HUMAN																		Score:						107.04
Database:						SwissProt																		MW [kDa]:						28.2
Seq. Coverage [%]:						0.11																		pI:						4.75872
																								No. of Peptides:						4
Modification(s):								Acetyl
Cmpd.		No. of Cmpds.	m/z meas.		Δ				z		Rt [min]			Score			Site [%]	P	Range				Sequence														Modification
					m/z [ppm]
10780		7	454.264		-5.43808				2		73.9538			26.86				0	43-50				R.NLLSVAYK.N
1665		6	452.258		-6.00308				2		37.3565			20.77				0	62-69				R.VISSIEQK.T
2431		2	597.817		-7.77486				2		41.1603			26.81				1	133-143				R.YLAEVASGEKK.N
3603		14	618.825		-3.03878				2		46.2559			42.81			50	1	133-143				R.YLAEVASGEKK.N														Acetyl: 10
Protein 35:						Persulfide dioxygenase ETHE1, mitochondrial OS=Homo sapiens GN=ETHE1 PE=1 SV=2
Accession:						ETHE1_HUMAN																		Score:						96.99
Database:						SwissProt																		MW [kDa]:						27.9
Seq. Coverage [%]:						0.102																		pI:						6.35438
																								No. of Peptides:						2
Modification(s):								Carbamidomethyl
Cmpd.		No. of Cmpds.	m/z meas.		Δ				z		Rt [min]			Score			Site [%]	P	Range				Sequence														Modification
					m/z [ppm]
16328		15	761.926		-2.26489				2		99.513			61.58				0	47-60				R.EAVLIDPVLETAPR.D
11498		6	658.848		-8.34273				2		76.982			35.41				0	93-104				R.SLLPGCQSVISR.L														Carbamidomethyl: 6
Protein 36:						General transcription factor IIF subunit 2 OS=Homo sapiens GN=GTF2F2 PE=1 SV=2
Accession:						T2FB_HUMAN																		Score:						89.1125
Database:						SwissProt																		MW [kDa]:						28.4
Seq. Coverage [%]:						0.133																		pI:						9.24192
																								No. of Peptides:						3
Modification(s):								Acetyl
Cmpd.		No. of Cmpds.	m/z meas.		Δ				z		Rt [min]			Score			Site [%]	P	Range				Sequence														Modification
					m/z [ppm]
8729		4	651.333		-7.91241				2		65.5813			24.85				1	2-13				M.AERGELDLTGAK.Q														Acetyl: 1
3512		13	643.356		-5.67171				2		45.8896			46.44				0	130-140				R.LQIEESSKPVR.L
9078		1	668.337		-1.73047				2		66.9113			18.59				0	231-240				K.NTWELKPEYR.H
Protein 37:						Glutamate--cysteine ligase regulatory subunit OS=Homo sapiens GN=GCLM PE=1 SV=1
Accession:						GSH0_HUMAN																		Score:						88.04
Database:						SwissProt																		MW [kDa]:						30.7
Seq. Coverage [%]:						0.106																		pI:						5.69578
																								No. of Peptides:						2
Modification(s):								Carbamidomethyl
Cmpd.		No. of Cmpds.	m/z meas.		Δ				z		Rt [min]			Score			Site [%]	P	Range				Sequence														Modification
					m/z [ppm]
16380		3	930.439		-6.87167				2		99.7277			42.09				0	65-80				R.EFPDVLECTVSHAVEK.I														Carbamidomethyl: 8
8805		7	713.858		-6.54572				2		65.8903			45.95				0	95-107				K.LFIVESNSSSSTR.S
Protein 38:						Peroxiredoxin-4 OS=Homo sapiens GN=PRDX4 PE=1 SV=1
Accession:						PRDX4_HUMAN																		Score:						85.73
Database:						SwissProt																		MW [kDa]:						30.5
Seq. Coverage [%]:						0.085																		pI:						5.86283
																								No. of Peptides:						2
Cmpd.		No. of Cmpds.	m/z meas.		Δ				z		Rt [min]			Score			Site [%]	P	Range				Sequence														Modification
					m/z [ppm]
17624		4	680.398		-7.21555				2		104.599			31.09				1	201-212				R.GLFIIDDKGILR.Q
13711		19	613.344		-7.39263				2		87.5765			54.64				0	213-223				R.QITLNDLPVGR.S
Protein 39:						Pyrroline-5-carboxylate reductase 3 OS=Homo sapiens GN=PYCRL PE=1 SV=3
Accession:						P5CR3_HUMAN																		Score:						81.77
Database:						SwissProt																		MW [kDa]:						28.6
Seq. Coverage [%]:						0.164																		pI:						7.66132
																								No. of Peptides:						3
Modification(s):								Carbamidomethyl
Cmpd.		No. of Cmpds.	m/z meas.		Δ				z		Rt [min]			Score			Site [%]	P	Range				Sequence														Modification
					m/z [ppm]
8047		1	688.322		1.07378				2		62.7816			16.74				0	47-57				R.NLCHFQALGCR.T														Carbamidomethyl: 3, 10
9730		14	543.827		-3.70713				2		69.4051			48.96				0	208-218				R.IAAQTLLGTAK.M
16391		1	801.398		0.92858				3		99.7763			16.07				0	232-254				R.SDVCTPGGTTIYGLHALEQGGLR.A														Carbamidomethyl: 4
Protein 40:						Small nuclear ribonucleoprotein-associated proteins B and B' OS=Homo sapiens GN=SNRPB PE=1 SV=2
Accession:						RSMB_HUMAN																		Score:						80.71
Database:						SwissProt																		MW [kDa]:						24.6
Seq. Coverage [%]:						0.092																		pI:						11.1992
																								No. of Peptides:						3
Modification(s):								Carbamidomethyl
Cmpd.		No. of Cmpds.	m/z meas.		Δ				z		Rt [min]			Score			Site [%]	P	Range				Sequence														Modification
					m/z [ppm]
2845		6	431.213		-7.82592				2		43.0708			27.31				0	19-25				R.CILQDGR.I														Carbamidomethyl: 1
11993		1	413.245		-6.24154				2		79.2421			18.43				0	26-32				R.IFIGTFK.A
17512		1	441.807		-8.0307				2		104.135			34.97				0	66-73				R.VLGLVLLR.G
Protein 41:						E3 ubiquitin-protein ligase RNF114 OS=Homo sapiens GN=RNF114 PE=1 SV=1
Accession:						RN114_HUMAN																		Score:						80.3
Database:						SwissProt																		MW [kDa]:						25.7
Seq. Coverage [%]:						0.088																		pI:						6.99087
																								No. of Peptides:						1
Modification(s):								Carbamidomethyl
Cmpd.		No. of Cmpds.	m/z meas.		Δ				z		Rt [min]			Score			Site [%]	P	Range				Sequence														Modification
					m/z [ppm]
13610		14	948.943		-4.06085				2		87.1264			80.3				0	7-26				R.DCGGAAQLAGPAAEADPLGR.F														Carbamidomethyl: 2
Protein 42:						Glyceraldehyde-3-phosphate dehydrogenase OS=Homo sapiens GN=GAPDH PE=1 SV=3
Accession:						G3P_HUMAN																		Score:						78.35
Database:						SwissProt																		MW [kDa]:						36
Seq. Coverage [%]:						0.087																		pI:						8.56612
																								No. of Peptides:						2
Modification(s):								Carbamidomethyl
Cmpd.		No. of Cmpds.	m/z meas.		Δ				z		Rt [min]			Score			Site [%]	P	Range				Sequence														Modification
					m/z [ppm]
11986		3	706.393		-8.24665				2		79.1993			30.66				0	201-215				R.GALQNIIPASTGAAK.A
13069		2	765.895		-8.08866				2		84.4988			47.69				0	235-248				R.VPTANVSVVDLTCR.L														Carbamidomethyl: 13
Protein 43:						EF-hand domain-containing protein D2 OS=Homo sapiens GN=EFHD2 PE=1 SV=1
Accession:						EFHD2_HUMAN																		Score:						71.33
Database:						SwissProt																		MW [kDa]:						26.7
Seq. Coverage [%]:						0.05																		pI:						5.14954
																								No. of Peptides:						1
Cmpd.		No. of Cmpds.	m/z meas.		Δ				z		Rt [min]			Score			Site [%]	P	Range				Sequence														Modification
					m/z [ppm]
8500		3	631.821		-9.36536				2		64.5922			71.33				0	177-188				R.LSEIDVSSEGVK.G
Protein 44:						Keratin, type II cytoskeletal 8 OS=Homo sapiens GN=KRT8 PE=1 SV=7
Accession:						K2C8_HUMAN																		Score:						71.14
Database:						SwissProt																		MW [kDa]:						53.7
Seq. Coverage [%]:						0.041																		pI:						5.51943
																								No. of Peptides:						2
Modification(s):								Acetyl
Cmpd.		No. of Cmpds.	m/z meas.		Δ				z		Rt [min]			Score			Site [%]	P	Range				Sequence														Modification
					m/z [ppm]
2277		1	436.887		-5.01862				3		40.4466			21.5				2	177-186				K.NKYEDEINKR.T
9167		20	590.299		1.85353				2		67.1995			49.64				0	286-295				K.YEELQSLAGK.H														Acetyl: 10
Protein 45:						Elongator complex protein 6 OS=Homo sapiens GN=ELP6 PE=1 SV=1
Accession:						ELP6_HUMAN																		Score:						70.91
Database:						SwissProt																		MW [kDa]:						29.8
Seq. Coverage [%]:						0.079																		pI:						6.35694
																								No. of Peptides:						2
Cmpd.		No. of Cmpds.	m/z meas.		Δ				z		Rt [min]			Score			Site [%]	P	Range				Sequence														Modification
					m/z [ppm]
1561		12	636.328		-8.29936				2		36.7307			42.45				0	124-135				R.EALKPVDSGEAR.W
63		12	524.291		-6.5353				2		24.0836			28.46				0	231-239				R.RPSQPAVHR.D
Protein 46:						Ribose-5-phosphate isomerase OS=Homo sapiens GN=RPIA PE=1 SV=3
Accession:						RPIA_HUMAN																		Score:						68.9
Database:						SwissProt																		MW [kDa]:						33.2
Seq. Coverage [%]:						0.138																		pI:						8.77975
																								No. of Peptides:						3
Cmpd.		No. of Cmpds.	m/z meas.		Δ				z		Rt [min]			Score			Site [%]	P	Range				Sequence														Modification
					m/z [ppm]
12626		1	975.523		-6.24499				2		82.1848			18.93				0	96-114				R.NNQVLGIGSGSTIVHAVQR.I
1796		3	418.734		-2.07143				2		38.0079			28.92				0	184-191				K.IVAGYASR.F
22725		2	870.987		-2.8508				2		124.37			21.05				0	212-227				K.GIPIEVIPMAYVPVSR.A
Protein 47:						Calponin-2 OS=Homo sapiens GN=CNN2 PE=1 SV=4
Accession:						CNN2_HUMAN																		Score:						68.4
Database:						SwissProt																		MW [kDa]:						33.7
Seq. Coverage [%]:						0.087																		pI:						6.94088
																								No. of Peptides:						2
Cmpd.		No. of Cmpds.	m/z meas.		Δ				z		Rt [min]			Score			Site [%]	P	Range				Sequence														Modification
					m/z [ppm]
3581		3	624.813		-3.06373				2		46.1795			30.41				1	26-35				K.YDPQKEAELR.T
23464		3	931.48		-9.29556				2		127.836			37.99				0	36-52				R.TWIEGLTGLSIGPDFQK.G
Protein 48:						Uridine-cytidine kinase 2 OS=Homo sapiens GN=UCK2 PE=1 SV=1
Accession:						UCK2_HUMAN																		Score:						68.28
Database:						SwissProt																		MW [kDa]:						29.3
Seq. Coverage [%]:						0.096																		pI:						6.23528
																								No. of Peptides:						2
Cmpd.		No. of Cmpds.	m/z meas.		Δ				z		Rt [min]			Score			Site [%]	P	Range				Sequence														Modification
					m/z [ppm]
13314		6	773.909		-7.40343				2		85.701			37.38				0	40-52				K.IVQLLGQNEVDYR.Q
14443		5	727.879		-9.30211				2		91.1225			30.9				0	55-66				K.QVVILSQDSFYR.V
Protein 49:						ATP-dependent RNA helicase DHX36 OS=Homo sapiens GN=DHX36 PE=1 SV=2
Accession:						DHX36_HUMAN																		Score:						66.355
Database:						SwissProt																		MW [kDa]:						114.7
Seq. Coverage [%]:						0.017																		pI:						7.57972
																								No. of Peptides:						2
Modification(s):								Carbamidomethyl, Acetyl
Cmpd.		No. of Cmpds.	m/z meas.		Δ				z		Rt [min]			Score			Site [%]	P	Range				Sequence														Modification
					m/z [ppm]
715		7	501.779		-7.56502				2		32.0183			31.12				0	267-275				R.ISAISVAER.V														Carbamidomethyl: 1
640		24	501.779		-7.92378				2		31.4451			36.77				2	746-753				R.KELAKDTR.S														Acetyl: 5
Protein 50:						T-complex protein 1 subunit beta OS=Homo sapiens GN=CCT2 PE=1 SV=4
Accession:						TCPB_HUMAN																		Score:						65.84
Database:						SwissProt																		MW [kDa]:						57.5
Seq. Coverage [%]:						0.043																		pI:						6.01215
																								No. of Peptides:						2
Cmpd.		No. of Cmpds.	m/z meas.		Δ				z		Rt [min]			Score			Site [%]	P	Range				Sequence														Modification
					m/z [ppm]
360		4	641.83		-8.12774				2		29.3652			27.22				1	264-274				K.VAEIEHAEKEK.M
9793		3	665.828		-8.19319				2		69.6666			38.62				0	377-388				R.GATQQILDEAER.S
Protein 51:						Proteasome subunit alpha type-5 OS=Homo sapiens GN=PSMA5 PE=1 SV=3
Accession:						PSA5_HUMAN																		Score:						62.46
Database:						SwissProt																		MW [kDa]:						26.4
Seq. Coverage [%]:						0.091																		pI:						4.73725
																								No. of Peptides:						2
Cmpd.		No. of Cmpds.	m/z meas.		Δ				z		Rt [min]			Score			Site [%]	P	Range				Sequence														Modification
					m/z [ppm]
4287		1	532.258		-6.94693				2		48.8981			46.22				0	11-20				R.GVNTFSPEGR.L
20207		1	712.39		-7.8048				2		114.451			16.24				0	21-32				R.LFQVEYAIEAIK.L
Protein 52:						Cyclin-dependent-like kinase 5 OS=Homo sapiens GN=CDK5 PE=1 SV=3
Accession:						CDK5_HUMAN																		Score:						61.08
Database:						SwissProt																		MW [kDa]:						33.3
Seq. Coverage [%]:						0.065																		pI:						7.5685
																								No. of Peptides:						2
Cmpd.		No. of Cmpds.	m/z meas.		Δ				z		Rt [min]			Score			Site [%]	P	Range				Sequence														Modification
					m/z [ppm]
11850		3	662.386		-7.65926				2		78.5873			28.18				0	126-136				R.DLKPQNLLINR.N
10280		8	431.741		-4.52217				2		71.7521			32.9				0	142-149				K.LADFGLAR.A
Protein 53:						Sulfotransferase 1A1 OS=Homo sapiens GN=SULT1A1 PE=1 SV=3
Accession:						ST1A1_HUMAN																		Score:						59.74
Database:						SwissProt																		MW [kDa]:						34.1
Seq. Coverage [%]:						0.112																		pI:						6.15774
																								No. of Peptides:						3
Cmpd.		No. of Cmpds.	m/z meas.		Δ				z		Rt [min]			Score			Site [%]	P	Range				Sequence														Modification
					m/z [ppm]
21538		1	601.019		-8.10245				3		119.6			19.02				0	107-122				K.THLPLALLPQTLLDQK.V
10788		2	417.244		-8.36581				2		73.9689			19.66				0	207-213				K.ILEFVGR.S
4202		1	583.794		0.562086				2		48.622			21.06				0	266-275				K.TTFTVAQNER.F
Protein 54:						Ribonuclease inhibitor OS=Homo sapiens GN=RNH1 PE=1 SV=2
Accession:						RINI_HUMAN																		Score:						59.15
Database:						SwissProt																		MW [kDa]:						49.9
Seq. Coverage [%]:						0.063																		pI:						4.71215
																								No. of Peptides:						2
Modification(s):								Carbamidomethyl
Cmpd.		No. of Cmpds.	m/z meas.		Δ				z		Rt [min]			Score			Site [%]	P	Range				Sequence														Modification
					m/z [ppm]
11415		1	765.87		-4.98613				2		76.6115			35.13				0	288-302				K.ELSLAGNELGDEGAR.L
11565		1	757.392		-2.2013				2		77.2948			24.02				0	360-373				R.ELCQGLGQPGSVLR.V														Carbamidomethyl: 3
Protein 55:						Eukaryotic translation initiation factor 6 OS=Homo sapiens GN=EIF6 PE=1 SV=1
Accession:						IF6_HUMAN																		Score:						50.58
Database:						SwissProt																		MW [kDa]:						26.6
Seq. Coverage [%]:						0.098																		pI:						4.56443
																								No. of Peptides:						2
Modification(s):								Carbamidomethyl
Cmpd.		No. of Cmpds.	m/z meas.		Δ				z		Rt [min]			Score			Site [%]	P	Range				Sequence														Modification
					m/z [ppm]
11379		3	823.848		-2.45807				2		76.4236			31				0	5-18				R.ASFENNCEIGCFAK.L														Carbamidomethyl: 7, 11
8959		1	571.81		-3.03353				2		66.4573			19.58				0	86-95				R.NSLPDTVQIR.R
Protein 56:						60S ribosomal protein L8 OS=Homo sapiens GN=RPL8 PE=1 SV=2
Accession:						RL8_HUMAN																		Score:						50.41
Database:						SwissProt																		MW [kDa]:						28
Seq. Coverage [%]:						0.043																		pI:						11.0351
																								No. of Peptides:						1
Cmpd.		No. of Cmpds.	m/z meas.		Δ				z		Rt [min]			Score			Site [%]	P	Range				Sequence														Modification
					m/z [ppm]
3756		11	471.276		-9.23735				2		46.9043			50.41				0	164-174				R.AVVGVVAGGGR.I
Protein 57:						RNA-binding protein PNO1 OS=Homo sapiens GN=PNO1 PE=1 SV=1
Accession:						PNO1_HUMAN																		Score:						47.58
Database:						SwissProt																		MW [kDa]:						27.9
Seq. Coverage [%]:						0.119																		pI:						9.75397
																								No. of Peptides:						2
Modification(s):								Carbamidomethyl
Cmpd.		No. of Cmpds.	m/z meas.		Δ				z		Rt [min]			Score			Site [%]	P	Range				Sequence														Modification
					m/z [ppm]
2607		2	758.85		-4.0952				2		41.9605			29.24				0	31-46				R.QAEQLSAAGEGGDAGR.M
14596		2	749.401		-9.24196				2		91.9291			18.34				0	223-236				R.TAICNLILGNPPSK.V														Carbamidomethyl: 4
Protein 58:						Diacylglycerol kinase eta OS=Homo sapiens GN=DGKH PE=1 SV=1
Accession:						DGKH_HUMAN																		Score:						45.67
Database:						SwissProt																		MW [kDa]:						134.8
Seq. Coverage [%]:						0.008																		pI:						6.10935
																								No. of Peptides:						1
Modification(s):								Carbamidomethyl
Cmpd.		No. of Cmpds.	m/z meas.		Δ				z		Rt [min]			Score			Site [%]	P	Range				Sequence														Modification
					m/z [ppm]
11933		5	579.822		-9.11446				2		78.98			24.64				1	675-684				K.ESITVKTAPR.S														Carbamidomethyl: 1
Protein 59:						Eukaryotic translation initiation factor 4E type 2 OS=Homo sapiens GN=EIF4E2 PE=1 SV=1
Accession:						IF4E2_HUMAN																		Score:						43.97
Database:						SwissProt																		MW [kDa]:						28.3
Seq. Coverage [%]:						0.045																		pI:						8.96752
																								No. of Peptides:						1
Cmpd.		No. of Cmpds.	m/z meas.		Δ				z		Rt [min]			Score			Site [%]	P	Range				Sequence														Modification
					m/z [ppm]
18381		2	696.855		-8.73123				2		107.56			43.97				0	175-185				R.FQEDIISIWNK.T
Protein 60:						Ethylmalonyl-CoA decarboxylase OS=Homo sapiens GN=ECHDC1 PE=1 SV=2
Accession:						ECHD1_HUMAN																		Score:						42.38
Database:						SwissProt																		MW [kDa]:						33.7
Seq. Coverage [%]:						0.036																		pI:						8.31565
																								No. of Peptides:						1
Cmpd.		No. of Cmpds.	m/z meas.		Δ				z		Rt [min]			Score			Site [%]	P	Range				Sequence														Modification
					m/z [ppm]
12547		12	642.355		-5.57629				2		81.8244			42.38				0	251-261				K.QFIQGPPEVIR.A
Protein 61:						Carbohydrate sulfotransferase 7 OS=Homo sapiens GN=CHST7 PE=1 SV=2
Accession:						CHST7_HUMAN																		Score:						39.38
Database:						SwissProt																		MW [kDa]:						54.2
Seq. Coverage [%]:						0.019																		pI:						9.72289
																								No. of Peptides:						1
Modification(s):								Carbamidomethyl
Cmpd.		No. of Cmpds.	m/z meas.		Δ				z		Rt [min]			Score			Site [%]	P	Range				Sequence														Modification
					m/z [ppm]
11846		2	580.334		864.263				2		78.5795			39.38				1	297-305				R.ESIQVLRTR.Q														Carbamidomethyl: 1
Protein 62:						IQ and AAA domain-containing protein 1 OS=Homo sapiens GN=IQCA1 PE=2 SV=1
Accession:						IQCA1_HUMAN																		Score:						37.5425
Database:						SwissProt																		MW [kDa]:						95.3
Seq. Coverage [%]:						0.006																		pI:						9.48075
																								No. of Peptides:						1
Cmpd.		No. of Cmpds.	m/z meas.		Δ				z		Rt [min]			Score			Site [%]	P	Range				Sequence														Modification
					m/z [ppm]
2266		20	354.705		-7.6119				2		40.4256			22.04				0	711-715				R.YVLWK.Q
Protein 63:						CASP8-associated protein 2 OS=Homo sapiens GN=CASP8AP2 PE=1 SV=1
Accession:						C8AP2_HUMAN																		Score:						36.5136
Database:						SwissProt																		MW [kDa]:						222.5
Seq. Coverage [%]:						0.01																		pI:						6.14375
																								No. of Peptides:						2
Cmpd.		No. of Cmpds.	m/z meas.		Δ				z		Rt [min]			Score			Site [%]	P	Range				Sequence														Modification
					m/z [ppm]
14324		1	671.36		0.237934				2		90.5342			16.19				1	209-220				K.RSTSHLPTSVEK.H
868		4	479.784		6.85341				2		33.0269			21.54				2	957-964				K.RRVSADVR.K
Protein 64:						Protein rogdi homolog OS=Homo sapiens GN=ROGDI PE=1 SV=1
Accession:						ROGDI_HUMAN																		Score:						36.43
Database:						SwissProt																		MW [kDa]:						32.2
Seq. Coverage [%]:						0.038																		pI:						8.3039
																								No. of Peptides:						1
Modification(s):								Acetyl
Cmpd.		No. of Cmpds.	m/z meas.		Δ				z		Rt [min]			Score			Site [%]	P	Range				Sequence														Modification
					m/z [ppm]
11411		4	567.285		0.201729				2		76.5737			36.43				0	2-12				M.ATVMAATAAER.A														Acetyl: 1
Protein 65:						Ubiquitin carboxyl-terminal hydrolase 8 OS=Homo sapiens GN=USP8 PE=1 SV=1
Accession:						UBP8_HUMAN																		Score:						36.1525
Database:						SwissProt																		MW [kDa]:						127.4
Seq. Coverage [%]:						0.007																		pI:						8.7006
																								No. of Peptides:						1
Modification(s):								Carbamidomethyl
Cmpd.		No. of Cmpds.	m/z meas.		Δ				z		Rt [min]			Score			Site [%]	P	Range				Sequence														Modification
					m/z [ppm]
844		4	495.262		1020.79				2		32.8578			36.92				1	97-104				K.KAVEEAER.L														Carbamidomethyl: 1
Protein 66:						Lysophospholipase-like protein 1 OS=Homo sapiens GN=LYPLAL1 PE=1 SV=3
Accession:						LYPL1_HUMAN																		Score:						35.54
Database:						SwissProt																		MW [kDa]:						26.3
Seq. Coverage [%]:						0.042																		pI:						7.71217
																								No. of Peptides:						1
Modification(s):								Acetyl
Cmpd.		No. of Cmpds.	m/z meas.		Δ				z		Rt [min]			Score			Site [%]	P	Range				Sequence														Modification
					m/z [ppm]
6870		2	501.272		-1.18791				2		58.5906			35.54				0	2-11				M.AAASGSVLQR.C														Acetyl: 1
Protein 67:						Sterol regulatory element-binding protein 1 OS=Homo sapiens GN=SREBF1 PE=1 SV=2
Accession:						SRBP1_HUMAN																		Score:						34.99
Database:						SwissProt																		MW [kDa]:						121.6
Seq. Coverage [%]:						0.006																		pI:						8.43186
																								No. of Peptides:						1
Modification(s):								Carbamidomethyl, Acetyl
Cmpd.		No. of Cmpds.	m/z meas.		Δ				z		Rt [min]			Score			Site [%]	P	Range				Sequence														Modification
					m/z [ppm]
6998		2	450.267		-4.51871				2		59.0607			17.71				1	726-732				R.VKTSLPR.A														Carbamidomethyl: 1; Acetyl: 2
Protein 68:						E3 ubiquitin-protein ligase HERC2 OS=Homo sapiens GN=HERC2 PE=1 SV=2
Accession:						HERC2_HUMAN																		Score:						34.4925
Database:						SwissProt																		MW [kDa]:						526.9
Seq. Coverage [%]:						0.001																		pI:						5.87597
																								No. of Peptides:						1
Modification(s):								Carbamidomethyl
Cmpd.		No. of Cmpds.	m/z meas.		Δ				z		Rt [min]			Score			Site [%]	P	Range				Sequence														Modification
					m/z [ppm]
6398		70	421.757		-4.36889				2		56.8725			35.26				0	1536-1542				K.LLSSLPR.W														Carbamidomethyl: 1
	Bruker															Printed:					2016-06-06															1

## Sheet: Fig 4. comp.20-fold (T20K)kB1
Protein Report
Project Info
Name:							Cyclotide Target Deconvolution																		Date:						2014-11-20
Sample Info & Protocols																										Date:						2014-12-01
Name:							Fig. 4A,B experimental pull down 53_Competition 20-60-100fold
Search Result Info
Search Result													Location															Search Engine	Database										Ident. Compounds
Competition 20-fold [T20K]kB1													/Cyclotide Target Deconvolution/PD53_Competition 20-60-100fold/experiment/25KDa protein/Sample 28_Competition 20-fold/141202_Sample29_20fold comp_GB4_01_468.d															Mascot, 2.4.0	SwissProt, SwissProt_2014_11.fasta										107/21841
Protein 1:						Actin, cytoplasmic 1 OS=Homo sapiens GN=ACTB PE=1 SV=1
Accession:						ACTB_HUMAN																		Score:						737.401
Database:						SwissProt																		MW [kDa]:						41.7
Seq. Coverage [%]:						0.533																		pI:						5.29043
																								No. of Peptides:						15
Modification(s):								Carbamidomethyl, Acetyl, Oxidation
Cmpd.		No. of Cmpds.	m/z meas.		Δ				z		Rt [min]			Score			Site [%]	P	Range				Sequence														Modification
					m/z [ppm]
17094		15	919.899		541.966				2		109.594			43.14				0	2-18				M.DDDIAALVVDNGSGMCK.A														Carbamidomethyl: 16; Acetyl: 1; Oxidation: 15
1420		82	488.731		5.78925				2		40.5322			67.31				0	19-28				K.AGFAGDDAPR.A
10112		3	599.862		8.56955				2		75.3277			26.7				0	29-39				R.AVFPSIVGRPR.H
555		1	599.76		-8.03154				2		33.166			16.45				0	51-61				K.DSYVGDEAQSK.R
371		3	677.817		2.82887				2		31.189			31.84				1	51-62				K.DSYVGDEAQSKR.G
11720		54	652.031		7.68533				3		82.9784			59.81				0	96-113				R.VAPEEHPVLLTEAPLNPK.A
17147		9	800.664		7.42664				4		109.845			42.93				0	148-177				R.TTGIVMDSGDGVTHTVPIYEGYALPHAILR.L														Oxidation: 6
5545		32	566.768		2.05948				2		56.9098			56.07				0	197-206				R.GYSFTTTAER.E
16519		1	856.068		7.88474				3		107.036			29.2				0	216-238				K.LCYVALDFEQEMATAASSSSLEK.S														Carbamidomethyl: 2; Oxidation: 12
15350		35	895.952		3.08311				2		101.524			74.6				0	239-254				K.SYELPDGQVITIGNER.F
15736		21	1116.03		-1.88663				2		103.41			76.38				0	292-312				K.DLYANTVLSGGTTMYPGIADR.M														Oxidation: 14
4817		32	589.31		-0.168041				2		54.4012			62.17				0	316-326				K.EITALAPSTMK.I														Oxidation: 10
2115		27	398.242		5.28429				2		43.9086			46.91				0	329-335				K.IIAPPER.K
568		6	462.288		2.10455				2		34.2148			23.23				1	329-336				K.IIAPPERK.Y
4244		11	758.855		-0.618067				2		52.0522			84.18				0	360-372				K.QEYDESGPSIVHR.K
Protein 2:						14-3-3 protein zeta/delta OS=Homo sapiens GN=YWHAZ PE=1 SV=1
Accession:						1433Z_HUMAN																		Score:						357.225
Database:						SwissProt																		MW [kDa]:						27.7
Seq. Coverage [%]:						0.376																		pI:						4.72625
																								No. of Peptides:						9
Modification(s):								Acetyl, Oxidation
Cmpd.		No. of Cmpds.	m/z meas.		Δ				z		Rt [min]			Score			Site [%]	P	Range				Sequence														Modification
					m/z [ppm]
626		5	581.793		1.36886				2		35.3263			20.23				1	1-9				-.MDKNELVQK.A														Acetyl: 1; Oxidation: 1
628		1	581.79		-3.87356				2		35.3432			21.45				1	1-9				-.MDKNELVQK.A														Acetyl: 3; Oxidation: 1
3603		18	774.863		2.93171				2		49.7476			68.12				0	28-41				K.SVTEQGAELSNEER.N
10008		2	454.267		2.28867				2		74.8816			19.91				0	42-49				R.NLLSVAYK.N
9696		4	653.353		776.072				2		73.3887			23.59				0	104-115				K.FLIPNASQAESK.V
2318		42	640.332		2.55001				2		44.6983			68.67				1	128-139				R.YLAEVAAGDDKK.G
15846		17	1021		2.12913				2		103.872			70.49				0	140-157				K.GIVDQSQQAYQEAFEISK.K
83		52	562.779		-0.373906				2		24.3455			47.88				0	159-167				K.EMQPTHPIR.L														Oxidation: 2
17982		24	603.337		8.34402				2		113.72			38.65				0	213-222				K.DSTLIMQLLR.D														Oxidation: 6
Protein 3:						Elongation factor 1-alpha 1 OS=Homo sapiens GN=EEF1A1 PE=1 SV=1
Accession:						EF1A1_HUMAN																		Score:						317.18
Database:						SwissProt																		MW [kDa]:						50.1
Seq. Coverage [%]:						0.167																		pI:						9.10317
																								No. of Peptides:						6
Modification(s):								Oxidation
Cmpd.		No. of Cmpds.	m/z meas.		Δ				z		Rt [min]			Score			Site [%]	P	Range				Sequence														Modification
					m/z [ppm]
2200		11	560.806		3.74772				2		44.2338			33.45				0	21-30				K.STTTGHLIYK.C
10679		42	702.87		3.41295				2		77.7962			69.59				0	85-96				K.YYVTIIDAPGHR.D
13111		65	657.874		-0.67622				2		90.9932			73.8				0	135-146				R.EHALLAYTLGVK.Q
8882		22	488.282		5.71864				2		69.9522			34.36				0	248-255				R.LPLQDVYK.I
8160		45	513.312		7.24551				2		67.0566			62.04				0	256-266				K.IGGIGTVPVGR.V
15652		39	844.467		3.22434				3		103.004			43.94				0	267-290				R.VETGVLKPGMVVTFAPVNVTTEVK.S														Oxidation: 10
Protein 4:						26S proteasome non-ATPase regulatory subunit 9 OS=Homo sapiens GN=PSMD9 PE=1 SV=3
Accession:						PSMD9_HUMAN																		Score:						298.84
Database:						SwissProt																		MW [kDa]:						24.7
Seq. Coverage [%]:						0.265																		pI:						6.45564
																								No. of Peptides:						6
Modification(s):								Carbamidomethyl, Oxidation
Cmpd.		No. of Cmpds.	m/z meas.		Δ				z		Rt [min]			Score			Site [%]	P	Range				Sequence														Modification
					m/z [ppm]
5779		2	583.792		6.70592				2		57.6935			18.93				0	39-48				K.ANYDVLESQK.G
10473		18	911.916		7.82827				2		76.8876			49.56				0	49-64				K.GIGMNEPLVDCEGYPR.S														Carbamidomethyl: 11; Oxidation: 4
7648		18	547.781		7.28311				2		65.031			44.22				0	65-73				R.SDVDLYQVR.T
207		49	642.341		2.86787				2		27.804			69.68				1	123-134				R.KLGQSESQGPPR.A
289		17	578.296		8.35851				2		30.3606			50.4				0	124-134				K.LGQSESQGPPR.A
15883		29	677.387		0.0935534				2		104.023			66.05				0	212-223				K.GLLGCNIIPLQR.-														Carbamidomethyl: 5
Protein 5:						Keratin, type I cytoskeletal 9 OS=Homo sapiens GN=KRT9 PE=1 SV=3
Accession:						K1C9_HUMAN																		Score:						253.413
Database:						SwissProt																		MW [kDa]:						62
Seq. Coverage [%]:						0.136																		pI:						5.13619
																								No. of Peptides:						6
Modification(s):								Oxidation
Cmpd.		No. of Cmpds.	m/z meas.		Δ				z		Rt [min]			Score			Site [%]	P	Range				Sequence														Modification
					m/z [ppm]
805		49	616.799		-5.33319				2		36.8858			77.88				0	14-29				R.SGGGGGGGLGSGGSIR.S
523		23	618.268		-0.369117				2		32.4032			55.09				0	47-59				R.FSSSSGYGGGSSR.V
7152		12	793.888		2.27222				2		62.8621			53.1				0	171-184				K.VQALEEANNDLENK.I
9323		6	531.289		949.262				2		71.7261			25.8				0	225-233				K.TLLDIDNTR.M
6792		1	603.807		2.18477				2		61.3723			19.58				0	262-271				R.QVLDNLTMEK.S														Oxidation: 8
370		1	896.37		2.37425				2		31.1869			22.73				0	491-513				R.GGSGGSYGGGGSGGGYGGGSGSR.G
Protein 6:						14-3-3 protein theta OS=Homo sapiens GN=YWHAQ PE=1 SV=1
Accession:						1433T_HUMAN																		Score:						227.42
Database:						SwissProt																		MW [kDa]:						27.7
Seq. Coverage [%]:						0.245																		pI:						4.68342
																								No. of Peptides:						6
Modification(s):								Carbamidomethyl, Oxidation
Cmpd.		No. of Cmpds.	m/z meas.		Δ				z		Rt [min]			Score			Site [%]	P	Range				Sequence														Modification
					m/z [ppm]
3012		21	766.859		-5.21739				2		47.48			84.51				0	28-41				K.AVTEQGAELSNEER.N
10008		2	454.267		2.28867				2		74.8816			19.91				0	42-49				R.NLLSVAYK.N
690		1	452.261		1.02826				2		35.796			19.51				0	61-68				R.VISSIEQK.T
4925		1	634.783		0.634871				2		54.811			16.96				0	128-138				R.YLAEVACGDDR.K														Carbamidomethyl: 7
83		52	562.779		-0.373906				2		24.3455			47.88				0	159-167				K.EMQPTHPIR.L														Oxidation: 2
17982		24	603.337		8.34402				2		113.72			38.65				0	213-222				K.DSTLIMQLLR.D														Oxidation: 6
Protein 7:						F-actin-capping protein subunit beta OS=Homo sapiens GN=CAPZB PE=1 SV=4
Accession:						CAPZB_HUMAN																		Score:						222.913
Database:						SwissProt																		MW [kDa]:						31.3
Seq. Coverage [%]:						0.249																		pI:						5.36156
																								No. of Peptides:						6
Modification(s):								Carbamidomethyl, Acetyl, Oxidation
Cmpd.		No. of Cmpds.	m/z meas.		Δ				z		Rt [min]			Score			Site [%]	P	Range				Sequence														Modification
					m/z [ppm]
14738		23	811.863		2.66058				2		98.8523			67.12				0	2-14				M.SDQQLDCALDLMR.R														Carbamidomethyl: 7; Acetyl: 1; Oxidation: 12
1193		2	554.827		-1.11334				2		39.4545			18.04				1	15-23				R.RLPPQQIEK.N
10777		21	616.28		8.76587				2		78.2729			40.17				0	58-66				K.DYLLCDYNR.D														Carbamidomethyl: 5
6359		1	767.85		5.71002				2		59.7728			26.79				0	79-92				K.YDPPLEDGAMPSAR.L														Oxidation: 10
3505		14	677.328		4.56154				2		49.3927			48.44				0	182-195				K.SGSGTMNLGGSLTR.Q														Oxidation: 6
11589		2	586.307		5.93364				2		82.365			23.12				0	226-235				R.STLNEIYFGK.T
Protein 8:						Tubulin alpha-1A chain OS=Homo sapiens GN=TUBA1A PE=1 SV=1
Accession:						TBA1A_HUMAN																		Score:						192.683
Database:						SwissProt																		MW [kDa]:						50.1
Seq. Coverage [%]:						0.164																		pI:						4.94286
																								No. of Peptides:						5
Cmpd.		No. of Cmpds.	m/z meas.		Δ				z		Rt [min]			Score			Site [%]	P	Range				Sequence														Modification
					m/z [ppm]
16329		22	1004.45		-2.92578				2		106.025			58.71				0	41-60				K.TIGGGDDSFNTFFSETGAGK.H
18658		32	851.458		2.1877				2		116.638			40.05				0	65-79				R.AVFVDLEPTVIDEVR.T
12714		2	705.893		2.89528				2		88.9129			27.02				0	85-96				R.QLFHPEQLITGK.E
16692		31	543.316		4.9901				2		107.809			42.15				0	113-121				K.EIIDLVLDR.I
13584		2	913.004		8.66278				2		93.3103			25.52				0	353-370				K.VGINYQPPTVVPGGDLAK.V
Protein 9:						L-xylulose reductase OS=Homo sapiens GN=DCXR PE=1 SV=2
Accession:						DCXR_HUMAN																		Score:						178.83
Database:						SwissProt																		MW [kDa]:						25.9
Seq. Coverage [%]:						0.242																		pI:						8.32858
																								No. of Peptides:						5
Modification(s):								Carbamidomethyl, Oxidation
Cmpd.		No. of Cmpds.	m/z meas.		Δ				z		Rt [min]			Score			Site [%]	P	Range				Sequence														Modification
					m/z [ppm]
748		18	591.324		1.62209				2		36.298			43.76				0	22-33				R.GTVQALHATGAR.V
9261		10	559.299		5.86921				2		71.465			42.2				0	40-49				R.TQADLDSLVR.E
11118		28	592.362		0.920606				2		79.9931			59.65				0	110-120				R.AVIQVSQIVAR.G
7801		1	829.92		2.774				2		65.6869			16.82				0	126-141				R.GVPGAIVNVSSQCSQR.A														Carbamidomethyl: 13
4731		1	555.806		5.98377				2		54.0758			16.4				0	162-171				K.VMALELGPHK.I														Oxidation: 2
Protein 10:						Tubulin beta chain OS=Homo sapiens GN=TUBB PE=1 SV=2
Accession:						TBB5_HUMAN																		Score:						175.49
Database:						SwissProt																		MW [kDa]:						49.6
Seq. Coverage [%]:						0.173																		pI:						4.7803
																								No. of Peptides:						7
Modification(s):								Carbamidomethyl, Oxidation
Cmpd.		No. of Cmpds.	m/z meas.		Δ				z		Rt [min]			Score			Site [%]	P	Range				Sequence														Modification
					m/z [ppm]
6529		1	651.321		-1.70748				2		60.3804			22.52				0	47-58				R.ISVYYNEATGGK.Y
13106		5	816.424		6.61706				2		90.9587			23.52				0	63-77				R.AILVDLEPGTMDSVR.S														Oxidation: 11
21051		7	672.679		9.8644				3		131.586			31.17			50	0	104-121				K.GHYTEGAELVDSVLDVVR.K														Carbamidomethyl: 1
21653		75	653.672		9.68412				3		140.164			44.41				0	104-121				K.GHYTEGAELVDSVLDVVR.K
10269		1	565.802		1.29034				2		75.9937			27.61				0	242-251				R.FPGQLNADLR.K
11819		8	580.319		1.44499				2		83.4455			33.61				0	253-262				K.LAVNMVPFPR.L														Oxidation: 5
3317		5	731.847		1.80969				2		48.673			23.82				0	325-336				K.EVDEQMLNVQNK.N														Oxidation: 6
Protein 11:						14-3-3 protein beta/alpha OS=Homo sapiens GN=YWHAB PE=1 SV=3
Accession:						1433B_HUMAN																		Score:						168.946
Database:						SwissProt																		MW [kDa]:						28.1
Seq. Coverage [%]:						0.187																		pI:						4.76427
																								No. of Peptides:						5
Modification(s):								Oxidation
Cmpd.		No. of Cmpds.	m/z meas.		Δ				z		Rt [min]			Score			Site [%]	P	Range				Sequence														Modification
					m/z [ppm]
10008		2	454.267		2.28867				2		74.8816			19.91				0	44-51				R.NLLSVAYK.N
690		1	452.261		1.02826				2		35.796			19.51				0	63-70				R.VISSIEQK.T
1877		10	591.79		6.82262				2		42.843			44.98				0	130-140				R.YLSEVASGDNK.Q
83		52	562.779		-0.373906				2		24.3455			47.88				0	161-169				K.EMQPTHPIR.L														Oxidation: 2
17982		24	603.337		8.34402				2		113.72			38.65				0	215-224				K.DSTLIMQLLR.D														Oxidation: 6
Protein 12:						Keratin, type II cytoskeletal 1 OS=Homo sapiens GN=KRT1 PE=1 SV=6
Accession:						K2C1_HUMAN																		Score:						138.884
Database:						SwissProt																		MW [kDa]:						66
Seq. Coverage [%]:						0.051																		pI:						8.15063
																								No. of Peptides:						3
Cmpd.		No. of Cmpds.	m/z meas.		Δ				z		Rt [min]			Score			Site [%]	P	Range				Sequence														Modification
					m/z [ppm]
14293		14	692.351		2.91584				2		96.7527			45.93				0	186-197				K.SLNNQFASFIDK.V
7968		19	738.4		4.58733				2		66.3102			67.31				0	200-211				R.FLEQQNQVLQTK.W
2654		6	517.266		8.51941				2		46.0951			26.86				0	484-492				R.TLLEGEESR.M
Protein 13:						26S proteasome non-ATPase regulatory subunit 8 OS=Homo sapiens GN=PSMD8 PE=1 SV=2
Accession:						PSMD8_HUMAN																		Score:						135.27
Database:						SwissProt																		MW [kDa]:						39.6
Seq. Coverage [%]:						0.114																		pI:						9.73048
																								No. of Peptides:						4
Cmpd.		No. of Cmpds.	m/z meas.		Δ				z		Rt [min]			Score			Site [%]	P	Range				Sequence														Modification
					m/z [ppm]
21268		17	829.996		7.31823				2		134.735			64.91				0	121-135				K.LVLLELNFLPTTGTK.L
5021		2	421.767		1188.64				2		55.138			21.55				0	139-145				K.QQLILAR.D
5231		5	615.811		2.04297				2		55.9019			33.08				0	205-214				R.VAEFHTELER.L
13932		1	490.289		9.43721				2		95.1549			15.73				0	290-297				R.ILFFNTPK.K
Protein 14:						Serum albumin OS=Homo sapiens GN=ALB PE=1 SV=2
Accession:						ALBU_HUMAN																		Score:						133.27
Database:						SwissProt																		MW [kDa]:						69.3
Seq. Coverage [%]:						0.039																		pI:						5.91698
																								No. of Peptides:						2
Modification(s):								Carbamidomethyl
Cmpd.		No. of Cmpds.	m/z meas.		Δ				z		Rt [min]			Score			Site [%]	P	Range				Sequence														Modification
					m/z [ppm]
10373		26	547.32		4.87236				3		76.4742			65.6				1	438-452				K.KVPQVSTPTLVEVSR.N
1804		50	569.755		3.86931				2		42.486			67.67				0	500-508				K.CCTESLVNR.R														Carbamidomethyl: 1, 2
Protein 15:						Calcyclin-binding protein OS=Homo sapiens GN=CACYBP PE=1 SV=2
Accession:						CYBP_HUMAN																		Score:						122.643
Database:						SwissProt																		MW [kDa]:						26.2
Seq. Coverage [%]:						0.096																		pI:						8.27784
																								No. of Peptides:						2
Modification(s):								Carbamidomethyl, Acetyl
Cmpd.		No. of Cmpds.	m/z meas.		Δ				z		Rt [min]			Score			Site [%]	P	Range				Sequence														Modification
					m/z [ppm]
13877		23	780.399		7.05693				2		94.8715			70.37				1	2-14				M.ASEELQKDLEEVK.V														Acetyl: 1
10869		33	545.802		4.15635				2		78.7374			53.04				0	147-155				K.TDTVLILCR.K														Carbamidomethyl: 8
Protein 16:						Heterogeneous nuclear ribonucleoprotein M OS=Homo sapiens GN=HNRNPM PE=1 SV=3
Accession:						HNRPM_HUMAN																		Score:						113.88
Database:						SwissProt																		MW [kDa]:						77.5
Seq. Coverage [%]:						0.064																		pI:						8.84405
																								No. of Peptides:						4
Modification(s):								Oxidation
Cmpd.		No. of Cmpds.	m/z meas.		Δ				z		Rt [min]			Score			Site [%]	P	Range				Sequence														Modification
					m/z [ppm]
5425		1	579.258		-0.0237425				2		56.5396			39.24				0	486-496				R.MGAGMGFGLER.M														Oxidation: 1, 5
2052		1	610.795		5.49989				2		43.6476			15.01				0	532-543				R.MVPAGMGAGLER.M														Oxidation: 1, 6
7066		4	730.357		2.68852				2		62.4864			31.65				0	592-606				R.MGPAMGPALGAGIER.M														Oxidation: 1, 5
3916		1	532.258		2.81651				2		50.8888			27.98				0	699-707				K.FESPEVAER.A
Protein 17:						14-3-3 protein eta OS=Homo sapiens GN=YWHAH PE=1 SV=4
Accession:						1433F_HUMAN																		Score:						105.21
Database:						SwissProt																		MW [kDa]:						28.2
Seq. Coverage [%]:						0.163																		pI:						4.75872
																								No. of Peptides:						4
Modification(s):								Oxidation
Cmpd.		No. of Cmpds.	m/z meas.		Δ				z		Rt [min]			Score			Site [%]	P	Range				Sequence														Modification
					m/z [ppm]
7510		1	793.887		1.18894				2		64.4241			27.14				0	29-42				K.AVTELNEPLSNEDR.N
10008		2	454.267		2.28867				2		74.8816			19.91				0	43-50				R.NLLSVAYK.N
690		1	452.261		1.02826				2		35.796			19.51				0	62-69				R.VISSIEQK.T
17982		24	603.337		8.34402				2		113.72			38.65				0	218-227				K.DSTLIMQLLR.D														Oxidation: 6
Protein 18:						Pyrroline-5-carboxylate reductase 3 OS=Homo sapiens GN=PYCRL PE=1 SV=3
Accession:						P5CR3_HUMAN																		Score:						95.88
Database:						SwissProt																		MW [kDa]:						28.6
Seq. Coverage [%]:						0.164																		pI:						7.66132
																								No. of Peptides:						4
Modification(s):								Carbamidomethyl, Oxidation
Cmpd.		No. of Cmpds.	m/z meas.		Δ				z		Rt [min]			Score			Site [%]	P	Range				Sequence														Modification
					m/z [ppm]
8598		1	558.809		-7.02067				2		68.784			19.17				0	19-29				R.MAGAIAQGLIR.A														Oxidation: 1
138		2	559.763		8.85932				2		26.2015			23.65				0	198-207				K.MGMPSSLAHR.I														Oxidation: 1, 3
8783		3	543.831		3.39068				2		69.5164			30.23				0	208-218				R.IAAQTLLGTAK.M
2244		2	677.811		4.36848				2		44.4023			22.83				0	255-267				R.AATMSAVEAATCR.A														Carbamidomethyl: 12; Oxidation: 4
Protein 19:						Small nuclear ribonucleoprotein-associated proteins B and B' OS=Homo sapiens GN=SNRPB PE=1 SV=2
Accession:						RSMB_HUMAN																		Score:						82.52
Database:						SwissProt																		MW [kDa]:						24.6
Seq. Coverage [%]:						0.129																		pI:						11.1992
																								No. of Peptides:						3
Modification(s):								Oxidation
Cmpd.		No. of Cmpds.	m/z meas.		Δ				z		Rt [min]			Score			Site [%]	P	Range				Sequence														Modification
					m/z [ppm]
2440		1	546.269		1.28405				2		45.2028			21.3				0	9-16				K.MLQHIDYR.M														Oxidation: 1
16694		1	441.814		9.28442				2		107.813			16.95				0	66-73				R.VLGLVLLR.G
7866		2	785.895		3.40278				2		65.9429			44.27				0	74-88				R.GENLVSMTVEGPPPK.D														Oxidation: 7
Protein 20:						40S ribosomal protein S4, X isoform OS=Homo sapiens GN=RPS4X PE=1 SV=2
Accession:						RS4X_HUMAN																		Score:						70.28
Database:						SwissProt																		MW [kDa]:						29.6
Seq. Coverage [%]:						0.129																		pI:						10.1617
																								No. of Peptides:						2
Modification(s):								Carbamidomethyl, Oxidation
Cmpd.		No. of Cmpds.	m/z meas.		Δ				z		Rt [min]			Score			Site [%]	P	Range				Sequence														Modification
					m/z [ppm]
17680		4	951.463		-0.517279				2		112.209			22.6				0	78-94				R.TDITYPAGFMDVISIDK.T														Oxidation: 10
12228		6	899.92		6.25835				2		85.9692			47.68				0	175-191				K.FDTGNLCMVTGGANLGR.I														Carbamidomethyl: 7; Oxidation: 8
Protein 21:						General transcription factor IIF subunit 2 OS=Homo sapiens GN=GTF2F2 PE=1 SV=2
Accession:						T2FB_HUMAN																		Score:						58.14
Database:						SwissProt																		MW [kDa]:						28.4
Seq. Coverage [%]:						0.044																		pI:						9.24192
																								No. of Peptides:						1
Cmpd.		No. of Cmpds.	m/z meas.		Δ				z		Rt [min]			Score			Site [%]	P	Range				Sequence														Modification
					m/z [ppm]
2574		9	643.353		-8.82702				2		45.7659			58.14				0	130-140				R.LQIEESSKPVR.L
Protein 22:						Proteasome subunit alpha type-7 OS=Homo sapiens GN=PSMA7 PE=1 SV=1
Accession:						PSA7_HUMAN																		Score:						54.29
Database:						SwissProt																		MW [kDa]:						27.9
Seq. Coverage [%]:						0.117																		pI:						8.59646
																								No. of Peptides:						2
Cmpd.		No. of Cmpds.	m/z meas.		Δ				z		Rt [min]			Score			Site [%]	P	Range				Sequence														Modification
					m/z [ppm]
14733		4	817.934		-1.83105				2		98.815			22.83				0	96-109				R.LTVEDPVTVEYITR.Y
12481		3	870.914		2.31192				2		87.5074			31.46				0	175-189				K.NYTDEAIETDDLTIK.L
Protein 23:						Acetyl-CoA acetyltransferase, mitochondrial OS=Homo sapiens GN=ACAT1 PE=1 SV=1
Accession:						THIL_HUMAN																		Score:						47.29
Database:						SwissProt																		MW [kDa]:						45.2
Seq. Coverage [%]:						0.04																		pI:						8.97852
																								No. of Peptides:						1
Cmpd.		No. of Cmpds.	m/z meas.		Δ				z		Rt [min]			Score			Site [%]	P	Range				Sequence														Modification
					m/z [ppm]
21683		1	851.49		-2.92753				2		140.457			47.29				0	50-66				R.TPIGSFLGSLSLLPATK.L
Protein 24:						60S ribosomal protein L7 OS=Homo sapiens GN=RPL7 PE=1 SV=1
Accession:						RL7_HUMAN																		Score:						46.07
Database:						SwissProt																		MW [kDa]:						29.2
Seq. Coverage [%]:						0.044																		pI:						10.6555
																								No. of Peptides:						1
Cmpd.		No. of Cmpds.	m/z meas.		Δ				z		Rt [min]			Score			Site [%]	P	Range				Sequence														Modification
					m/z [ppm]
11873		9	585.843		-3.87035				2		83.7409			46.07				0	167-177				R.IALTDNALIAR.S
Protein 25:						Sodium channel protein type 8 subunit alpha OS=Homo sapiens GN=SCN8A PE=1 SV=1
Accession:						SCN8A_HUMAN																		Score:						43.7125
Database:						SwissProt																		MW [kDa]:						225.1
Seq. Coverage [%]:						0.004																		pI:						5.94518
																								No. of Peptides:						1
Modification(s):								Carbamidomethyl
Cmpd.		No. of Cmpds.	m/z meas.		Δ				z		Rt [min]			Score			Site [%]	P	Range				Sequence														Modification
					m/z [ppm]
11582		12	473.284		-1.47668				2		82.3217			44.48				1	629-635				R.IFPSLRR.S														Carbamidomethyl: 1
Protein 26:						Carbohydrate sulfotransferase 7 OS=Homo sapiens GN=CHST7 PE=1 SV=2
Accession:						CHST7_HUMAN																		Score:						39.97
Database:						SwissProt																		MW [kDa]:						54.2
Seq. Coverage [%]:						0.019																		pI:						9.72289
																								No. of Peptides:						1
Modification(s):								Carbamidomethyl
Cmpd.		No. of Cmpds.	m/z meas.		Δ				z		Rt [min]			Score			Site [%]	P	Range				Sequence														Modification
					m/z [ppm]
10825		33	579.829		-7.47027				2		78.5252			39.97				1	297-305				R.ESIQVLRTR.Q														Carbamidomethyl: 1
Protein 27:						Poly(rC)-binding protein 1 OS=Homo sapiens GN=PCBP1 PE=1 SV=2
Accession:						PCBP1_HUMAN																		Score:						37.76
Database:						SwissProt																		MW [kDa]:						37.5
Seq. Coverage [%]:						0.031																		pI:						6.659
																								No. of Peptides:						1
Modification(s):								Carbamidomethyl
Cmpd.		No. of Cmpds.	m/z meas.		Δ				z		Rt [min]			Score			Site [%]	P	Range				Sequence														Modification
					m/z [ppm]
3305		9	644.799		-3.52212				2		48.6243			37.76				0	47-57				R.INISEGNCPER.I														Carbamidomethyl: 8
Protein 28:						N-alpha-acetyltransferase 10 OS=Homo sapiens GN=NAA10 PE=1 SV=1
Accession:						NAA10_HUMAN																		Score:						36.96
Database:						SwissProt																		MW [kDa]:						26.4
Seq. Coverage [%]:						0.149																		pI:						5.41209
																								No. of Peptides:						2
Modification(s):								Carbamidomethyl
Cmpd.		No. of Cmpds.	m/z meas.		Δ				z		Rt [min]			Score			Site [%]	P	Range				Sequence														Modification
					m/z [ppm]
17283		1	758.73		-0.582787				3		110.563			15.26				0	117-136				R.AALHLYSNTLNFQISEVEPK.Y
28		2	802.852		-0.212379				2		18.0606			21.7				1	184-198				K.GNSPPSSGEACREEK.G														Carbamidomethyl: 11
Protein 29:						Sterol regulatory element-binding protein 1 OS=Homo sapiens GN=SREBF1 PE=1 SV=2
Accession:						SRBP1_HUMAN																		Score:						34.82
Database:						SwissProt																		MW [kDa]:						121.6
Seq. Coverage [%]:						0.006																		pI:						8.43186
																								No. of Peptides:						2
Modification(s):								Carbamidomethyl, Acetyl
Cmpd.		No. of Cmpds.	m/z meas.		Δ				z		Rt [min]			Score			Site [%]	P	Range				Sequence														Modification
					m/z [ppm]
6144		3	450.273		8.80666				2		58.996			16.79				1	726-732				R.VKTSLPR.A														Carbamidomethyl: 1; Acetyl: 2
6066		53	421.762		8.79026				2		58.731			34.82				1	726-732				R.VKTSLPR.A														Acetyl: 2
Protein 30:						E3 ubiquitin-protein ligase HERC2 OS=Homo sapiens GN=HERC2 PE=1 SV=2
Accession:						HERC2_HUMAN																		Score:						33.3136
Database:						SwissProt																		MW [kDa]:						526.9
Seq. Coverage [%]:						0.001																		pI:						5.87597
																								No. of Peptides:						1
Modification(s):								Carbamidomethyl
Cmpd.		No. of Cmpds.	m/z meas.		Δ				z		Rt [min]			Score			Site [%]	P	Range				Sequence														Modification
					m/z [ppm]
6243		62	421.762		8.15013				2		59.3549			34.53				0	1536-1542				K.LLSSLPR.W														Carbamidomethyl: 1
	Bruker															Printed:					2016-06-06															1

## Sheet: Fig 4. comp. 60-fold (T20K)kB1
Protein Report
Project Info
Name:							Cyclotide Target Deconvolution																		Date:						2014-11-20
Sample Info & Protocols																										Date:						2014-12-01
Name:							Fig. 4A,B experimental pull down 53_Competition 20-60-100fold
Search Result Info
Search Result													Location															Search Engine	Database										Ident. Compounds
Competition 60-fold [T20K]kB1													/Cyclotide Target Deconvolution/PD53_Competition 20-60-100fold/experiment/25KDa protein/Sample 29_Competition 60-fold/141202_Sample 30_60fold comp_GB5_01_470.d															Mascot, 2.4.0	SwissProt, SwissProt_2014_11.fasta										68/20078
Protein 1:						Actin, cytoplasmic 1 OS=Homo sapiens GN=ACTB PE=1 SV=1
Accession:						ACTB_HUMAN																		Score:						550.37
Database:						SwissProt																		MW [kDa]:						41.7
Seq. Coverage [%]:						0.368																		pI:						5.29043
																								No. of Peptides:						14
Modification(s):								Oxidation
Cmpd.		No. of Cmpds.	m/z meas.		Δ				z		Rt [min]			Score			Site [%]	P	Range				Sequence														Modification
					m/z [ppm]
1118		50	488.732		9.36998				2		39.0899			60.03				0	19-28				K.AGFAGDDAPR.A
10041		5	599.859		4.35187				2		75.8144			23.82				0	29-39				R.AVFPSIVGRPR.H
443		1	599.77		9.25858				2		32.9579			17.49				0	51-61				K.DSYVGDEAQSK.R
268		15	677.815		0.0995156				2		30.8742			49.61				1	51-62				K.DSYVGDEAQSKR.G
11692		61	652.032		9.14233				3		84.7246			64.94				0	96-113				R.VAPEEHPVLLTEAPLNPK.A
11396		1	507.745		1.86979				2		82.9879			18.19				0	184-191				R.DLTDYLMK.I														Oxidation: 7
5721		32	566.772		9.27584				2		58.042			58.17				0	197-206				R.GYSFTTTAER.E
14458		50	895.955		5.47164				2		101.686			102.59				0	239-254				K.SYELPDGQVITIGNER.F
14896		10	1116.04		7.64711				2		104.182			35.76				0	292-312				K.DLYANTVLSGGTTMYPGIADR.M														Oxidation: 14
4920		5	589.313		5.38082				2		55.0458			20.79				0	316-326				K.EITALAPSTMK.I														Oxidation: 10
8313		3	581.318		9.21788				2		68.1378			24.15				0	316-326				K.EITALAPSTMK.I
1936		6	398.241		3.82789				2		43.1026			31.49				0	329-335				K.IIAPPER.K
473		20	462.29		6.43087				2		33.2159			35.91				1	329-336				K.IIAPPERK.Y
4227		1	758.861		7.77616				2		52.2118			28.22				0	360-372				K.QEYDESGPSIVHR.K
Protein 2:						Keratin, type I cytoskeletal 10 OS=Homo sapiens GN=KRT10 PE=1 SV=6
Accession:						K1C10_HUMAN																		Score:						307.21
Database:						SwissProt																		MW [kDa]:						58.8
Seq. Coverage [%]:						0.139																		pI:						5.13427
																								No. of Peptides:						7
Modification(s):								Oxidation
Cmpd.		No. of Cmpds.	m/z meas.		Δ				z		Rt [min]			Score			Site [%]	P	Range				Sequence														Modification
					m/z [ppm]
12138		16	854.396		7.00231				2		87.8487			59.41				0	41-59				K.GSLGGGFSSGGFSGGSFSR.G
2907		12	545.77		0.783268				2		47.1084			44.4				0	148-156				K.VTMQNLNDR.L
6376		11	691.331		4.61224				2		60.4778			72.34				0	166-177				R.ALEESNYELEGK.I
7010		1	617.844		1.57849				2		62.7127			28.86				1	236-245				R.LKYENEVALR.Q
38		1	658.803		6.1803				2		17.9241			26.33				1	286-295				K.NHEEEMKDLR.N														Oxidation: 6
1938		22	747.376		6.41413				2		43.1068			52.39				1	323-334				R.SQYEQLAEQNRK.D
10520		1	555.245		-5.68369				2		78.0026			23.48				0	335-343				K.DAEAWFNEK.S
Protein 3:						Keratin, type II cytoskeletal 1 OS=Homo sapiens GN=KRT1 PE=1 SV=6
Accession:						K2C1_HUMAN																		Score:						289.306
Database:						SwissProt																		MW [kDa]:						66
Seq. Coverage [%]:						0.112																		pI:						8.15063
																								No. of Peptides:						7
Cmpd.		No. of Cmpds.	m/z meas.		Δ				z		Rt [min]			Score			Site [%]	P	Range				Sequence														Modification
					m/z [ppm]
14035		26	692.351		3.16138				2		99.0016			33.16				0	186-197				K.SLNNQFASFIDK.V
8144		17	738.403		9.36796				2		67.461			70.65				0	200-211				R.FLEQQNQVLQTK.W
5739		2	697.374		6.00308				2		58.1294			35.63				1	278-289				R.TNAENEFVTIKK.D
1589		4	533.266		2.8205				2		41.3926			23.96				0	356-364				K.AQYEDIAQK.S
8162		12	590.308		6.56881				2		67.5218			46.51				0	377-386				K.YEELQITAGR.H
7591		2	487.272		5.55893				2		65.0324			34.26				0	396-403				K.IEISELNR.V
2723		16	517.267		9.44737				2		46.3885			47.12				0	484-492				R.TLLEGEESR.M
Protein 4:						Keratin, type II cytoskeletal 2 epidermal OS=Homo sapiens GN=KRT2 PE=1 SV=2
Accession:						K22E_HUMAN																		Score:						234.505
Database:						SwissProt																		MW [kDa]:						65.4
Seq. Coverage [%]:						0.092																		pI:						8.07351
																								No. of Peptides:						5
Modification(s):								Carbamidomethyl, Acetyl, Phospho
Cmpd.		No. of Cmpds.	m/z meas.		Δ				z		Rt [min]			Score			Site [%]	P	Range				Sequence														Modification
					m/z [ppm]
3240		8	627.809		2.67511				2		48.443			54.4				0	21-34				R.GFSSGSAVVSGGSR.R
13923		1	692.348		4.38987				3		98.2613			17.78				2	180-195				R.EQIKTLNNKFASFIDK.V														Carbamidomethyl: 1; Acetyl: 4; Phospho: 5
8144		17	738.403		9.36796				2		67.461			70.65				0	198-209				R.FLEQQNQVLQTK.W
2443		19	554.278		4.66381				2		45.1931			58.95				0	354-362				K.AQYEEIAQR.S
7591		2	487.272		5.55893				2		65.0324			34.26				0	394-401				K.IEISELNR.V
Protein 5:						Elongation factor 1-alpha 1 OS=Homo sapiens GN=EEF1A1 PE=1 SV=1
Accession:						EF1A1_HUMAN																		Score:						213.6
Database:						SwissProt																		MW [kDa]:						50.1
Seq. Coverage [%]:						0.108																		pI:						9.10317
																								No. of Peptides:						5
Cmpd.		No. of Cmpds.	m/z meas.		Δ				z		Rt [min]			Score			Site [%]	P	Range				Sequence														Modification
					m/z [ppm]
340		1	447.754		9.52966				2		31.5071			22.08				1	38-44				R.TIEKFEK.E
10620		23	702.868		1.34997				2		78.4569			52.81				0	85-96				K.YYVTIIDAPGHR.D
12775		26	657.881		9.52329				2		91.7692			43.58				0	135-146				R.EHALLAYTLGVK.Q
9178		4	488.283		7.7052				2		71.6446			21.71				0	248-255				R.LPLQDVYK.I
8278		35	513.312		6.27144				2		68.0157			73.42				0	256-266				K.IGGIGTVPVGR.V
Protein 6:						Tubulin alpha-1A chain OS=Homo sapiens GN=TUBA1A PE=1 SV=1
Accession:						TBA1A_HUMAN																		Score:						203.66
Database:						SwissProt																		MW [kDa]:						50.1
Seq. Coverage [%]:						0.186																		pI:						4.94286
																								No. of Peptides:						6
Cmpd.		No. of Cmpds.	m/z meas.		Δ				z		Rt [min]			Score			Site [%]	P	Range				Sequence														Modification
					m/z [ppm]
15223		8	1004.46		8.93146				2		105.811			40.77				0	41-60				K.TIGGGDDSFNTFFSETGAGK.H
17651		13	851.457		0.296826				2		117.447			39.05				0	65-79				R.AVFVDLEPTVIDEVR.T
15586		31	543.315		2.79984				2		107.939			49.99				0	113-121				K.EIIDLVLDR.I
893		2	455.259		7.15507				2		37.5419			23.37				1	157-164				R.LSVDYGKK.S
9825		5	573.634		3.20423				3		74.6494			24.02				0	216-229				R.NLDIERPTYTNLNR.L
13264		3	913.002		5.85882				2		94.3039			26.46				0	353-370				K.VGINYQPPTVVPGGDLAK.V
Protein 7:						Keratin, type I cytoskeletal 9 OS=Homo sapiens GN=KRT9 PE=1 SV=3
Accession:						K1C9_HUMAN																		Score:						177.38
Database:						SwissProt																		MW [kDa]:						62
Seq. Coverage [%]:						0.098																		pI:						5.13619
																								No. of Peptides:						4
Cmpd.		No. of Cmpds.	m/z meas.		Δ				z		Rt [min]			Score			Site [%]	P	Range				Sequence														Modification
					m/z [ppm]
789		39	616.806		5.6752				2		36.8085			74.7				0	14-29				R.SGGGGGGGLGSGGSIR.S
391		15	618.273		7.94443				2		31.984			50.71				0	47-59				R.FSSSSGYGGGSSR.V
9348		6	530.789		6.39522				2		72.3436			31.33				0	225-233				K.TLLDIDNTR.M
239		1	896.368		0.254584				2		30.5587			20.64				0	491-513				R.GGSGGSYGGGGSGGGYGGGSGSR.G
Protein 8:						14-3-3 protein zeta/delta OS=Homo sapiens GN=YWHAZ PE=1 SV=1
Accession:						1433Z_HUMAN																		Score:						170.123
Database:						SwissProt																		MW [kDa]:						27.7
Seq. Coverage [%]:						0.176																		pI:						4.72625
																								No. of Peptides:						4
Cmpd.		No. of Cmpds.	m/z meas.		Δ				z		Rt [min]			Score			Site [%]	P	Range				Sequence														Modification
					m/z [ppm]
3410		13	774.867		8.18427				2		49.1395			64.19				0	28-41				K.SVTEQGAELSNEER.N
10211		2	454.27		7.99018				2		76.599			20.29				0	42-49				R.NLLSVAYK.N
2126		30	640.332		3.01852				2		43.9216			47.23				1	128-139				R.YLAEVAAGDDKK.G
456		16	554.786		6.98846				2		33.064			39.18				0	159-167				K.EMQPTHPIR.L
Protein 9:						14-3-3 protein theta OS=Homo sapiens GN=YWHAQ PE=1 SV=1
Accession:						1433T_HUMAN																		Score:						159.71
Database:						SwissProt																		MW [kDa]:						27.7
Seq. Coverage [%]:						0.159																		pI:						4.68342
																								No. of Peptides:						4
Cmpd.		No. of Cmpds.	m/z meas.		Δ				z		Rt [min]			Score			Site [%]	P	Range				Sequence														Modification
					m/z [ppm]
2958		10	766.866		4.43232				2		47.3065			71.61				0	28-41				K.AVTEQGAELSNEER.N
10211		2	454.27		7.99018				2		76.599			20.29				0	42-49				R.NLLSVAYK.N
647		1	452.264		7.15305				2		35.6693			28.63				0	61-68				R.VISSIEQK.T
456		16	554.786		6.98846				2		33.064			39.18				0	159-167				K.EMQPTHPIR.L
Protein 10:						26S proteasome non-ATPase regulatory subunit 9 OS=Homo sapiens GN=PSMD9 PE=1 SV=3
Accession:						PSMD9_HUMAN																		Score:						130.55
Database:						SwissProt																		MW [kDa]:						24.7
Seq. Coverage [%]:						0.193																		pI:						6.45564
																								No. of Peptides:						4
Modification(s):								Carbamidomethyl
Cmpd.		No. of Cmpds.	m/z meas.		Δ				z		Rt [min]			Score			Site [%]	P	Range				Sequence														Modification
					m/z [ppm]
5966		1	583.793		7.73369				2		58.9529			17.67				0	39-48				K.ANYDVLESQK.G
7764		5	547.781		6.89974				2		65.8102			21.7				0	65-73				R.SDVDLYQVR.T
91		23	642.342		5.24979				2		27.1376			49.33				1	123-134				R.KLGQSESQGPPR.A
15040		10	677.392		7.28294				2		104.944			41.85				0	212-223				K.GLLGCNIIPLQR.-														Carbamidomethyl: 5
Protein 11:						Serum albumin OS=Homo sapiens GN=ALB PE=1 SV=2
Accession:						ALBU_HUMAN																		Score:						122.79
Database:						SwissProt																		MW [kDa]:						69.3
Seq. Coverage [%]:						0.039																		pI:						5.91698
																								No. of Peptides:						2
Modification(s):								Carbamidomethyl
Cmpd.		No. of Cmpds.	m/z meas.		Δ				z		Rt [min]			Score			Site [%]	P	Range				Sequence														Modification
					m/z [ppm]
10487		35	547.322		8.41692				3		77.8704			63.93				1	438-452				K.KVPQVSTPTLVEVSR.N
1653		43	569.754		2.35989				2		41.6876			58.86				0	500-508				K.CCTESLVNR.R														Carbamidomethyl: 1, 2
Protein 12:						14-3-3 protein beta/alpha OS=Homo sapiens GN=YWHAB PE=1 SV=3
Accession:						1433B_HUMAN																		Score:						119.034
Database:						SwissProt																		MW [kDa]:						28.1
Seq. Coverage [%]:						0.159																		pI:						4.76427
																								No. of Peptides:						4
Cmpd.		No. of Cmpds.	m/z meas.		Δ				z		Rt [min]			Score			Site [%]	P	Range				Sequence														Modification
					m/z [ppm]
630		10	799.876		2.17527				2		35.554			32.15				0	30-43				K.AVTEQGHELSNEER.N
10211		2	454.27		7.99018				2		76.599			20.29				0	44-51				R.NLLSVAYK.N
647		1	452.264		7.15305				2		35.6693			28.63				0	63-70				R.VISSIEQK.T
456		16	554.786		6.98846				2		33.064			39.18				0	161-169				K.EMQPTHPIR.L
Protein 13:						Tubulin beta-2A chain OS=Homo sapiens GN=TUBB2A PE=1 SV=1
Accession:						TBB2A_HUMAN																		Score:						114.31
Database:						SwissProt																		MW [kDa]:						49.9
Seq. Coverage [%]:						0.072																		pI:						4.7803
																								No. of Peptides:						3
Modification(s):								Oxidation
Cmpd.		No. of Cmpds.	m/z meas.		Δ				z		Rt [min]			Score			Site [%]	P	Range				Sequence														Modification
					m/z [ppm]
10336		3	565.806		8.96088				2		77.1565			44.66				0	242-251				R.FPGQLNADLR.K
11738		5	580.319		1.78963				2		85.0152			33.63				0	253-262				K.LAVNMVPFPR.L														Oxidation: 5
7393		4	723.852		5.05895				2		64.1639			36.02				0	325-336				K.EVDEQMLNVQNK.N
Protein 14:						Calcyclin-binding protein OS=Homo sapiens GN=CACYBP PE=1 SV=2
Accession:						CYBP_HUMAN																		Score:						70.7025
Database:						SwissProt																		MW [kDa]:						26.2
Seq. Coverage [%]:						0.096																		pI:						8.27784
																								No. of Peptides:						2
Modification(s):								Carbamidomethyl, Acetyl
Cmpd.		No. of Cmpds.	m/z meas.		Δ				z		Rt [min]			Score			Site [%]	P	Range				Sequence														Modification
					m/z [ppm]
13620		19	780.399		6.96724				2		96.6394			33.99				1	2-14				M.ASEELQKDLEEVK.V														Acetyl: 1
10950		12	545.804		7.17943				2		80.1536			37.48				0	147-155				K.TDTVLILCR.K														Carbamidomethyl: 8
Protein 15:						26S proteasome non-ATPase regulatory subunit 8 OS=Homo sapiens GN=PSMD8 PE=1 SV=2
Accession:						PSMD8_HUMAN																		Score:						61.42
Database:						SwissProt																		MW [kDa]:						39.6
Seq. Coverage [%]:						0.071																		pI:						9.73048
																								No. of Peptides:						3
Cmpd.		No. of Cmpds.	m/z meas.		Δ				z		Rt [min]			Score			Site [%]	P	Range				Sequence														Modification
					m/z [ppm]
5040		1	421.27		8.96182				2		55.5479			15.36				0	139-145				K.QQLILAR.D
5562		1	615.807		-3.60813				2		57.503			24.06				0	205-214				R.VAEFHTELER.L
13574		1	490.285		1.91096				2		96.3512			22				0	290-297				R.ILFFNTPK.K
Protein 16:						Carbohydrate sulfotransferase 7 OS=Homo sapiens GN=CHST7 PE=1 SV=2
Accession:						CHST7_HUMAN																		Score:						47.36
Database:						SwissProt																		MW [kDa]:						54.2
Seq. Coverage [%]:						0.019																		pI:						9.72289
																								No. of Peptides:						1
Modification(s):								Carbamidomethyl
Cmpd.		No. of Cmpds.	m/z meas.		Δ				z		Rt [min]			Score			Site [%]	P	Range				Sequence														Modification
					m/z [ppm]
10832		47	579.828		-8.55679				2		79.5227			47.36				1	297-305				R.ESIQVLRTR.Q														Carbamidomethyl: 1
	Bruker															Printed:					2016-06-06															1

## Sheet: Fig 4. comp. 100-fold (T20K)kB1
Protein Report
Project Info
Name:							Cyclotide Target Deconvolution																		Date:						2014-11-20
Sample Info & Protocols																										Date:						2014-12-01
Name:							Fig. 4A,B experimental pull down 53_Competition 20-60-100fold
Search Result Info
Search Result													Location															Search Engine	Database										Ident. Compounds
Competition 100-fold [T20K]kB1													/Cyclotide Target Deconvolution/PD53_Competition 20-60-100fold/experiment/25KDa protein/Sample 30_Competition 100-fold/141202_Sample 31_100fold comp_GB6_01_472.d															Mascot, 2.4.0	SwissProt, SwissProt_2014_11.fasta										80/23005
Protein 1:						Keratin, type II cytoskeletal 1 OS=Homo sapiens GN=KRT1 PE=1 SV=6
Accession:						K2C1_HUMAN																		Score:						1063.81
Database:						SwissProt																		MW [kDa]:						66
Seq. Coverage [%]:						0.329																		pI:						8.15063
																								No. of Peptides:						21
Modification(s):								Oxidation
Cmpd.		No. of Cmpds.	m/z meas.		Δ				z		Rt [min]			Score			Site [%]	P	Range				Sequence														Modification
					m/z [ppm]
5428		21	437.757		9.12135				2		56.1631			38.63				0	66-74				R.SLVNLGGSK.S
6193		5	416.75		5.29155				2		58.7128			46.29				0	75-82				K.SISISVAR.G
14877		53	692.353		5.80455				2		97.4289			81.34				0	186-197				K.SLNNQFASFIDK.V
8268		29	738.401		6.9167				2		66.1353			79.2				0	200-211				R.FLEQQNQVLQTK.W
14569		18	738.381		3.37228				2		96.1719			62.78				0	212-223				K.WELLQQVDTSTR.T
4925		1	658.762		-5.96525				2		54.2671			15.82				0	258-267				K.NMQDMVEDYR.N														Oxidation: 2
10594		25	650.77		2.27085				2		75.628			62.51				0	258-267				K.NMQDMVEDYR.N
1304		20	436.892		6.33437				3		39.5944			41.61				2	268-277				R.NKYEDEINKR.T
9071		43	633.326		5.33359				2		69.1525			67.74				0	278-288				R.TNAENEFVTIK.K
5944		12	697.367		-3.74784				2		57.855			68.58				1	278-289				R.TNAENEFVTIKK.D
2101		1	500.229		4.98802				2		43.3022			18.59				0	290-298				K.DVDGAYMTK.V
21437		44	651.865		6.48895				2		125.171			65.45				0	344-355				R.SLDLDSIIAEVK.A
1462		21	533.265		2.44545				2		40.3102			29.24				0	356-364				K.AQYEDIAQK.S
1023		85	670.839		0.482491				2		38.2169			71.3				1	365-376				K.SKAEAESLYQSK.Y
1639		25	563.277		3.33654				2		41.1143			42.54				0	367-376				K.AEAESLYQSK.Y
8575		45	590.308		6.28083				2		67.265			64.15				0	377-386				K.YEELQITAGR.H
7902		13	487.272		5.21005				2		64.6227			35.94				0	396-403				K.IEISELNR.V
10797		22	858.933		4.7657				2		76.4959			55.11				0	418-432				K.QISNLQQSISDAEQR.G
12324		19	679.352		0.999663				2		84.1235			60.29				0	444-455				K.LNDLEDALQQAK.E
2774		47	517.264		4.38224				2		46.0196			52.82				0	484-492				R.TLLEGEESR.M
2266		2	1192.49		6.02824				2		43.9812			23.99				0	519-549				R.GGGGGGYGSGGSSYGSGGGSYGSGGGGGGGR.G
Protein 2:						Keratin, type I cytoskeletal 9 OS=Homo sapiens GN=KRT9 PE=1 SV=3
Accession:						K1C9_HUMAN																		Score:						821.895
Database:						SwissProt																		MW [kDa]:						62
Seq. Coverage [%]:						0.334																		pI:						5.13619
																								No. of Peptides:						15
Modification(s):								Oxidation
Cmpd.		No. of Cmpds.	m/z meas.		Δ				z		Rt [min]			Score			Site [%]	P	Range				Sequence														Modification
					m/z [ppm]
743		62	616.805		3.68104				2		36.723			95.61				0	14-29				R.SGGGGGGGLGSGGSIR.S
436		114	618.271		4.19201				2		32.2682			78.17				0	47-59				R.FSSSSGYGGGSSR.V
15926		6	902.398		7.16103				3		101.789			25.78				0	64-95				R.GGGGSFGYSYGGGSGGGFSASSLGGGFGGGSR.G
868		15	541.254		6.31357				2		37.4095			46.84				0	155-163				K.STMQELNSR.L														Oxidation: 3
842		62	533.254		1.28405				2		37.2663			52.02				0	155-163				K.STMQELNSR.L
7633		31	793.893		8.4066				2		63.5982			101.75				0	171-184				K.VQALEEANNDLENK.I
9851		47	530.788		4.56774				2		72.2361			59.93				0	225-233				K.TLLDIDNTR.M
10571		16	654.342		-0.0376489				2		75.5261			38.92				1	241-250				R.IKFEMEQNLR.Q
8114		24	579.302		4.41676				2		65.4835			87.43				0	251-261				R.QGVDADINGLR.Q
9702		13	595.812		7.329				2		71.6385			37.92				0	262-271				R.QVLDNLTMEK.S
7191		2	603.811		8.67692				2		62.0463			54.68				0	262-271				R.QVLDNLTMEK.S														Oxidation: 8
7416		18	561.3		8.50523				2		62.8322			45.7				0	328-336				R.QEYEQLIAK.N
20100		22	1088.85		7.9573				3		118.98			52.73				0	340-368				K.DIENQYETQITQIEHEVSSSGQEVQSSAK.E
13670		22	837.385		2.92946				3		91.8564			46.46				0	450-472				K.EIETYHNLLEGGQEDFESSGAGK.I
138		58	896.367		-0.738313				2		28.9012			84.25				0	491-513				R.GGSGGSYGGGGSGGGYGGGSGSR.G
Protein 3:						Actin, cytoplasmic 1 OS=Homo sapiens GN=ACTB PE=1 SV=1
Accession:						ACTB_HUMAN																		Score:						467.434
Database:						SwissProt																		MW [kDa]:						41.7
Seq. Coverage [%]:						0.301																		pI:						5.29043
																								No. of Peptides:						10
Modification(s):								Oxidation
Cmpd.		No. of Cmpds.	m/z meas.		Δ				z		Rt [min]			Score			Site [%]	P	Range				Sequence														Modification
					m/z [ppm]
1330		33	488.731		7.07832				2		39.7243			54.29				0	19-28				K.AGFAGDDAPR.A
418		1	599.77		8.3749				2		32.0773			27.69				0	51-61				K.DSYVGDEAQSK.R
12341		58	652.029		4.61797				3		84.2166			64.41				0	96-113				R.VAPEEHPVLLTEAPLNPK.A
12075		2	507.747		6.24207				2		82.9085			17.71				0	184-191				R.DLTDYLMK.I														Oxidation: 7
5478		25	566.77		5.60591				2		56.3267			54.73				0	197-206				R.GYSFTTTAER.E
15869		32	895.957		8.11687				2		101.573			90.92				0	239-254				K.SYELPDGQVITIGNER.F
16344		9	1116.03		-5.98148				2		103.667			54.07				0	292-312				K.DLYANTVLSGGTTMYPGIADR.M														Oxidation: 14
4936		4	589.316		8.99521				2		54.2849			37.84				0	316-326				K.EITALAPSTMK.I														Oxidation: 10
1818		12	398.242		5.28429				2		42.0219			31.74				0	329-335				K.IIAPPER.K
497		15	462.291		8.33444				2		32.985			35.25				1	329-336				K.IIAPPERK.Y
Protein 4:						Keratin, type I cytoskeletal 10 OS=Homo sapiens GN=KRT10 PE=1 SV=6
Accession:						K1C10_HUMAN																		Score:						282.413
Database:						SwissProt																		MW [kDa]:						58.8
Seq. Coverage [%]:						0.146																		pI:						5.13427
																								No. of Peptides:						7
Modification(s):								Oxidation
Cmpd.		No. of Cmpds.	m/z meas.		Δ				z		Rt [min]			Score			Site [%]	P	Range				Sequence														Modification
					m/z [ppm]
12869		28	854.389		-0.722502				2		87.4114			55.55				0	41-59				K.GSLGGGFSSGGFSGGSFSR.G
2951		20	545.768		-2.95458				2		46.6757			45.92				0	148-156				K.VTMQNLNDR.L
6433		16	691.33		2.80413				2		59.5598			78.23				0	166-177				R.ALEESNYELEGK.I
7043		1	617.845		2.79239				2		61.568			22.28				1	236-245				R.LKYENEVALR.Q
22		1	658.802		5.78564				2		17.845			17.63				1	286-295				K.NHEEEMKDLR.N														Oxidation: 6
1832		3	747.375		5.37048				2		42.1072			39.27				1	323-334				R.SQYEQLAEQNRK.D
9901		1	695.846		2.3425				2		72.4401			24.3				0	387-399				K.QSLEASLAETEGR.Y
Protein 5:						Beta-actin-like protein 2 OS=Homo sapiens GN=ACTBL2 PE=1 SV=2
Accession:						ACTBL_HUMAN																		Score:						224.55
Database:						SwissProt																		MW [kDa]:						42
Seq. Coverage [%]:						0.085																		pI:						5.38923
																								No. of Peptides:						4
Modification(s):								Oxidation
Cmpd.		No. of Cmpds.	m/z meas.		Δ				z		Rt [min]			Score			Site [%]	P	Range				Sequence														Modification
					m/z [ppm]
12075		2	507.747		6.24207				2		82.9085			17.71				0	185-192				R.DLTDYLMK.I														Oxidation: 7
15869		32	895.957		8.11687				2		101.573			90.92				0	240-255				R.SYELPDGQVITIGNER.F
1818		12	398.242		5.28429				2		42.0219			31.74				0	330-336				K.IIAPPER.K
497		15	462.291		8.33444				2		32.985			35.25				1	330-337				K.IIAPPERK.Y
Protein 6:						Elongation factor 1-alpha 1 OS=Homo sapiens GN=EEF1A1 PE=1 SV=1
Accession:						EF1A1_HUMAN																		Score:						187.51
Database:						SwissProt																		MW [kDa]:						50.1
Seq. Coverage [%]:						0.093																		pI:						9.10317
																								No. of Peptides:						4
Cmpd.		No. of Cmpds.	m/z meas.		Δ				z		Rt [min]			Score			Site [%]	P	Range				Sequence														Modification
					m/z [ppm]
11133		26	702.87		4.38041				2		77.9881			51.8				0	85-96				K.YYVTIIDAPGHR.D
13641		6	657.878		4.65914				2		91.7091			42.01				0	135-146				R.EHALLAYTLGVK.Q
9493		8	488.282		6.33304				2		70.8029			37.32				0	248-255				R.LPLQDVYK.I
8561		27	513.313		8.08321				2		67.2125			56.38				0	256-266				K.IGGIGTVPVGR.V
Protein 7:						Keratin, type I cytoskeletal 14 OS=Homo sapiens GN=KRT14 PE=1 SV=4
Accession:						K1C14_HUMAN																		Score:						174.733
Database:						SwissProt																		MW [kDa]:						51.5
Seq. Coverage [%]:						0.123																		pI:						5.0877
																								No. of Peptides:						5
Cmpd.		No. of Cmpds.	m/z meas.		Δ				z		Rt [min]			Score			Site [%]	P	Range				Sequence														Modification
					m/z [ppm]
5390		1	713.352		-0.0311121				2		56.0506			23.64				0	42-56				R.APSTYGGGLSVSSSR.F
2951		20	545.768		-2.95458				2		46.6757			45.92				0	117-125				K.VTMQNLNDR.L
7681		2	651.337		6.57604				2		63.7624			35.18				0	135-146				R.ALEEANADLEVK.I
11733		1	515.304		5.9355				2		81.0109			35.35				0	224-232				R.VLDELTLAR.A
2378		3	681.35		2.13079				2		44.4336			35.41				0	316-328				R.EVATNSELVQSGK.S
Protein 8:						Keratin, type II cytoskeletal 2 epidermal OS=Homo sapiens GN=KRT2 PE=1 SV=2
Accession:						K22E_HUMAN																		Score:						162.41
Database:						SwissProt																		MW [kDa]:						65.4
Seq. Coverage [%]:						0.07																		pI:						8.07351
																								No. of Peptides:						4
Modification(s):								Carbamidomethyl, Acetyl, Phospho
Cmpd.		No. of Cmpds.	m/z meas.		Δ				z		Rt [min]			Score			Site [%]	P	Range				Sequence														Modification
					m/z [ppm]
14758		1	692.35		6.77308				3		96.9728			16.41			50	2	180-195				R.EQIKTLNNKFASFIDK.V														Carbamidomethyl: 1; Acetyl: 4; Phospho: 5
8268		29	738.401		6.9167				2		66.1353			79.2				0	198-209				R.FLEQQNQVLQTK.W
2545		3	554.278		5.72827				2		45.0994			30.86				0	354-362				K.AQYEEIAQR.S
7902		13	487.272		5.21005				2		64.6227			35.94				0	394-401				K.IEISELNR.V
Protein 9:						40S ribosomal protein S4, X isoform OS=Homo sapiens GN=RPS4X PE=1 SV=2
Accession:						RS4X_HUMAN																		Score:						120.359
Database:						SwissProt																		MW [kDa]:						29.6
Seq. Coverage [%]:						0.228																		pI:						10.1617
																								No. of Peptides:						6
Modification(s):								Carbamidomethyl, Oxidation
Cmpd.		No. of Cmpds.	m/z meas.		Δ				z		Rt [min]			Score			Site [%]	P	Range				Sequence														Modification
					m/z [ppm]
22720		6	637.374		4.77912				2		137.493			27.7				0	40-49				R.ECLPLIIFLR.N														Carbamidomethyl: 2
21796		4	943.465		-1.07547				2		127.165			27.76				0	78-94				R.TDITYPAGFMDVISIDK.T
12698		2	899.92		6.52504				2		86.4476			24.43				0	175-191				K.FDTGNLCMVTGGANLGR.I														Carbamidomethyl: 7; Oxidation: 8
14727		1	891.921		4.76443				2		96.8665			26.82				0	175-191				K.FDTGNLCMVTGGANLGR.I														Carbamidomethyl: 7
13644		3	495.806		6.81726				2		91.7453			19.24				0	222-230				R.LSNIFVIGK.G
2311		5	416.235		5.6999				2		44.1489			21.59				0	246-252				R.LTIAEER.D
Protein 10:						Keratin, type II cytoskeletal 1b OS=Homo sapiens GN=KRT77 PE=2 SV=3
Accession:						K2C1B_HUMAN																		Score:						110.733
Database:						SwissProt																		MW [kDa]:						61.9
Seq. Coverage [%]:						0.021																		pI:						5.72334
																								No. of Peptides:						1
Cmpd.		No. of Cmpds.	m/z meas.		Δ				z		Rt [min]			Score			Site [%]	P	Range				Sequence														Modification
					m/z [ppm]
8268		29	738.401		6.9167				2		66.1353			79.2				0	184-195				R.FLEQQNQVLQTK.W
Protein 11:						Serum albumin OS=Homo sapiens GN=ALB PE=1 SV=2
Accession:						ALBU_HUMAN																		Score:						107.27
Database:						SwissProt																		MW [kDa]:						69.3
Seq. Coverage [%]:						0.039																		pI:						5.91698
																								No. of Peptides:						2
Modification(s):								Carbamidomethyl
Cmpd.		No. of Cmpds.	m/z meas.		Δ				z		Rt [min]			Score			Site [%]	P	Range				Sequence														Modification
					m/z [ppm]
11206		27	547.321		5.87726				3		78.3282			57.42				1	438-452				K.KVPQVSTPTLVEVSR.N
1503		33	569.754		3.1848				2		40.4875			49.85				0	500-508				K.CCTESLVNR.R														Carbamidomethyl: 1, 2
Protein 12:						Keratin, type II cytoskeletal 5 OS=Homo sapiens GN=KRT5 PE=1 SV=3
Accession:						K2C5_HUMAN																		Score:						72.6825
Database:						SwissProt																		MW [kDa]:						62.3
Seq. Coverage [%]:						0.061																		pI:						7.58356
																								No. of Peptides:						3
Modification(s):								Carbamidomethyl, Acetyl, Phospho
Cmpd.		No. of Cmpds.	m/z meas.		Δ				z		Rt [min]			Score			Site [%]	P	Range				Sequence														Modification
					m/z [ppm]
14758		1	692.35		6.77308				3		96.9728			16.41			50	2	170-185				R.EQIKTLNNKFASFIDK.V														Carbamidomethyl: 1; Acetyl: 4; Phospho: 5
1304		20	436.892		6.33437				3		39.5944			41.61				2	256-265				K.NKYEDEINKR.T
1531		1	597.788		-4.95017				2		40.6339			15.43				0	365-374				K.YEELQQTAGR.H
Protein 13:						Tubulin alpha-1A chain OS=Homo sapiens GN=TUBA1A PE=1 SV=1
Accession:						TBA1A_HUMAN																		Score:						71.46
Database:						SwissProt																		MW [kDa]:						50.1
Seq. Coverage [%]:						0.053																		pI:						4.94286
																								No. of Peptides:						2
Cmpd.		No. of Cmpds.	m/z meas.		Δ				z		Rt [min]			Score			Site [%]	P	Range				Sequence														Modification
					m/z [ppm]
19648		5	851.462		6.60367				2		117.107			33.49				0	65-79				R.AVFVDLEPTVIDEVR.T
17464		11	543.318		7.12515				2		108.397			37.97				0	113-121				K.EIIDLVLDR.I
Protein 14:						14-3-3 protein theta OS=Homo sapiens GN=YWHAQ PE=1 SV=1
Accession:						1433T_HUMAN																		Score:						64.66
Database:						SwissProt																		MW [kDa]:						27.7
Seq. Coverage [%]:						0.094																		pI:						4.68342
																								No. of Peptides:						3
Modification(s):								Oxidation
Cmpd.		No. of Cmpds.	m/z meas.		Δ				z		Rt [min]			Score			Site [%]	P	Range				Sequence														Modification
					m/z [ppm]
2884		1	766.863		0.402913				2		46.4557			29.63				0	28-41				K.AVTEQGAELSNEER.N
36		1	562.78		0.0525487				2		18.0484			15.69				0	159-167				K.EMQPTHPIR.L														Oxidation: 2
473		1	554.783		2.13971				2		32.6847			35.03				0	159-167				K.EMQPTHPIR.L
Protein 15:						Carbohydrate sulfotransferase 7 OS=Homo sapiens GN=CHST7 PE=1 SV=2
Accession:						CHST7_HUMAN																		Score:						43.47
Database:						SwissProt																		MW [kDa]:						54.2
Seq. Coverage [%]:						0.019																		pI:						9.72289
																								No. of Peptides:						1
Modification(s):								Carbamidomethyl
Cmpd.		No. of Cmpds.	m/z meas.		Δ				z		Rt [min]			Score			Site [%]	P	Range				Sequence														Modification
					m/z [ppm]
11360		46	579.833		-0.692454				2		79.0467			43.47				1	297-305				R.ESIQVLRTR.Q														Carbamidomethyl: 1
Protein 16:						26S proteasome non-ATPase regulatory subunit 9 OS=Homo sapiens GN=PSMD9 PE=1 SV=3
Accession:						PSMD9_HUMAN																		Score:						41.51
Database:						SwissProt																		MW [kDa]:						24.7
Seq. Coverage [%]:						0.054																		pI:						6.45564
																								No. of Peptides:						1
Modification(s):								Carbamidomethyl
Cmpd.		No. of Cmpds.	m/z meas.		Δ				z		Rt [min]			Score			Site [%]	P	Range				Sequence														Modification
					m/z [ppm]
16569		2	677.39		3.82849				2		104.617			41.51				0	212-223				K.GLLGCNIIPLQR.-														Carbamidomethyl: 5
Protein 17:						60 kDa heat shock protein, mitochondrial OS=Homo sapiens GN=HSPD1 PE=1 SV=2
Accession:						CH60_HUMAN																		Score:						36.03
Database:						SwissProt																		MW [kDa]:						61
Seq. Coverage [%]:						0.038																		pI:						5.70261
																								No. of Peptides:						1
Cmpd.		No. of Cmpds.	m/z meas.		Δ				z		Rt [min]			Score			Site [%]	P	Range				Sequence														Modification
					m/z [ppm]
22907		1	789.122		7.82502				3		140.375			36.03				0	269-290				R.KPLVIIAEDVDGEALSTLVLNR.L
	Bruker															Printed:					2016-06-06															1
