# Supplementary material for: Chemical Proteomics for Target Discovery of Head-to-Tail Cyclized Mini-Proteins
Source: Front Chem. 2017 Oct 11;5:73. doi: 10.3389/fchem.2017.00073 (PMC5641551; doi:10.3389/fchem.2017.00073)
Supplement: Supplementary file 2 [file DataSheet2.XLSX]

## Sheet: Fig 4. pull down-1
Protein Report
Project Info
Name:							Cyclotide Target Deconvolution																		Date:						2014-11-20
Sample Info & Protocols																										Date:						2015-01-14
Name:							Fig. 4C,D Competitive validation of the 14-3-3 protein iteraction in spleenocyte extracts
Note:							Experimental pull down 56 PD56_Competition R18, W23Bpa, T20K
Search Result Info
Search Result													Location															Search Engine	Database										Ident. Compounds
pull down sample													/Crosslinking/PD56_Competition R18, W23Bpa, T20K/Sample 43_Test Sample/150120_Sample43_test_BE1_01_844.d															Mascot, 2.4.0	SwissProt, SwissProt_2014_11.fasta										347/22768
Protein 1:						Actin, cytoplasmic 1 OS=Mus musculus GN=Actb PE=1 SV=1
Accession:						ACTB_MOUSE																		Score:						746.419
Database:						SwissProt																		MW [kDa]:						41.7
Seq. Coverage [%]:						0.552																		pI:						5.29043
																								No. of Peptides:						18
Modification(s):								Carbamidomethyl, Acetyl, Oxidation, Phospho
Cmpd.		No. of Cmpds.	m/z meas.		Δ				z		Rt [min]			Score			Site [%]	P	Range				Sequence														Modification
					m/z [ppm]
18389		10	919.398		-2.87823				2		100.412			38.66				0	2-18				M.DDDIAALVVDNGSGMCK.A														Carbamidomethyl: 16; Acetyl: 1; Oxidation: 15
3733		11	488.728		0.182861				2		32.8627			50.52				0	19-28				K.AGFAGDDAPR.A
10245		2	400.242		3.85148				3		59.5145			40.21				0	29-39				R.AVFPSIVGRPR.H
872		7	602.282		-3.79033				2		18.0909			33.89				0	40-50				R.HQGVMVGMGQK.D														Oxidation: 5, 8
2731		7	599.762		-3.9466				2		27.9824			40.16				0	51-61				K.DSYVGDEAQSK.R
12665		21	652.028		2.07206				3		70.326			60.89				0	96-113				R.VAPEEHPVLLTEAPLNPK.A
17371		4	800.66		2.81793				4		93.8764			27.79				0	148-177				R.TTGIVMDSGDGVTHTVPIYEGYALPHAILR.L														Oxidation: 6
3915		14	322.69		1.42998				2		33.6801			28.31				0	178-183				R.LDLAGR.D
13016		2	507.746		2.67728				2		71.7507			19.06				0	184-191				R.DLTDYLMK.I														Oxidation: 7
6956		17	566.769		3.54157				2		46.4555			51.61				0	197-206				R.GYSFTTTAER.E
18686		1	935.928		-5.24951				2		102.497			22.62				0	239-254				K.SYELPDGQVITIGNER.F														Phospho: 11
16594		22	895.948		-1.26982				2		89.554			74.11				0	239-254				K.SYELPDGQVITIGNER.F
2920		9	389.183		4.03275				2		28.7989			27.29				0	285-290				K.CDVDIR.K														Carbamidomethyl: 1
17230		12	1116.03		-3.81309				2		93.1751			67.24				0	292-312				K.DLYANTVLSGGTTMYPGIADR.M														Oxidation: 14
6760		17	589.308		-3.35821				2		45.6189			56.89				0	316-326				K.EITALAPSTMK.I														Oxidation: 10
4327		18	398.239		-1.09377				2		35.6552			35.44				0	329-335				K.IIAPPER.K
2521		2	462.286		-2.41645				2		26.9307			24.8				1	329-336				K.IIAPPERK.Y
6023		10	758.855		-0.578534				2		42.5022			72.3				0	360-372				K.QEYDESGPSIVHR.K
Protein 2:						Glyceraldehyde-3-phosphate dehydrogenase OS=Mus musculus GN=Gapdh PE=1 SV=2
Accession:						G3P_MOUSE																		Score:						676.083
Database:						SwissProt																		MW [kDa]:						35.8
Seq. Coverage [%]:						0.58																		pI:						8.43624
																								No. of Peptides:						15
Modification(s):								Carbamidomethyl, Acetyl, Oxidation, Phospho
Cmpd.		No. of Cmpds.	m/z meas.		Δ				z		Rt [min]			Score			Site [%]	P	Range				Sequence														Modification
					m/z [ppm]
5530		6	403.216		-8.29447				2		40.5005			48.01				0	4-11				K.VGVNGFGR.I
2702		1	615.266		196.278				8		27.8763			20.7			50	2	15-53				R.LVTRAAICSGKVEIVAINDPFIDLNYMVYMFQYDSTHGK.F														Carbamidomethyl: 1, 8; Acetyl: 11; Oxidation: 27; Phospho: 3, 9, 26, 29
15249		9	543.652		605.904				3		82.4897			45.45				0	65-78				K.LVINGKPITIFQER.D
11905		11	801.069		-3.67673				3		66.7391			47.07				1	116-137				K.RVIISAPSADAPMFVMGVNHEK.Y														Oxidation: 13, 16
13423		24	749.042		5.47149				3		73.4896			86.54				0	117-137				R.VIISAPSADAPMFVMGVNHEK.Y														Oxidation: 12, 15
12981		6	950.433		-6.42245				2		71.6003			30.94			97.4543	0	144-160				K.IVSNASCTTNCLAPLAK.V														Carbamidomethyl: 7, 11; Phospho: 3
10638		15	910.458		2.54966				2		61.1711			101.4				0	144-160				K.IVSNASCTTNCLAPLAK.V														Carbamidomethyl: 7, 11
18919		1	653.591		-4.29871				4		105.036			18.53				0	161-184				K.VIHDNFGIVEGLMTTVHAITATQK.T														Oxidation: 13
7683		20	685.375		-0.0150646				2		49.1039			66.89				0	199-213				R.GAAQNIIPASTGAAK.A
6331		4	435.258		0.0567431				2		43.8493			28.15				0	218-225				K.VIPELNGK.L
3590		21	406.21		-0.174918				2		32.3411			32.35				0	226-232				K.LTGMAFR.V														Oxidation: 4
16953		4	818.889		-3.2796				2		91.5611			25.47				0	233-246				R.VPTPNVSVVDLTCR.L														Carbamidomethyl: 13; Phospho: 3
14693		31	778.908		-0.860359				2		79.6298			98.14				0	233-246				R.VPTPNVSVVDLTCR.L														Carbamidomethyl: 13
14914		10	890.403		0.310695				2		80.7816			56				0	308-321				K.LISWYDNEYGYSNR.V
8907		4	630.301		-5.33012				2		54.1631			29.99				0	322-332				R.VVDLMAYMASK.E														Oxidation: 5, 8
Protein 3:						Electron transfer flavoprotein subunit beta OS=Mus musculus GN=Etfb PE=1 SV=3
Accession:						ETFB_MOUSE																		Score:						645.964
Database:						SwissProt																		MW [kDa]:						27.6
Seq. Coverage [%]:						0.565																		pI:						8.24601
																								No. of Peptides:						15
Modification(s):								Carbamidomethyl, Oxidation, Phospho
Cmpd.		No. of Cmpds.	m/z meas.		Δ				z		Rt [min]			Score			Site [%]	P	Range				Sequence														Modification
					m/z [ppm]
9251		1	396.236		-0.685395				2		55.6025			15.17				0	13-19				R.VIDFAVK.I
2432		9	431.236		-2.64323				2		26.432			36.19				0	27-35				K.SGVVTDGVK.H
14311		17	635.63		6.3521				3		77.6012			62.76				0	36-51				K.HSMNPFCEIAVEEAVR.L														Carbamidomethyl: 7; Oxidation: 3
11306		13	974.467		0.0157501				2		63.9599			72.31				0	60-76				K.EIIAVSCGPSQCQETIR.T														Carbamidomethyl: 7, 12
1565		14	461.225		-2.51373				2		21.9627			48.25				0	77-85				R.TALAMGADR.G														Oxidation: 5
16658		9	714.727		0.540742				3		89.8318			61.17				0	86-106				R.GIHVEIPGAQAESLGPLQVAR.V
14184		8	581.351		5.39845				2		77.0499			36.02				1	115-124				K.EKVDLLFLGK.Q
16631		3	452.782		6.66204				2		89.718			24.27				0	117-124				K.VDLLFLGK.Q
10235		15	551.789		-3.69316				2		59.4675			64.66				0	165-174				R.EIDGGLETLR.L
14354		9	648.405		-0.759049				2		77.8227			34.31				1	175-186				R.LKLPAVVTADLR.L
12234		16	527.816		-1.60789				2		68.2802			47.25				0	177-186				K.LPAVVTADLR.L
8953		15	538.285		0.226025				2		54.3665			54.44				0	211-221				K.AGDLGVDLTSK.V
12752		5	710.351		4.70645				2		70.6849			33.12				0	222-233				K.VSVISVEEPPQR.S														Phospho: 2
9929		21	670.363		-1.77707				2		58.3329			59.92				0	222-233				K.VSVISVEEPPQR.S
5850		7	552.792		-1.983				2		41.8007			30.46				0	239-248				K.VETTEDLVAK.L
Protein 4:						40S ribosomal protein S4, X isoform OS=Mus musculus GN=Rps4x PE=2 SV=2
Accession:						RS4X_MOUSE																		Score:						622.643
Database:						SwissProt																		MW [kDa]:						29.6
Seq. Coverage [%]:						0.506																		pI:						10.1617
																								No. of Peptides:						16
Modification(s):								Carbamidomethyl, Oxidation
Cmpd.		No. of Cmpds.	m/z meas.		Δ				z		Rt [min]			Score			Site [%]	P	Range				Sequence														Modification
					m/z [ppm]
20315		13	637.37		-1.43391				2		118.792			50.43				0	40-49				R.ECLPLIIFLR.N														Carbamidomethyl: 2
6345		4	498.253		-5.09694				2		43.9016			38.08				0	54-62				K.YALTGDEVK.K
4143		6	562.303		-1.30017				2		34.7473			37.79				1	54-63				K.YALTGDEVKK.I
18381		13	951.462		-1.71543				2		100.375			56.95				0	78-94				R.TDITYPAGFMDVISIDK.T														Oxidation: 10
1548		7	315.181		3.74056				2		21.8648			29.21				0	109-113				R.FAVHR.I
2393		3	396.755		5.62361				2		26.2408			26.12				1	128-134				R.KIFVGTK.G
3492		5	332.705		0.78956				2		31.7908			22.57				0	129-134				K.IFVGTK.G
4652		15	405.89		-4.05982				3		37.0645			64.25				0	135-145				K.GIPHLVTHDAR.T
13917		13	899.917		3.46919				2		75.8776			73.75				0	175-191				K.FDTGNLCMVTGGANLGR.I														Carbamidomethyl: 7; Oxidation: 8
4136		11	386.738		0.827253				2		34.6926			34.75				0	192-198				R.IGVITNR.E
5211		8	502.929		-6.01115				3		39.3118			38.79				1	199-211				R.ERHPGSFDVVHVK.D
5818		5	611.321		-2.12573				2		41.6577			25.7				0	201-211				R.HPGSFDVVHVK.D
2491		2	526.737		-8.44688				2		26.7442			29.14				0	212-221				K.DANGNSFATR.L
13955		4	495.801		-4.25569				2		76.0649			23.78				0	222-230				R.LSNIFVIGK.G
10574		3	389.891		-4.76737				3		60.8858			31.82				0	231-240				K.GNKPWISLPR.G
4395		11	416.23		-4.48672				2		35.9378			40.28				0	246-252				R.LTIAEER.D
Protein 5:						14-3-3 protein zeta/delta OS=Mus musculus GN=Ywhaz PE=1 SV=1
Accession:						1433Z_MOUSE																		Score:						608.186
Database:						SwissProt																		MW [kDa]:						27.8
Seq. Coverage [%]:						0.535																		pI:						4.72625
																								No. of Peptides:						15
Modification(s):								Acetyl, Oxidation, Phospho
Cmpd.		No. of Cmpds.	m/z meas.		Δ				z		Rt [min]			Score			Site [%]	P	Range				Sequence														Modification
					m/z [ppm]
3045		2	581.793		1.71263				2		29.3492			29.42			95.6768	1	1-9				-.MDKNELVQK.A														Acetyl: 1; Oxidation: 1
8285		2	814.838		-7.22081				2		51.4088			17.95			52.6455	0	28-41				K.SVTEQGAELSNEER.N														Phospho: 1
5660		12	774.854		-8.08963				2		41.0052			80.77				0	28-41				K.SVTEQGAELSNEER.N
10807		6	454.266		-0.991345				2		61.8403			32.35				0	42-49				R.NLLSVAYK.N
3503		11	509.281		-3.37471				2		31.8702			36.17				1	84-91				R.EKIETELR.D
3412		6	380.713		-0.553232				2		31.2831			25.45				0	86-91				K.IETELR.D
10808		12	665.854		-0.164339				2		61.8409			40.72				0	104-115				K.FLIPNASQPESK.V
957		3	474.716		0.953123				2		18.5826			19.32				1	121-127				K.MKGDYYR.Y														Oxidation: 1
6128		5	576.282		-0.356848				2		42.9254			27.22				0	128-138				R.YLAEVAAGDDK.K
4192		18	640.33		-0.620233				2		34.9525			74.81				1	128-139				R.YLAEVAAGDDKK.G
17169		17	1021		-1.06383				2		92.8068			84.96				0	140-157				K.GIVDQSQQAYQEAFEISK.K
682		6	626.825		-2.428				2		16.8882			38.81				1	158-167				K.KEMQPTHPIR.L														Oxidation: 3
1156		16	562.778		-1.79542				2		19.7003			41.44				0	159-167				K.EMQPTHPIR.L														Oxidation: 2
18443		45	603.329		-5.04828				2		100.69			48.93				0	213-222				K.DSTLIMQLLR.D														Oxidation: 6
17409		2	1205		-2.3314				2		94.113			29.8				0	223-245				R.DNLTLWTSDTQGDEAEAGEGGEN.-
Protein 6:						14-3-3 protein theta OS=Mus musculus GN=Ywhaq PE=1 SV=1
Accession:						1433T_MOUSE																		Score:						485.943
Database:						SwissProt																		MW [kDa]:						27.8
Seq. Coverage [%]:						0.404																		pI:						4.69218
																								No. of Peptides:						12
Modification(s):								Carbamidomethyl, Oxidation
Cmpd.		No. of Cmpds.	m/z meas.		Δ				z		Rt [min]			Score			Site [%]	P	Range				Sequence														Modification
					m/z [ppm]
5208		3	766.86		-3.45697				2		39.3074			48.15				0	28-41				K.AVTEQGAELSNEER.N
10807		6	454.266		-0.991345				2		61.8403			32.35				0	42-49				R.NLLSVAYK.N
2019		6	495.267		0.0633685				2		24.2774			24.94				1	84-91				R.EKVESELR.S
7988		3	660.841		-3.27113				2		50.1994			55.43				0	104-115				K.YLIANATNPESK.V
2359		2	466.719		1.56363				2		26.0691			28.49				1	121-127				K.MKGDYFR.Y														Oxidation: 1
6706		4	634.78		-3.35075				2		45.4188			39.71				0	128-138				R.YLAEVACGDDR.K														Carbamidomethyl: 7
4581		6	698.827		-4.79159				2		36.7658			38.3				1	128-139				R.YLAEVACGDDRK.Q														Carbamidomethyl: 7
11435		2	719.684		-3.74065				3		64.5203			20.06				1	139-157				R.KQTIENSQGAYQEAFDISK.K
13671		4	1014.98		2.42033				2		74.6954			70.1				0	140-157				K.QTIENSQGAYQEAFDISK.K
682		6	626.825		-2.428				2		16.8882			38.81				1	158-167				K.KEMQPTHPIR.L														Oxidation: 3
1156		16	562.778		-1.79542				2		19.7003			41.44				0	159-167				K.EMQPTHPIR.L														Oxidation: 2
18443		45	603.329		-5.04828				2		100.69			48.93				0	213-222				K.DSTLIMQLLR.D														Oxidation: 6
Protein 7:						Tubulin beta-5 chain OS=Mus musculus GN=Tubb5 PE=1 SV=1
Accession:						TBB5_MOUSE																		Score:						464.853
Database:						SwissProt																		MW [kDa]:						49.6
Seq. Coverage [%]:						0.304																		pI:						4.7803
																								No. of Peptides:						12
Modification(s):								Carbamidomethyl, Oxidation
Cmpd.		No. of Cmpds.	m/z meas.		Δ				z		Rt [min]			Score			Site [%]	P	Range				Sequence														Modification
					m/z [ppm]
8237		1	651.322		-0.571333				2		51.2089			32.2				0	47-58				R.ISVYYNEATGGK.Y
14652		5	816.411		-9.34288				2		79.44			35.45				0	63-77				R.AILVDLEPGTMDSVR.S														Oxidation: 11
2360		2	539.269		-2.41553				2		26.0708			19.66				1	155-162				K.IREEYPDR.I
11363		11	668.349		-5.38368				2		64.2125			57.13				0	163-174				R.IMNTFSVVPSPK.V														Oxidation: 2
11486		34	565.797		-7.54669				2		64.7642			59.05				0	242-251				R.FPGQLNADLR.K
12857		24	580.315		-5.65456				2		71.0911			63.2				0	253-262				K.LAVNMVPFPR.L														Oxidation: 5
16295		6	546.283		1.72783				3		88.1191			37.22				0	263-276				R.LHFFMPGFAPLTSR.G														Oxidation: 5
15066		11	520.301		1.79806				2		81.6321			33.96				0	310-318				R.YLTVAAVFR.G
5502		9	731.843		-3.46464				2		40.3933			37.04				0	325-336				K.EVDEQMLNVQNK.N														Oxidation: 6
17693		1	848.913		-8.20097				2		96.1266			35.78				0	337-350				K.NSSYFVEWIPNNVK.T
5352		1	514.762		-3.26168				2		39.8226			25.26				0	351-359				K.TAVCDIPPR.G														Carbamidomethyl: 4
11749		3	623.301		1.85198				2		66.024			29.67				0	381-390				R.ISEQFTAMFR.R														Oxidation: 8
Protein 8:						Proteasome activator complex subunit 1 OS=Mus musculus GN=Psme1 PE=2 SV=2
Accession:						PSME1_MOUSE																		Score:						437.474
Database:						SwissProt																		MW [kDa]:						28.7
Seq. Coverage [%]:						0.466																		pI:						5.72771
																								No. of Peptides:						12
Modification(s):								Oxidation
Cmpd.		No. of Cmpds.	m/z meas.		Δ				z		Rt [min]			Score			Site [%]	P	Range				Sequence														Modification
					m/z [ppm]
15763		7	634.83		0.200033				2		84.9606			41.35				0	25-35				K.TENLLGSYFPK.K
11849		8	706.877		5.82784				2		66.4872			44.16				0	46-58				K.EPALNEANLSNLK.A
15775		10	630.863		-0.881063				2		85.0177			50.05				0	59-70				K.APLDIPVPDPVK.E
13608		5	759.426		-7.76091				2		74.3584			42.16				1	59-72				K.APLDIPVPDPVKEK.E
10236		8	420.786		-2.78752				2		59.4686			30.27				0	110-116				K.IVVLLQR.L
1751		1	364.238		-3.55334				2		22.7989			17.61				0	117-122				R.LKPEIK.D
9611		11	760.371		-2.36016				2		56.9575			64.33				0	142-155				R.IEDGNNFGVAVQEK.V
9384		3	674.849		-1.60433				2		56.1333			23.73				0	156-166				K.VFELMTNLHTK.L														Oxidation: 5
6184		6	580.309		0.486325				2		43.1776			20.63				0	167-176				K.LEGFHTQISK.Y
2138		1	486.238		-1.45099				2		24.9157			18.97				0	191-198				K.QPHVGDYR.Q
12162		6	624.641		-2.8099				3		67.9682			48.47				0	199-213				R.QLVHELDEAEYQEIR.L
6068		12	462.237		-1.3227				2		42.6679			36.96				0	214-220				R.LMVMEIR.N														Oxidation: 2, 4
Protein 9:						14-3-3 protein beta/alpha OS=Mus musculus GN=Ywhab PE=1 SV=3
Accession:						1433B_MOUSE																		Score:						436.255
Database:						SwissProt																		MW [kDa]:						28.1
Seq. Coverage [%]:						0.37																		pI:						4.7725
																								No. of Peptides:						9
Modification(s):								Oxidation
Cmpd.		No. of Cmpds.	m/z meas.		Δ				z		Rt [min]			Score			Site [%]	P	Range				Sequence														Modification
					m/z [ppm]
3007		5	799.868		-7.57627				2		29.1897			43.09				0	30-43				K.AVTEQGHELSNEER.N
10807		6	454.266		-0.991345				2		61.8403			32.35				0	44-51				R.NLLSVAYK.N
11055		7	675.866		-0.838628				2		62.9572			61.6				0	106-117				K.YLILNATQAESK.V
2359		2	466.719		1.56363				2		26.0691			28.49				1	123-129				K.MKGDYFR.Y														Oxidation: 1
4424		8	598.791		-3.15218				2		36.0449			62.75				0	130-140				R.YLSEVASGENK.Q
13519		7	1080.01		-4.29364				2		73.9316			80.33				0	141-159				K.QTTVSNSQQAYQEAFEISK.K
682		6	626.825		-2.428				2		16.8882			38.81				1	160-169				K.KEMQPTHPIR.L														Oxidation: 3
1156		16	562.778		-1.79542				2		19.7003			41.44				0	161-169				K.EMQPTHPIR.L														Oxidation: 2
18443		45	603.329		-5.04828				2		100.69			48.93				0	215-224				K.DSTLIMQLLR.D														Oxidation: 6
Protein 10:						Elongation factor 1-alpha 1 OS=Mus musculus GN=Eef1a1 PE=1 SV=3
Accession:						EF1A1_MOUSE																		Score:						375.5
Database:						SwissProt																		MW [kDa]:						50.1
Seq. Coverage [%]:						0.234																		pI:						9.10317
																								No. of Peptides:						10
Modification(s):								Carbamidomethyl, Oxidation, Phospho
Cmpd.		No. of Cmpds.	m/z meas.		Δ				z		Rt [min]			Score			Site [%]	P	Range				Sequence														Modification
					m/z [ppm]
3643		9	560.801		-4.75793				2		32.5414			37.57				0	21-30				K.STTTGHLIYK.C
13484		5	742.844		-7.8571				2		73.7621			48.29			50	0	85-96				K.YYVTIIDAPGHR.D														Phospho: 1
11213		15	702.865		-2.34917				2		63.5663			57.67				0	85-96				K.YYVTIIDAPGHR.D
21301		1	975.821		4.91947				3		136.743			16.69				0	101-129				K.NMITGTSQADCAVLIVAAGVGEFEAGISK.N														Carbamidomethyl: 11; Oxidation: 2
12772		16	657.876		1.64945				2		70.7771			60.85				0	135-146				R.EHALLAYTLGVK.Q
6460		2	435.772		-4.06757				2		44.3963			21.01				0	147-154				K.QLIVGVNK.M
2701		12	649.783		2.11964				2		27.8756			58.81				0	155-165				K.MDSTEPPYSQK.R														Oxidation: 1
2837		4	468.76		-1.47651				2		28.4396			26.73				1	166-172				K.RYEEIVK.E
10274		15	488.278		-1.38796				2		59.6183			34.04				0	248-255				R.LPLQDVYK.I
9395		21	513.311		4.05055				2		56.1823			62.13				0	256-266				K.IGGIGTVPVGR.V
Protein 11:						14-3-3 protein eta OS=Mus musculus GN=Ywhah PE=1 SV=2
Accession:						1433F_MOUSE																		Score:						364.8
Database:						SwissProt																		MW [kDa]:						28.2
Seq. Coverage [%]:						0.366																		pI:						4.807
																								No. of Peptides:						10
Modification(s):								Carbamidomethyl, Acetyl, Oxidation
Cmpd.		No. of Cmpds.	m/z meas.		Δ				z		Rt [min]			Score			Site [%]	P	Range				Sequence														Modification
					m/z [ppm]
6273		9	578.804		-5.89789				2		43.6003			39.16				1	2-10				M.GDREQLLQR.A														Acetyl: 1
3482		1	393.726		-1.83464				2		31.721			17.26				0	5-10				R.EQLLQR.A
9239		3	793.886		-0.221842				2		55.5548			42.54				0	29-42				K.AVTELNEPLSNEDR.N
10807		6	454.266		-0.991345				2		61.8403			32.35				0	43-50				R.NLLSVAYK.N
4398		3	652.764		-0.358847				2		35.9421			28.34				0	111-120				K.NCNDFQYESK.V														Carbamidomethyl: 2
957		3	474.716		0.953123				2		18.5826			19.32				1	126-132				K.MKGDYYR.Y														Oxidation: 1
5209		2	533.771		-5.66995				2		39.3089			27.73				0	133-142				R.YLAEVASGEK.K
6903		9	634.312		-0.243415				2		46.2452			59.76				0	144-155				K.NSVVEASEAAYK.E
756		11	631.304		-7.97764				2		17.2889			49.41				0	163-172				K.EHMQPTHPIR.L														Oxidation: 3
18443		45	603.329		-5.04828				2		100.69			48.93				0	218-227				K.DSTLIMQLLR.D														Oxidation: 6
Protein 12:						Tubulin alpha-1A chain OS=Mus musculus GN=Tuba1a PE=1 SV=1
Accession:						TBA1A_MOUSE																		Score:						332.343
Database:						SwissProt																		MW [kDa]:						50.1
Seq. Coverage [%]:						0.288																		pI:						4.94286
																								No. of Peptides:						10
Modification(s):								Carbamidomethyl, Oxidation
Cmpd.		No. of Cmpds.	m/z meas.		Δ				z		Rt [min]			Score			Site [%]	P	Range				Sequence														Modification
					m/z [ppm]
17360		2	1004.45		-3.42356				2		93.8116			37.42				0	41-60				K.TIGGGDDSFNTFFSETGAGK.H
18828		1	851.46		4.04335				2		103.345			23.99				0	65-79				R.AVFVDLEPTVIDEVR.T
13070		6	705.887		-5.27879				2		71.9521			30.49				0	85-96				R.QLFHPEQLITGK.E
17275		18	543.313		-1.50706				2		93.421			46.29				0	113-121				K.EIIDLVLDR.I
4571		6	391.206		-4.98738				2		36.719			41.05				0	157-163				R.LSVDYGK.K
10757		3	573.631		-2.40912				3		61.639			35.06				0	216-229				R.NLDIERPTYTNLNR.L
16574		13	586.324		-3.10196				3		89.4591			49.96				0	265-280				R.IHFPLATYAPVISAEK.A
10921		3	633.275		-4.51935				2		62.3159			21.05				0	312-320				K.YMACCLLYR.G														Carbamidomethyl: 4, 5; Oxidation: 2
10347		1	508.289		-7.96077				2		59.8829			16.07				0	327-336				K.DVNAAIATIK.T
15265		3	912.991		-5.57605				2		82.5497			31.73				0	353-370				K.VGINYQPPTVVPGGDLAK.V
Protein 13:						6-phosphogluconolactonase OS=Mus musculus GN=Pgls PE=2 SV=1
Accession:						6PGL_MOUSE																		Score:						267.683
Database:						SwissProt																		MW [kDa]:						27.2
Seq. Coverage [%]:						0.346																		pI:						5.55094
																								No. of Peptides:						8
Modification(s):								Carbamidomethyl
Cmpd.		No. of Cmpds.	m/z meas.		Δ				z		Rt [min]			Score			Site [%]	P	Range				Sequence														Modification
					m/z [ppm]
1690		1	489.718		-2.69227				2		22.5			18.49				0	30-38				R.AASCLEGDR.G														Carbamidomethyl: 4
13137		4	741.888		-0.882714				2		72.2147			32.86				0	57-72				R.DLPAAAAPAGPASFAR.W
14230		1	592.264		0.535005				2		77.2178			25.97				0	73-81				R.WTLGFCDER.L														Carbamidomethyl: 6
14042		7	589.962		1.61356				3		76.4075			37.46				0	82-96				R.LVPFDHAESTYGLYR.T
7337		7	534.637		-2.25721				3		47.8592			66.72				0	171-185				K.IVAPISDSPKPPPQR.V
13370		3	617.348		-4.67165				3		73.2418			30.15				1	215-231				R.ILEDKEGTLPAALVQPR.T
11852		7	626.857		799.482				2		66.4928			40.1				0	220-231				K.EGTLPAALVQPR.T
12612		1	466.775		-1.75862				2		70.0781			16.7				0	246-253				R.LLSVPFEK.H
Protein 14:						Heterogeneous nuclear ribonucleoprotein A0 OS=Mus musculus GN=Hnrnpa0 PE=1 SV=1
Accession:						ROA0_MOUSE																		Score:						263.56
Database:						SwissProt																		MW [kDa]:						30.5
Seq. Coverage [%]:						0.279																		pI:						9.35365
																								No. of Peptides:						8
Cmpd.		No. of Cmpds.	m/z meas.		Δ				z		Rt [min]			Score			Site [%]	P	Range				Sequence														Modification
					m/z [ppm]
16768		2	845.96		-0.128193				2		90.4217			52.17				0	9-24				K.LFIGGLNVQTSESGLR.G
6935		2	431.284		4.97718				2		46.359			23.89				1	99-106				K.KLFVGGLK.G
9397		4	367.235		1.73752				2		56.1845			28.64				0	100-106				K.LFVGGLK.G
17678		1	716.675		-6.58247				3		96.041			15.89				0	107-126				K.GDVAEGDLIEHFSQFGAVEK.A
2522		3	380.218		5.79635				2		26.9326			19.03				0	127-133				K.AEIIADK.Q
14115		10	844.887		-2.46404				2		76.7538			73.69				0	140-154				R.GFGFVYFQSHDAADK.A
1421		5	331.18		3.34987				3		21.1334			32.98				0	160-167				K.FHPIQGHR.V
538		2	520.249		-0.195156				2		16.013			17.27				0	177-187				K.EDIHAGGGGAR.A
Protein 15:						Tubulin alpha-4A chain OS=Mus musculus GN=Tuba4a PE=1 SV=1
Accession:						TBA4A_MOUSE																		Score:						248.53
Database:						SwissProt																		MW [kDa]:						49.9
Seq. Coverage [%]:						0.19																		pI:						4.93208
																								No. of Peptides:						7
Modification(s):								Carbamidomethyl, Oxidation
Cmpd.		No. of Cmpds.	m/z meas.		Δ				z		Rt [min]			Score			Site [%]	P	Range				Sequence														Modification
					m/z [ppm]
13070		6	705.887		-5.27879				2		71.9521			30.49				0	85-96				R.QLFHPEQLITGK.E
12043		10	535.295		-5.30311				2		67.4245			39.19				0	113-121				K.EIIDPVLDR.I
4571		6	391.206		-4.98738				2		36.719			41.05				0	157-163				R.LSVDYGK.K
10757		3	573.631		-2.40912				3		61.639			35.06				0	216-229				R.NLDIERPTYTNLNR.L
16574		13	586.324		-3.10196				3		89.4591			49.96				0	265-280				R.IHFPLATYAPVISAEK.A
10921		3	633.275		-4.51935				2		62.3159			21.05				0	312-320				K.YMACCLLYR.G														Carbamidomethyl: 4, 5; Oxidation: 2
15265		3	912.991		-5.57605				2		82.5497			31.73				0	353-370				K.VGINYQPPTVVPGGDLAK.V
Protein 16:						40S ribosomal protein S8 OS=Mus musculus GN=Rps8 PE=1 SV=2
Accession:						RS8_MOUSE																		Score:						246.423
Database:						SwissProt																		MW [kDa]:						24.2
Seq. Coverage [%]:						0.394																		pI:						10.3214
																								No. of Peptides:						7
Modification(s):								Carbamidomethyl
Cmpd.		No. of Cmpds.	m/z meas.		Δ				z		Rt [min]			Score			Site [%]	P	Range				Sequence														Modification
					m/z [ppm]
15629		2	894.371		-6.76261				2		84.233			17.65				0	60-74				R.LDVGNFSWGSECCTR.K														Carbamidomethyl: 12, 13
14838		10	859.956		-1.14629				2		80.3262			51.36				0	78-92				R.IIDVVYNASNNELVR.T
13908		7	725.872		-0.0638593				2		75.8321			45.49				0	99-110				K.NCIVLIDSTPYR.Q														Carbamidomethyl: 2
10531		4	657.843		0.47526				2		60.7203			29.02				0	129-139				K.LTPEEEEILNK.K
13067		14	753.897		4.2143				2		71.9477			59.94				0	158-170				K.ISSLLEEQFQQGK.L
5165		3	476.241		-2.73433				2		39.1459			22.3				0	185-193				R.ADGYVLEGK.E
13997		4	485.253		-5.75493				2		76.2225			21.43				0	194-200				K.ELEFYLR.K
Protein 17:						Heterogeneous nuclear ribonucleoprotein M OS=Mus musculus GN=Hnrnpm PE=1 SV=3
Accession:						HNRPM_MOUSE																		Score:						243.023
Database:						SwissProt																		MW [kDa]:						77.6
Seq. Coverage [%]:						0.16																		pI:						8.8009
																								No. of Peptides:						9
Modification(s):								Oxidation
Cmpd.		No. of Cmpds.	m/z meas.		Δ				z		Rt [min]			Score			Site [%]	P	Range				Sequence														Modification
					m/z [ppm]
17418		3	632.85		-0.0765668				2		94.158			23.14				0	72-82				R.AFITNIPFDVK.W
440		2	626.804		7.52152				2		14.2302			17.57				1	143-153				K.VKEDPDGEHAR.R
15146		1	713.882		-0.331799				2		81.9985			20.31				0	201-213				R.LGSTVFVANLDYK.V
10716		1	605.314		-7.33236				2		61.4838			25.16				0	221-231				K.EVFSMAGVVVR.A														Oxidation: 5
7064		2	579.253		-7.86136				2		46.8708			39.81				0	485-495				R.MGAGMGFGLER.M														Oxidation: 1, 5
1940		1	395.198		-4.13293				2		23.8258			16.19				0	517-523				R.MGPAIER.M														Oxidation: 1
8732		7	730.356		0.360886				2		53.3868			47.4				0	591-605				R.MGPAMGPALGAGIER.M														Oxidation: 1, 5
6873		5	715.315		2.36459				2		46.0871			37.51				0	606-620				R.MGLAMGGAGGASFDR.A														Oxidation: 1, 5
12323		1	678.983		-9.16037				3		68.7094			16.7				0	627-649				R.GNFGGSFAGSFGGAGGHAPGVAR.K
Protein 18:						Glutamate--cysteine ligase regulatory subunit OS=Mus musculus GN=Gclm PE=2 SV=1
Accession:						GSH0_MOUSE																		Score:						220.353
Database:						SwissProt																		MW [kDa]:						30.5
Seq. Coverage [%]:						0.314																		pI:						5.34928
																								No. of Peptides:						7
Modification(s):								Carbamidomethyl, Oxidation
Cmpd.		No. of Cmpds.	m/z meas.		Δ				z		Rt [min]			Score			Site [%]	P	Range				Sequence														Modification
					m/z [ppm]
4242		1	371.734		5.65534				2		35.1898			25.35				0	7-14				R.AAGALLAR.A
16240		2	872.939		-9.08192				2		87.8093			27.7				0	50-64				K.TLNEWSSQISPDLVR.E
12776		2	636.626		6.38287				3		70.7835			37.85				0	65-80				R.EFPDVLECTMSHAVEK.I														Carbamidomethyl: 8; Oxidation: 10
982		2	638.792		-5.43902				2		18.7258			17.59				1	81-90				K.INPDEREEMK.V														Oxidation: 9
9170		6	677.849		-3.53773				2		55.2901			54.33				0	95-107				K.LFIVGSNSSSSTR.S
9734		4	566.318		1.96275				2		57.4696			36.66				0	159-169				K.IVAIGTSDLDK.T
13682		3	784.902		-6.33781				2		74.7451			21.64				0	206-218				K.QFDIQLLTHNDPK.E
Protein 19:						Actin-related protein 2 OS=Mus musculus GN=Actr2 PE=1 SV=1
Accession:						ARP2_MOUSE																		Score:						213.293
Database:						SwissProt																		MW [kDa]:						44.7
Seq. Coverage [%]:						0.16																		pI:						6.29478
																								No. of Peptides:						7
Modification(s):								Carbamidomethyl, Oxidation
Cmpd.		No. of Cmpds.	m/z meas.		Δ				z		Rt [min]			Score			Site [%]	P	Range				Sequence														Modification
					m/z [ppm]
11175		7	675.818		6.37137				2		63.4145			37.64				0	54-65				K.DLMVGDEASELR.S														Oxidation: 3
9930		6	685.37		-5.2389				2		58.3343			39.9				0	107-118				K.ILLTEPPMNPTK.N														Oxidation: 8
3050		2	400.74		-0.334569				2		29.3582			16.24				1	181-187				R.RLDIAGR.D
3915		14	322.69		1.42998				2		33.6801			28.31				0	182-187				R.LDIAGR.D
10484		1	314.231		-2.26671				2		60.5156			15.33				0	196-200				K.LLLLR.G
10431		2	538.582		-0.983432				3		60.2458			25.66				0	201-214				R.GYAFNHSADFETVR.M
11731		5	822.385		-6.11658				2		65.9291			50.98				0	220-232				K.LCYVGYNIEQEQK.L														Carbamidomethyl: 2
Protein 20:						ADP/ATP translocase 2 OS=Mus musculus GN=Slc25a5 PE=1 SV=3
Accession:						ADT2_MOUSE																		Score:						207.12
Database:						SwissProt																		MW [kDa]:						32.9
Seq. Coverage [%]:						0.238																		pI:						9.74223
																								No. of Peptides:						7
Cmpd.		No. of Cmpds.	m/z meas.		Δ				z		Rt [min]			Score			Site [%]	P	Range				Sequence														Modification
					m/z [ppm]
16090		1	610.34		3.56324				2		86.8864			15.72				0	11-23				K.DFLAGGVAAAISK.T
3610		7	428.748		-1.06066				2		32.4016			29.7				0	24-31				K.TAVAPIER.V
5972		4	568.842		-2.50996				2		42.3021			17.84				0	34-43				K.LLLQVQHASK.Q
16146		1	561.295		8.78678				2		87.2337			23.66				0	64-72				K.EQGVLSFWR.G
6958		5	428.755		4.24148				2		46.458			20.81				0	73-80				R.GNLANVIR.Y
18601		9	723.873		-1.76117				2		101.79			45.3				0	81-92				R.YFPTQALNFAFK.D
12618		5	610.299		-7.14577				2		70.1191			54.09				0	189-199				R.AAYFGIYDTAK.G
Protein 21:						Persulfide dioxygenase ETHE1, mitochondrial OS=Mus musculus GN=Ethe1 PE=1 SV=2
Accession:						ETHE1_MOUSE																		Score:						204.47
Database:						SwissProt																		MW [kDa]:						27.7
Seq. Coverage [%]:						0.181																		pI:						6.78376
																								No. of Peptides:						4
Modification(s):								Carbamidomethyl
Cmpd.		No. of Cmpds.	m/z meas.		Δ				z		Rt [min]			Score			Site [%]	P	Range				Sequence														Modification
					m/z [ppm]
12909		4	674.815		1.73807				2		71.2982			47.93				0	33-43				K.SCTYTYLLGDR.E														Carbamidomethyl: 2
13730		10	521.62		-5.74223				3		74.9502			58.76				0	47-60				R.EAVLIDPVLETAHR.D
11739		4	658.85		-4.59379				2		65.9745			80.89				0	93-104				R.SLLPGCQSVISR.L														Carbamidomethyl: 6
1365		1	557.29		3.07673				2		20.7935			16.89				0	173-181				K.TLYHSVHEK.I
Protein 22:						F-actin-capping protein subunit beta OS=Mus musculus GN=Capzb PE=1 SV=3
Accession:						CAPZB_MOUSE																		Score:						201.213
Database:						SwissProt																		MW [kDa]:						31.3
Seq. Coverage [%]:						0.267																		pI:						5.47137
																								No. of Peptides:						7
Modification(s):								Carbamidomethyl, Acetyl, Oxidation
Cmpd.		No. of Cmpds.	m/z meas.		Δ				z		Rt [min]			Score			Site [%]	P	Range				Sequence														Modification
					m/z [ppm]
16514		4	811.856		-6.28184				2		89.2066			23.97				0	2-14				M.SDQQLDCALDLMR.R														Carbamidomethyl: 7; Acetyl: 1; Oxidation: 12
12017		9	616.273		-1.79761				2		67.3165			32.25				0	58-66				K.DYLLCDYNR.D														Carbamidomethyl: 5
8314		2	767.846		-0.11146				2		51.519			16.64				0	79-92				K.YDPPLEDGAMPSAR.L														Oxidation: 10
10710		2	566.28		-2.34727				3		61.4409			27.2				1	95-108				R.KLEVEANNAFDQYR.D
12392		1	784.872		2.15438				2		69.0196			33.47				0	96-108				K.LEVEANNAFDQYR.D
5597		6	677.32		-7.55967				2		40.7547			42.74				0	182-195				K.SGSGTMNLGGSLTR.Q														Oxidation: 6
12446		4	586.304		1.80608				2		69.2775			25.71				0	226-235				R.STLNEIYFGK.T
Protein 23:						Peroxiredoxin-6 OS=Mus musculus GN=Prdx6 PE=1 SV=3
Accession:						PRDX6_MOUSE																		Score:						193.303
Database:						SwissProt																		MW [kDa]:						24.9
Seq. Coverage [%]:						0.188																		pI:						5.7102
																								No. of Peptides:						5
Modification(s):								Carbamidomethyl
Cmpd.		No. of Cmpds.	m/z meas.		Δ				z		Rt [min]			Score			Site [%]	P	Range				Sequence														Modification
					m/z [ppm]
12516		6	698.332		-0.206231				2		69.5927			41.05				0	42-53				R.DFTPVCTTELGR.A														Carbamidomethyl: 6
15615		11	529.3		-0.8504				2		84.1678			43.61				0	98-106				K.LPFPIIDDK.G
14848		4	511.291		3.37298				2		80.375			43.09				0	133-141				R.VVFIFGPDK.K
11445		4	575.334		-5.06997				2		64.5682			26.87				1	133-142				R.VVFIFGPDKK.L
12522		10	596.341		0.55688				2		69.6349			39.45				0	145-155				K.LSILYPATTGR.N
Protein 24:						14-3-3 protein gamma OS=Mus musculus GN=Ywhag PE=1 SV=2
Accession:						1433G_MOUSE																		Score:						192.763
Database:						SwissProt																		MW [kDa]:						28.3
Seq. Coverage [%]:						0.182																		pI:						4.80059
																								No. of Peptides:						5
Modification(s):								Oxidation
Cmpd.		No. of Cmpds.	m/z meas.		Δ				z		Rt [min]			Score			Site [%]	P	Range				Sequence														Modification
					m/z [ppm]
10807		6	454.266		-0.991345				2		61.8403			32.35				0	43-50				R.NLLSVAYK.N
957		3	474.716		0.953123				2		18.5826			19.32				1	126-132				K.MKGDYYR.Y														Oxidation: 1
6004		5	540.779		-5.03253				2		42.4127			43.52				0	133-142				R.YLAEVATGEK.R
756		11	631.304		-7.97764				2		17.2889			49.41				0	163-172				K.EHMQPTHPIR.L														Oxidation: 3
18443		45	603.329		-5.04828				2		100.69			48.93				0	218-227				K.DSTLIMQLLR.D														Oxidation: 6
Protein 25:						Thymidine kinase, cytosolic OS=Mus musculus GN=Tk1 PE=2 SV=3
Accession:						KITH_MOUSE																		Score:						183.46
Database:						SwissProt																		MW [kDa]:						25.8
Seq. Coverage [%]:						0.305																		pI:						8.87171
																								No. of Peptides:						6
Modification(s):								Carbamidomethyl, Oxidation
Cmpd.		No. of Cmpds.	m/z meas.		Δ				z		Rt [min]			Score			Site [%]	P	Range				Sequence														Modification
					m/z [ppm]
15343		5	745.903		-3.88685				2		82.8842			35.59				0	19-32				R.GQIQVILGPMFSGK.S														Oxidation: 10
2506		3	607.26		-7.85251				2		26.8419			39.67				0	61-70				R.YSNSFSTHDR.N
8375		2	712.824		5.18739				2		51.7673			20.27				0	71-82				R.NTMDALPACMLR.D														Carbamidomethyl: 9; Oxidation: 3, 10
8378		4	651.786		0.0135387				2		51.7725			30.24				0	149-158				K.LTAVCMECFR.E														Carbamidomethyl: 5, 8; Oxidation: 6
4666		2	508.766		-1.31974				2		37.1185			29.12				0	171-180				K.EVEVIGGADK.Y
15555		2	812.94		-6.39276				2		83.8501			28.57				0	204-218				K.NCLVLGQPGEALVVR.K														Carbamidomethyl: 2
Protein 26:						Tubulin beta-1 chain OS=Mus musculus GN=Tubb1 PE=1 SV=1
Accession:						TBB1_MOUSE																		Score:						176.7
Database:						SwissProt																		MW [kDa]:						50.4
Seq. Coverage [%]:						0.089																		pI:						4.95921
																								No. of Peptides:						4
Modification(s):								Oxidation
Cmpd.		No. of Cmpds.	m/z meas.		Δ				z		Rt [min]			Score			Site [%]	P	Range				Sequence														Modification
					m/z [ppm]
2360		2	539.269		-2.41553				2		26.0708			19.66				1	155-162				K.IREEYPDR.I
11486		34	565.797		-7.54669				2		64.7642			59.05				0	242-251				R.FPGQLNADLR.K
12857		24	580.315		-5.65456				2		71.0911			63.2				0	253-262				K.LAVNMVPFPR.L														Oxidation: 5
12338		3	715.386		0.300521				2		68.7687			34.79				0	325-336				K.EVDQQLLSIQTR.N
Protein 27:						Polypyrimidine tract-binding protein 3 OS=Mus musculus GN=Ptbp3 PE=2 SV=1
Accession:						PTBP3_MOUSE																		Score:						174.484
Database:						SwissProt																		MW [kDa]:						56.7
Seq. Coverage [%]:						0.109																		pI:						9.20261
																								No. of Peptides:						6
Modification(s):								Carbamidomethyl, Oxidation
Cmpd.		No. of Cmpds.	m/z meas.		Δ				z		Rt [min]			Score			Site [%]	P	Range				Sequence														Modification
					m/z [ppm]
2428		2	319.209		-5.57995				2		26.4245			24.62				0	31-35				R.VLHLR.K
11453		3	474.281		-4.29279				2		64.6136			18.28				0	56-63				K.VTNLLMLK.G														Oxidation: 6
6432		4	746.374		3.9802				2		44.2542			59.47				0	94-105				R.SQPVYIQYSNHR.E
2208		3	514.759		-1.34446				2		25.2439			20.36				0	109-117				K.TDNLPNQAR.A
12524		2	958.422		-5.29559				2		69.6382			37.45				0	208-223				K.MALDGQNIYNACCTLR.I														Carbamidomethyl: 12, 13; Oxidation: 1
4469		1	387.737		-5.97929				2		36.2105			15.52				0	229-235				K.LTSLNVK.Y
Protein 28:						Enoyl-CoA hydratase, mitochondrial OS=Mus musculus GN=Echs1 PE=1 SV=1
Accession:						ECHM_MOUSE																		Score:						173.48
Database:						SwissProt																		MW [kDa]:						31.5
Seq. Coverage [%]:						0.124																		pI:						8.75838
																								No. of Peptides:						3
Modification(s):								Carbamidomethyl, Oxidation
Cmpd.		No. of Cmpds.	m/z meas.		Δ				z		Rt [min]			Score			Site [%]	P	Range				Sequence														Modification
					m/z [ppm]
9011		6	713.41		-2.67328				2		54.6206			72.06				0	44-56				K.NSSVGLIQLNRPK.A
8513		5	677.819		-2.17626				2		52.3558			44.49				0	186-197				K.SLAMEMVLTGDR.I														Oxidation: 4, 6
8855		7	645.32		-5.48201				2		53.9366			56.93				0	218-228				K.LVEEAIQCAEK.I														Carbamidomethyl: 8
Protein 29:						Epimerase family protein SDR39U1 OS=Mus musculus GN=Sdr39u1 PE=2 SV=1
Accession:						D39U1_MOUSE																		Score:						168.68
Database:						SwissProt																		MW [kDa]:						33
Seq. Coverage [%]:						0.153																		pI:						9.07017
																								No. of Peptides:						4
Modification(s):								Oxidation
Cmpd.		No. of Cmpds.	m/z meas.		Δ				z		Rt [min]			Score			Site [%]	P	Range				Sequence														Modification
					m/z [ppm]
11900		1	457.91		-3.69767				3		66.6993			26.6				0	164-176				R.GGGAISHMLLPFR.L														Oxidation: 8
9067		8	492.285		0.293082				2		54.8752			47.9				0	177-187				R.LGLGGPIGSGR.Q
8471		3	509.781		-5.23778				2		52.1726			19.87				0	258-266				R.AIMLLEGQK.V														Oxidation: 3
16316		6	823.411		-4.26571				2		88.2255			74.31				0	272-285				R.TLATGYQYSFPELR.A
Protein 30:						Keratin, type I cytoskeletal 10 OS=Mus musculus GN=Krt10 PE=1 SV=3
Accession:						K1C10_MOUSE																		Score:						165.983
Database:						SwissProt																		MW [kDa]:						57.7
Seq. Coverage [%]:						0.065																		pI:						5.04295
																								No. of Peptides:						4
Modification(s):								Oxidation
Cmpd.		No. of Cmpds.	m/z meas.		Δ				z		Rt [min]			Score			Site [%]	P	Range				Sequence														Modification
					m/z [ppm]
1767		8	553.767		-0.0903208				2		22.8669			43.69				0	146-154				R.VTMQNLNDR.L														Oxidation: 3
7932		10	691.327		-1.05801				2		49.9986			64.92				0	164-175				R.ALEESNYELEGK.I
5770		1	404.205		4.77463				2		41.4875			17.71				0	227-233				R.LAADDFR.L
6560		5	583.296		-0.475524				2		44.8905			40.43				0	440-448				R.LENEIQTYR.S
Protein 31:						40S ribosomal protein S2 OS=Mus musculus GN=Rps2 PE=2 SV=3
Accession:						RS2_MOUSE																		Score:						153.85
Database:						SwissProt																		MW [kDa]:						31.2
Seq. Coverage [%]:						0.208																		pI:						10.2503
																								No. of Peptides:						6
Modification(s):								Carbamidomethyl, Oxidation
Cmpd.		No. of Cmpds.	m/z meas.		Δ				z		Rt [min]			Score			Site [%]	P	Range				Sequence														Modification
					m/z [ppm]
2507		1	380.218		-9.39671				2		26.8439			17.32				0	146-152				K.EVATAIR.G
9500		5	392.26		6.3776				2		56.554			38.47				0	160-166				K.LSIVPVR.R
1328		1	568.813		-4.91527				2		20.5822			24.15				0	174-183				K.IGKPHTVPCK.V														Carbamidomethyl: 9
7404		2	513.303		-1.02108				2		48.1103			30.26				0	201-211				R.GTGIVSAPVPK.K
10955		1	874.884		-2.03514				2		62.5031			25.65				0	213-227				K.LLMMAGIDDCYTSAR.G														Carbamidomethyl: 10; Oxidation: 3, 4
7979		1	570.277		-4.21408				2		50.1585			18				0	228-238				R.GCTATLGNFAK.A														Carbamidomethyl: 2
Protein 32:						Poly(rC)-binding protein 1 OS=Mus musculus GN=Pcbp1 PE=1 SV=1
Accession:						PCBP1_MOUSE																		Score:						135.84
Database:						SwissProt																		MW [kDa]:						37.5
Seq. Coverage [%]:						0.177																		pI:						6.659
																								No. of Peptides:						4
Modification(s):								Carbamidomethyl, Oxidation
Cmpd.		No. of Cmpds.	m/z meas.		Δ				z		Rt [min]			Score			Site [%]	P	Range				Sequence														Modification
					m/z [ppm]
16633		2	694.911		-0.586175				2		89.7214			29.68				0	58-70				R.IITLTGPTNAIFK.A
12367		6	721.902		-5.2627				2		68.9139			39.9				0	102-115				R.LVVPATQCGSLIGK.G														Carbamidomethyl: 8
9699		6	1053.49		-3.85593				2		57.3168			50.09				0	125-144				R.ESTGAQVQVAGDMLPNSTER.A														Oxidation: 13
14730		1	836.945		-6.81636				2		79.7857			16.17				0	145-160				R.AITIAGVPQSVTECVK.Q														Carbamidomethyl: 14
Protein 33:						60S acidic ribosomal protein P0 OS=Mus musculus GN=Rplp0 PE=1 SV=3
Accession:						RLA0_MOUSE																		Score:						128.78
Database:						SwissProt																		MW [kDa]:						34.2
Seq. Coverage [%]:						0.126																		pI:						5.90556
																								No. of Peptides:						4
Cmpd.		No. of Cmpds.	m/z meas.		Δ				z		Rt [min]			Score			Site [%]	P	Range				Sequence														Modification
					m/z [ppm]
14956		7	609.34		-3.68635				2		81.0177			54.69				0	17-26				K.IIQLLDDYPK.C
2932		2	611.311		-6.03853				2		28.8504			29.74				0	67-77				R.GHLENNPALEK.L
6239		1	438.231		8.84898				2		43.4479			20.99				0	93-99				K.EDLTEIR.D
18118		1	657.356		-4.4232				2		98.9216			23.36				0	135-146				K.TSFFQALGITTK.I
Protein 34:						U2 small nuclear ribonucleoprotein A' OS=Mus musculus GN=Snrpa1 PE=1 SV=2
Accession:						RU2A_MOUSE																		Score:						121.73
Database:						SwissProt																		MW [kDa]:						28.3
Seq. Coverage [%]:						0.18																		pI:						8.71438
																								No. of Peptides:						4
Cmpd.		No. of Cmpds.	m/z meas.		Δ				z		Rt [min]			Score			Site [%]	P	Range				Sequence														Modification
					m/z [ppm]
16404		1	533.318		-1.56414				2		88.6483			16.4				0	114-122				K.SLTYLSILR.N
9690		1	609.315		5.43657				2		57.2717			17.8				0	180-191				K.TFNPGAGLPTDK.K
11596		6	729.876		-7.4215				2		65.2875			38.77				0	206-219				K.NAIANASTLAEVER.L
9799		7	563.321		-2.6619				2		57.7399			48.76				0	222-232				K.GLLQSGQIPGR.E
Protein 35:						Ribonuclease P protein subunit p30 OS=Mus musculus GN=Rpp30 PE=2 SV=1
Accession:						RPP30_MOUSE																		Score:						108.21
Database:						SwissProt																		MW [kDa]:						29.5
Seq. Coverage [%]:						0.116																		pI:						9.21201
																								No. of Peptides:						3
Modification(s):								Acetyl
Cmpd.		No. of Cmpds.	m/z meas.		Δ				z		Rt [min]			Score			Site [%]	P	Range				Sequence														Modification
					m/z [ppm]
18861		17	517.271		3.7863				2		103.609			60.65				0	2-10				M.AAFADLDLR.A														Acetyl: 1
18337		1	696.387		-1.49259				2		100.116			23.67				0	149-161				R.GLGFELVYGPAIR.D
3928		3	515.275		-4.30969				2		33.7325			23.89				0	227-235				R.AVFLHGETR.K
Protein 36:						3-hydroxyacyl-CoA dehydrogenase type-2 OS=Mus musculus GN=Hsd17b10 PE=1 SV=4
Accession:						HCD2_MOUSE																		Score:						106.97
Database:						SwissProt																		MW [kDa]:						27.4
Seq. Coverage [%]:						0.111																		pI:						8.53184
																								No. of Peptides:						3
Cmpd.		No. of Cmpds.	m/z meas.		Δ				z		Rt [min]			Score			Site [%]	P	Range				Sequence														Modification
					m/z [ppm]
7244		1	579.798		-1.49575				2		47.5397			16.88				0	108-116				K.IHTLEDFQR.V
6580		1	421.742		5.19342				2		44.9907			19.53				0	185-192				R.DLAPTGIR.V
15345		3	681.862		-0.452891				2		82.8879			53				0	215-226				R.NFLASQVPFPSR.L
Protein 37:						Ras suppressor protein 1 OS=Mus musculus GN=Rsu1 PE=2 SV=3
Accession:						RSU1_MOUSE																		Score:						105.46
Database:						SwissProt																		MW [kDa]:						31.5
Seq. Coverage [%]:						0.116																		pI:						8.85761
																								No. of Peptides:						4
Modification(s):								Oxidation
Cmpd.		No. of Cmpds.	m/z meas.		Δ				z		Rt [min]			Score			Site [%]	P	Range				Sequence														Modification
					m/z [ppm]
2397		2	485.751		5.73686				2		26.2481			17.52				0	90-97				K.HLNLGMNR.L														Oxidation: 6
3457		8	357.219		-0.820719				2		31.5718			35.12				0	98-103				R.LNTLPR.G
12990		3	421.774		-6.01084				2		71.6438			28.11				0	159-165				K.LQILSLR.D
489		2	647.324		772.885				2		15.2484			24.71				1	249-259				R.HMQANPEPPKK.N														Oxidation: 2
Protein 38:						Ras-related protein Rab-27A OS=Mus musculus GN=Rab27a PE=1 SV=1
Accession:						RB27A_MOUSE																		Score:						103.84
Database:						SwissProt																		MW [kDa]:						25
Seq. Coverage [%]:						0.176																		pI:						5.20712
																								No. of Peptides:						4
Cmpd.		No. of Cmpds.	m/z meas.		Δ				z		Rt [min]			Score			Site [%]	P	Range				Sequence														Modification
					m/z [ppm]
11319		4	532.291		-2.62337				2		64.012			34.28				0	12-22				K.FLALGDSGVGK.T
9716		6	637.817		-0.411722				2		57.3784			29.09				0	23-33				K.TSVLYQYTDGK.F
13338		2	471.751		-9.22042				2		73.091			18.33				0	83-90				R.SLTTAFFR.D
13195		2	521.783		-9.41232				2		72.4649			22.14				0	192-200				K.SWIPEGVVR.S
Protein 39:						Ras-related C3 botulinum toxin substrate 2 OS=Mus musculus GN=Rac2 PE=2 SV=1
Accession:						RAC2_MOUSE																		Score:						95.2
Database:						SwissProt																		MW [kDa]:						21.4
Seq. Coverage [%]:						0.214																		pI:						7.52193
																								No. of Peptides:						4
Modification(s):								Carbamidomethyl
Cmpd.		No. of Cmpds.	m/z meas.		Δ				z		Rt [min]			Score			Site [%]	P	Range				Sequence														Modification
					m/z [ppm]
15779		2	728.437		6.01714				2		85.0251			31.2				0	134-147				K.LAPITYPQGLALAK.D
8251		1	620.798		-8.2352				2		51.263			20.6				0	154-163				K.YLECSALTQR.G														Carbamidomethyl: 4
9831		1	475.749		-3.20422				2		57.8862			18.74				0	167-174				K.TVFDEAIR.A
4211		2	521.282		4.99495				2		35.017			24.66				0	175-183				R.AVLCPQPTR.Q														Carbamidomethyl: 4
Protein 40:						Poly(rC)-binding protein 2 OS=Mus musculus GN=Pcbp2 PE=1 SV=1
Accession:						PCBP2_MOUSE																		Score:						95.11
Database:						SwissProt																		MW [kDa]:						38.2
Seq. Coverage [%]:						0.13																		pI:						6.33045
																								No. of Peptides:						3
Modification(s):								Carbamidomethyl, Oxidation
Cmpd.		No. of Cmpds.	m/z meas.		Δ				z		Rt [min]			Score			Site [%]	P	Range				Sequence														Modification
					m/z [ppm]
16688		2	679.906		0.316226				2		89.989			19.32				0	58-70				R.IITLAGPTNAIFK.A
11851		1	714.894		-5.34921				2		66.4908			25.7				0	102-115				R.LVVPASQCGSLIGK.G														Carbamidomethyl: 8
9699		6	1053.49		-3.85593				2		57.3168			50.09				0	125-144				R.ESTGAQVQVAGDMLPNSTER.A														Oxidation: 13
Protein 41:						Neutrophil elastase OS=Mus musculus GN=Elane PE=2 SV=1
Accession:						ELNE_MOUSE																		Score:						94.06
Database:						SwissProt																		MW [kDa]:						28.6
Seq. Coverage [%]:						0.079																		pI:						10.1536
																								No. of Peptides:						2
Modification(s):								Carbamidomethyl
Cmpd.		No. of Cmpds.	m/z meas.		Δ				z		Rt [min]			Score			Site [%]	P	Range				Sequence														Modification
					m/z [ppm]
9282		9	647.364		-4.72425				2		55.7234			46.87				0	78-89				R.SVQVVLGAHDLR.R
11257		4	529.294		-1.67449				2		63.7336			47.19				0	184-192				R.VNVCTLVPR.R														Carbamidomethyl: 4
Protein 42:						Proteasome subunit alpha type-5 OS=Mus musculus GN=Psma5 PE=1 SV=1
Accession:						PSA5_MOUSE																		Score:						93.6625
Database:						SwissProt																		MW [kDa]:						26.4
Seq. Coverage [%]:						0.174																		pI:						4.73725
																								No. of Peptides:						3
Modification(s):								Carbamidomethyl, Oxidation
Cmpd.		No. of Cmpds.	m/z meas.		Δ				z		Rt [min]			Score			Site [%]	P	Range				Sequence														Modification
					m/z [ppm]
5189		1	532.257		-8.48753				2		39.2487			20.6				0	11-20				R.GVNTFSPEGR.L
10547		6	724.369		-2.82297				2		60.7783			48.14				0	54-66				R.ITSPLMEPSSIEK.I														Oxidation: 6
12282		4	726.988		-9.43045				3		68.5025			25.69				0	150-168				K.GPQLFHMDPSGTFVQCDAR.A														Carbamidomethyl: 16; Oxidation: 7
Protein 43:						Programmed cell death protein 10 OS=Mus musculus GN=Pdcd10 PE=1 SV=1
Accession:						PDC10_MOUSE																		Score:						89.85
Database:						SwissProt																		MW [kDa]:						24.7
Seq. Coverage [%]:						0.142																		pI:						7.8021
																								No. of Peptides:						3
Modification(s):								Oxidation
Cmpd.		No. of Cmpds.	m/z meas.		Δ				z		Rt [min]			Score			Site [%]	P	Range				Sequence														Modification
					m/z [ppm]
8525		5	536.808		-1.46226				2		52.4084			47.81				0	36-45				R.VNLSAAQTLR.A
10406		1	687.846		-6.58522				2		60.1375			20.97				0	54-65				K.ENPGLTQDIIMK.I														Oxidation: 11
4854		1	486.244		1.10332				2		37.9403			21.07				0	117-124				K.IPDEINDR.V
Protein 44:						Keratin, type II cytoskeletal 1b OS=Mus musculus GN=Krt77 PE=1 SV=1
Accession:						K2C1B_MOUSE																		Score:						88.3125
Database:						SwissProt																		MW [kDa]:						61.3
Seq. Coverage [%]:						0.038																		pI:						7.7346
																								No. of Peptides:						2
Cmpd.		No. of Cmpds.	m/z meas.		Δ				z		Rt [min]			Score			Site [%]	P	Range				Sequence														Modification
					m/z [ppm]
9377		7	738.389		-9.41599				2		56.1228			54.3				0	187-198				R.FLEQQNQVLQTK.W
2923		5	436.891		2.44322				3		28.8043			34.78				2	255-264				K.NKYEDEINKR.T
Protein 45:						Keratin, type I cytoskeletal 15 OS=Mus musculus GN=Krt15 PE=1 SV=2
Accession:						K1C15_MOUSE																		Score:						86.12
Database:						SwissProt																		MW [kDa]:						49.1
Seq. Coverage [%]:						0.051																		pI:						4.78991
																								No. of Peptides:						3
Modification(s):								Oxidation
Cmpd.		No. of Cmpds.	m/z meas.		Δ				z		Rt [min]			Score			Site [%]	P	Range				Sequence														Modification
					m/z [ppm]
1767		8	553.767		-0.0903208				2		22.8669			43.69				0	100-108				K.VTMQNLNDR.L														Oxidation: 3
4971		1	405.222		-4.32148				2		38.36			24.72				0	109-115				R.LASYLDK.V
5770		1	404.205		4.77463				2		41.4875			17.71				0	179-185				R.LAADDFR.L
Protein 46:						Serum albumin OS=Mus musculus GN=Alb PE=1 SV=3
Accession:						ALBU_MOUSE																		Score:						85.1825
Database:						SwissProt																		MW [kDa]:						68.6
Seq. Coverage [%]:						0.021																		pI:						5.74801
																								No. of Peptides:						1
Cmpd.		No. of Cmpds.	m/z meas.		Δ				z		Rt [min]			Score			Site [%]	P	Range				Sequence														Modification
					m/z [ppm]
16254		18	740.395		-8.74946				2		87.8909			85.95				0	422-434				K.LGEYGFQNAILVR.Y
Protein 47:						T-complex protein 1 subunit delta OS=Mus musculus GN=Cct4 PE=1 SV=3
Accession:						TCPD_MOUSE																		Score:						83.5725
Database:						SwissProt																		MW [kDa]:						58
Seq. Coverage [%]:						0.05																		pI:						8.23746
																								No. of Peptides:						2
Cmpd.		No. of Cmpds.	m/z meas.		Δ				z		Rt [min]			Score			Site [%]	P	Range				Sequence														Modification
					m/z [ppm]
11375		3	739.89		2.04424				2		64.2637			38.29				0	161-174				R.ETLLNSATTSLNSK.V
12063		7	679.367		-4.05321				2		67.5186			46.05				0	194-206				K.VIDPATATSVDLR.D
Protein 48:						Keratin, type II cytoskeletal 1 OS=Mus musculus GN=Krt1 PE=1 SV=4
Accession:						K2C1_MOUSE																		Score:						83.57
Database:						SwissProt																		MW [kDa]:						65.6
Seq. Coverage [%]:						0.036																		pI:						8.39458
																								No. of Peptides:						2
Cmpd.		No. of Cmpds.	m/z meas.		Δ				z		Rt [min]			Score			Site [%]	P	Range				Sequence														Modification
					m/z [ppm]
9377		7	738.389		-9.41599				2		56.1228			54.3				0	208-219				R.FLEQQNQVLQTK.W
9742		7	633.321		-2.41918				2		57.5136			29.27				0	286-296				R.TNAENEFVTIK.K
Protein 49:						Phosphomannomutase 2 OS=Mus musculus GN=Pmm2 PE=1 SV=1
Accession:						PMM2_MOUSE																		Score:						83.24
Database:						SwissProt																		MW [kDa]:						27.6
Seq. Coverage [%]:						0.107																		pI:						6.01183
																								No. of Peptides:						3
Cmpd.		No. of Cmpds.	m/z meas.		Δ				z		Rt [min]			Score			Site [%]	P	Range				Sequence														Modification
					m/z [ppm]
8798		4	554.284		-5.8111				2		53.6858			32.79				0	37-47				K.IGVVGGSDFEK.L
11544		3	435.228		-4.2687				2		65.0335			21.96				0	113-119				R.GTFIEFR.N
635		1	477.742		-2.81266				2		16.5649			28.49				0	191-198				R.HLEHAGYK.T
Protein 50:						Fibrinogen alpha chain OS=Mus musculus GN=Fga PE=2 SV=1
Accession:						FIBA_MOUSE																		Score:						82.4625
Database:						SwissProt																		MW [kDa]:						87.4
Seq. Coverage [%]:						0.048																		pI:						5.77503
																								No. of Peptides:						3
Modification(s):								Oxidation
Cmpd.		No. of Cmpds.	m/z meas.		Δ				z		Rt [min]			Score			Site [%]	P	Range				Sequence														Modification
					m/z [ppm]
12906		2	746.855		0.108423				2		71.2924			34.82				0	73-85				K.GLIDEANQDFTNR.I
7169		2	678.37		-4.91173				2		47.2399			23.38				0	150-161				K.AQQIQALQSNVR.A
15130		1	695.351		-9.82305				2		81.9386			25.03				0	227-239				K.MSPVPDLVPGSFK.S														Oxidation: 1
Protein 51:						Heat shock protein HSP 90-beta OS=Mus musculus GN=Hsp90ab1 PE=1 SV=3
Accession:						HS90B_MOUSE																		Score:						82.185
Database:						SwissProt																		MW [kDa]:						83.2
Seq. Coverage [%]:						0.051																		pI:						4.96497
																								No. of Peptides:						3
Modification(s):								Oxidation
Cmpd.		No. of Cmpds.	m/z meas.		Δ				z		Rt [min]			Score			Site [%]	P	Range				Sequence														Modification
					m/z [ppm]
9896		5	638.321		-6.19085				2		58.1824			43.78				0	42-53				R.ELISNASDALDK.I
12259		2	683.37		3.06537				2		68.3926			24.86				0	83-95				R.TLTLVDTGIGMTK.A														Oxidation: 11
14199		1	621.856		0.109166				2		77.1047			15.08				0	96-107				K.ADLINNLGTIAK.S
Protein 52:						Calpain small subunit 1 OS=Mus musculus GN=Capns1 PE=2 SV=1
Accession:						CPNS1_MOUSE																		Score:						80.98
Database:						SwissProt																		MW [kDa]:						28.4
Seq. Coverage [%]:						0.141																		pI:						5.4092
																								No. of Peptides:						3
Modification(s):								Carbamidomethyl, Oxidation
Cmpd.		No. of Cmpds.	m/z meas.		Δ				z		Rt [min]			Score			Site [%]	P	Range				Sequence														Modification
					m/z [ppm]
5324		1	588.598		-1.21739				3		39.724			19.84				0	86-100				R.SHYSNIEANESEEVR.Q
8192		6	571.25		-1.58026				2		51.0101			31.59				0	137-146				K.TDGFGIDTCR.S														Carbamidomethyl: 9
2308		4	687.305		7.9696				2		25.7759			29.55				0	147-159				R.SMVAVMDSDTTGK.L														Oxidation: 2, 6
Protein 53:						Peroxiredoxin-4 OS=Mus musculus GN=Prdx4 PE=1 SV=1
Accession:						PRDX4_MOUSE																		Score:						80.38
Database:						SwissProt																		MW [kDa]:						31
Seq. Coverage [%]:						0.12																		pI:						6.66584
																								No. of Peptides:						3
Cmpd.		No. of Cmpds.	m/z meas.		Δ				z		Rt [min]			Score			Site [%]	P	Range				Sequence														Modification
					m/z [ppm]
12306		1	812.876		-9.93557				2		68.6161			18.41				0	190-203				K.DYGVYLEDSGHTLR.G
13873		1	460.755		-6.2031				2		75.6762			44.41				0	204-211				R.GLFIIDDK.G
14000		1	613.346		-3.65903				2		76.2284			17.56				0	216-226				R.QITLNDLPVGR.S
Protein 54:						Proteasome subunit alpha type-7 OS=Mus musculus GN=Psma7 PE=1 SV=1
Accession:						PSA7_MOUSE																		Score:						79.3725
Database:						SwissProt																		MW [kDa]:						27.8
Seq. Coverage [%]:						0.161																		pI:						8.58738
																								No. of Peptides:						3
Cmpd.		No. of Cmpds.	m/z meas.		Δ				z		Rt [min]			Score			Site [%]	P	Range				Sequence														Modification
					m/z [ppm]
8132		1	578.85		-0.273741				2		50.7539			15.69				1	37-47				R.GKDIVVLGVEK.K
16048		2	817.933		-2.4668				2		86.6094			43.17				0	96-109				R.LTVEDPVTVEYITR.Y
14055		5	863.9		-4.74761				2		76.4904			21.28				0	175-189				K.NYTDDAIETDDLTIK.L
Protein 55:						Protein NipSnap homolog 1 OS=Mus musculus GN=Nipsnap1 PE=1 SV=1
Accession:						NIPS1_MOUSE																		Score:						77.2125
Database:						SwissProt																		MW [kDa]:						33.3
Seq. Coverage [%]:						0.116																		pI:						9.48289
																								No. of Peptides:						3
Cmpd.		No. of Cmpds.	m/z meas.		Δ				z		Rt [min]			Score			Site [%]	P	Range				Sequence														Modification
					m/z [ppm]
1516		1	550.305		-6.90118				2		21.6698			16				1	56-65				R.KDAHSTLLSK.K
10167		8	516.776		-2.15472				2		59.2087			46.51				0	180-188				R.AGPNIYELR.T
17874		1	855.922		-6.99475				2		97.4218			15.47				0	255-268				R.GWDENVYYTVPLVR.H
Protein 56:						Cell differentiation protein RCD1 homolog OS=Mus musculus GN=Rqcd1 PE=1 SV=1
Accession:						RCD1_MOUSE																		Score:						68.38
Database:						SwissProt																		MW [kDa]:						33.6
Seq. Coverage [%]:						0.144																		pI:						8.18459
																								No. of Peptides:						3
Modification(s):								Acetyl, Oxidation
Cmpd.		No. of Cmpds.	m/z meas.		Δ				z		Rt [min]			Score			Site [%]	P	Range				Sequence														Modification
					m/z [ppm]
15647		1	1004.01		-6.61512				2		84.3373			15.28				0	1-19				-.MHSLATAAPVPTALAQVDR.E														Acetyl: 1; Oxidation: 1
16786		1	868.435		-1.34284				2		90.5163			33.46				0	22-35				K.IYQWINELSSPETR.E
8023		2	559.805		0.273496				2		50.3308			19.64				0	206-215				R.FSHVAMILGK.M														Oxidation: 6
Protein 57:						Hemoglobin subunit beta-1 OS=Mus musculus GN=Hbb-b1 PE=1 SV=2
Accession:						HBB1_MOUSE																		Score:						67.15
Database:						SwissProt																		MW [kDa]:						15.8
Seq. Coverage [%]:						0.129																		pI:						7.12673
																								No. of Peptides:						2
Cmpd.		No. of Cmpds.	m/z meas.		Δ				z		Rt [min]			Score			Site [%]	P	Range				Sequence														Modification
					m/z [ppm]
16657		8	637.864		-4.0022				2		89.83			32.38				0	32-41				R.LLVVYPWTQR.Y
8103		1	563.782		-5.67567				2		50.6428			34.77				0	97-105				K.LHVDPENFR.L
Protein 58:						Ig kappa chain C region OS=Mus musculus PE=1 SV=1
Accession:						IGKC_MOUSE																		Score:						64.72
Database:						SwissProt																		MW [kDa]:						11.8
Seq. Coverage [%]:						0.236																		pI:						5.2304
																								No. of Peptides:						2
Modification(s):								Carbamidomethyl, Oxidation
Cmpd.		No. of Cmpds.	m/z meas.		Δ				z		Rt [min]			Score			Site [%]	P	Range				Sequence														Modification
					m/z [ppm]
9687		3	775.866		0.18864				2		57.2661			48.3				0	62-75				K.DSTYSMSSTLTLTK.D														Oxidation: 6
600		1	449.863		0.00185945				3		16.3637			16.42				0	81-91				R.HNSYTCEATHK.T														Carbamidomethyl: 6
Protein 59:						39S ribosomal protein L46, mitochondrial OS=Mus musculus GN=Mrpl46 PE=1 SV=1
Accession:						RM46_MOUSE																		Score:						64.49
Database:						SwissProt																		MW [kDa]:						32.1
Seq. Coverage [%]:						0.046																		pI:						6.92849
																								No. of Peptides:						1
Cmpd.		No. of Cmpds.	m/z meas.		Δ				z		Rt [min]			Score			Site [%]	P	Range				Sequence														Modification
					m/z [ppm]
15801		2	666.879		-0.445674				2		85.1399			64.49				0	234-246				K.ALLLTGDFVQAGK.K
Protein 60:						Ras-related protein Rab-32 OS=Mus musculus GN=Rab32 PE=2 SV=3
Accession:						RAB32_MOUSE																		Score:						59.7
Database:						SwissProt																		MW [kDa]:						25.1
Seq. Coverage [%]:						0.094																		pI:						6.21841
																								No. of Peptides:						2
Cmpd.		No. of Cmpds.	m/z meas.		Δ				z		Rt [min]			Score			Site [%]	P	Range				Sequence														Modification
					m/z [ppm]
16085		1	664.846		-8.10871				2		86.8477			29.44				0	75-85				R.LQLWDIAGQER.F
6908		3	580.78		-0.570694				2		46.2533			30.26				0	175-184				K.DNINIDEATR.F
Protein 61:						Keratin, type II cytoskeletal 79 OS=Mus musculus GN=Krt79 PE=2 SV=2
Accession:						K2C79_MOUSE																		Score:						59.3525
Database:						SwissProt																		MW [kDa]:						57.5
Seq. Coverage [%]:						0.038																		pI:						7.55376
																								No. of Peptides:						2
Modification(s):								Acetyl
Cmpd.		No. of Cmpds.	m/z meas.		Δ				z		Rt [min]			Score			Site [%]	P	Range				Sequence														Modification
					m/z [ppm]
2923		5	436.891		2.44322				3		28.8043			34.78				2	228-237				K.NKYEDEINKR.T
9345		4	590.304		9.35821				2		55.9777			25.34				0	337-346				K.YEELQVTAGK.H														Acetyl: 10
Protein 62:						T-complex protein 1 subunit beta OS=Mus musculus GN=Cct2 PE=1 SV=4
Accession:						TCPB_MOUSE																		Score:						58.52
Database:						SwissProt																		MW [kDa]:						57.4
Seq. Coverage [%]:						0.022																		pI:						5.97317
																								No. of Peptides:						1
Cmpd.		No. of Cmpds.	m/z meas.		Δ				z		Rt [min]			Score			Site [%]	P	Range				Sequence														Modification
					m/z [ppm]
10001		2	665.831		-3.08681				2		58.6013			58.52				0	377-388				R.GATQQILDEAER.S
Protein 63:						Exosome complex component RRP41 OS=Mus musculus GN=Exosc4 PE=2 SV=3
Accession:						EXOS4_MOUSE																		Score:						57.21
Database:						SwissProt																		MW [kDa]:						26.2
Seq. Coverage [%]:						0.049																		pI:						5.74181
																								No. of Peptides:						1
Modification(s):								Acetyl
Cmpd.		No. of Cmpds.	m/z meas.		Δ				z		Rt [min]			Score			Site [%]	P	Range				Sequence														Modification
					m/z [ppm]
18749		19	682.344		-4.01364				2		102.862			57.21				0	2-13				M.AGLELLSDQGYR.I														Acetyl: 1
Protein 64:						Transcription initiation factor IIB OS=Mus musculus GN=Gtf2b PE=1 SV=1
Accession:						TF2B_MOUSE																		Score:						52.88
Database:						SwissProt																		MW [kDa]:						34.8
Seq. Coverage [%]:						0.066																		pI:						8.66792
																								No. of Peptides:						2
Cmpd.		No. of Cmpds.	m/z meas.		Δ				z		Rt [min]			Score			Site [%]	P	Range				Sequence														Modification
					m/z [ppm]
10090		1	598.853		-1.2231				2		58.9465			30.47				1	238-248				R.KAVELDLVPGR.S
14580		2	568.787		3.45615				2		79.1367			22.41				0	296-305				R.APDLFPSDFK.F
Protein 65:						Cytosolic Fe-S cluster assembly factor NUBP2 OS=Mus musculus GN=Nubp2 PE=1 SV=1
Accession:						NUBP2_MOUSE																		Score:						50.8
Database:						SwissProt																		MW [kDa]:						29.5
Seq. Coverage [%]:						0.084																		pI:						6.0678
																								No. of Peptides:						2
Cmpd.		No. of Cmpds.	m/z meas.		Δ				z		Rt [min]			Score			Site [%]	P	Range				Sequence														Modification
					m/z [ppm]
4946		2	492.264		-6.7097				2		38.2952			29.32				0	9-18				R.AEPGNLAGVR.H
12936		1	684.857		-4.37036				2		71.4053			21.48				0	253-265				K.STAYSALTSIAQR.V
Protein 66:						Neutrophil gelatinase-associated lipocalin OS=Mus musculus GN=Lcn2 PE=1 SV=1
Accession:						NGAL_MOUSE																		Score:						48.13
Database:						SwissProt																		MW [kDa]:						22.9
Seq. Coverage [%]:						0.09																		pI:						8.95652
																								No. of Peptides:						2
Modification(s):								Oxidation
Cmpd.		No. of Cmpds.	m/z meas.		Δ				z		Rt [min]			Score			Site [%]	P	Range				Sequence														Modification
					m/z [ppm]
3465		3	397.215		2.01957				2		31.6174			18.19				0	104-110				R.TFVPSSR.A
4427		4	624.302		0.926915				2		36.0499			29.94				0	111-121				R.AGQFTLGNMHR.Y														Oxidation: 9
Protein 67:						Ubiquitin-conjugating enzyme E2 S OS=Mus musculus GN=Ube2s PE=2 SV=1
Accession:						UBE2S_MOUSE																		Score:						46.85
Database:						SwissProt																		MW [kDa]:						24.2
Seq. Coverage [%]:						0.054																		pI:						7.73203
																								No. of Peptides:						1
Cmpd.		No. of Cmpds.	m/z meas.		Δ				z		Rt [min]			Score			Site [%]	P	Range				Sequence														Modification
					m/z [ppm]
15049		3	742.37		-6.09661				2		81.5274			46.85				0	136-147				R.LLLENYEEYAAR.A
Protein 68:						Cathepsin B OS=Mus musculus GN=Ctsb PE=1 SV=2
Accession:						CATB_MOUSE																		Score:						46.74
Database:						SwissProt																		MW [kDa]:						37.3
Seq. Coverage [%]:						0.088																		pI:						5.56568
																								No. of Peptides:						2
Modification(s):								Carbamidomethyl, Oxidation
Cmpd.		No. of Cmpds.	m/z meas.		Δ				z		Rt [min]			Score			Site [%]	P	Range				Sequence														Modification
					m/z [ppm]
607		4	471.872		1.35852				3		16.411			26.59				0	269-281				K.HEAGDMMGGHAIR.I														Oxidation: 6, 7
13676		3	613.301		1.85052				3		74.7053			20.15				0	315-331				R.GENHCGIESEIVAGIPR.T														Carbamidomethyl: 5
Protein 69:						Adenylate kinase 2, mitochondrial OS=Mus musculus GN=Ak2 PE=1 SV=5
Accession:						KAD2_MOUSE																		Score:						45.76
Database:						SwissProt																		MW [kDa]:						26.5
Seq. Coverage [%]:						0.1																		pI:						6.96374
																								No. of Peptides:						2
Cmpd.		No. of Cmpds.	m/z meas.		Δ				z		Rt [min]			Score			Site [%]	P	Range				Sequence														Modification
					m/z [ppm]
12183		1	682.877		3.62902				2		68.0385			25.12				0	2-14				M.APNVLASEPEIPK.G
8276		2	490.297		-6.37256				2		51.3649			20.64				0	18-28				R.AVLLGPPGAGK.G
Protein 70:						60S ribosomal protein L8 OS=Mus musculus GN=Rpl8 PE=2 SV=2
Accession:						RL8_MOUSE																		Score:						42.97
Database:						SwissProt																		MW [kDa]:						28
Seq. Coverage [%]:						0.043																		pI:						11.0351
																								No. of Peptides:						1
Cmpd.		No. of Cmpds.	m/z meas.		Δ				z		Rt [min]			Score			Site [%]	P	Range				Sequence														Modification
					m/z [ppm]
4812		4	471.277		-6.20306				2		37.7427			42.97				0	164-174				R.AVVGVVAGGGR.I
Protein 71:						Protein PBDC1 OS=Mus musculus GN=Pbdc1 PE=2 SV=1
Accession:						PBDC1_MOUSE																		Score:						41.98
Database:						SwissProt																		MW [kDa]:						22.2
Seq. Coverage [%]:						0.051																		pI:						4.48956
																								No. of Peptides:						1
Cmpd.		No. of Cmpds.	m/z meas.		Δ				z		Rt [min]			Score			Site [%]	P	Range				Sequence														Modification
					m/z [ppm]
12135		4	636.296		-4.25433				2		67.8303			41.98				0	67-76				K.VDDQIYSEFR.E
Protein 72:						NADH dehydrogenase [ubiquinone] iron-sulfur protein 3, mitochondrial OS=Mus musculus GN=Ndufs3 PE=1 SV=2
Accession:						NDUS3_MOUSE																		Score:						41.37
Database:						SwissProt																		MW [kDa]:						30.1
Seq. Coverage [%]:						0.099																		pI:						6.6699
																								No. of Peptides:						2
Cmpd.		No. of Cmpds.	m/z meas.		Δ				z		Rt [min]			Score			Site [%]	P	Range				Sequence														Modification
					m/z [ppm]
14743		1	679.364		-8.43963				2		79.8376			16.43				0	109-121				K.SLADLTAVDVPTR.Q
16034		2	743.896		-3.88258				2		86.5184			24.94				0	218-230				R.VVAEPVELAQEFR.K
Protein 73:						Apolipoprotein A-I OS=Mus musculus GN=Apoa1 PE=1 SV=2
Accession:						APOA1_MOUSE																		Score:						40.08
Database:						SwissProt																		MW [kDa]:						30.6
Seq. Coverage [%]:						0.038																		pI:						5.51398
																								No. of Peptides:						1
Cmpd.		No. of Cmpds.	m/z meas.		Δ				z		Rt [min]			Score			Site [%]	P	Range				Sequence														Modification
					m/z [ppm]
11617		5	633.821		-0.675239				2		65.3878			40.08				0	120-129				K.VQPYLDEFQK.K
Protein 74:						Ras-related protein Rap-1A OS=Mus musculus GN=Rap1a PE=2 SV=1
Accession:						RAP1A_MOUSE																		Score:						40.0725
Database:						SwissProt																		MW [kDa]:						21
Seq. Coverage [%]:						0.114																		pI:						6.38728
																								No. of Peptides:						2
Cmpd.		No. of Cmpds.	m/z meas.		Δ				z		Rt [min]			Score			Site [%]	P	Range				Sequence														Modification
					m/z [ppm]
8795		1	493.301		-8.50753				2		53.6523			16.6				0	6-16				K.LVVLGSGGVGK.S
8651		1	629.781		-3.22299				2		52.9656			24.24				0	32-41				K.YDPTIEDSYR.K
Protein 75:						Cleavage and polyadenylation specificity factor subunit 5 OS=Mus musculus GN=Nudt21 PE=1 SV=1
Accession:						CPSF5_MOUSE																		Score:						39.95
Database:						SwissProt																		MW [kDa]:						26.2
Seq. Coverage [%]:						0.093																		pI:						8.8527
																								No. of Peptides:						2
Cmpd.		No. of Cmpds.	m/z meas.		Δ				z		Rt [min]			Score			Site [%]	P	Range				Sequence														Modification
					m/z [ppm]
6742		1	463.595		5.0929				3		45.561			18.43				0	79-90				R.TVEGVLIVHEHR.L
14708		1	559.334		-1.63453				2		79.6876			21.52				0	174-182				K.LFLVQLQEK.A
Protein 76:						Ubiquitin-like-conjugating enzyme ATG3 OS=Mus musculus GN=Atg3 PE=1 SV=1
Accession:						ATG3_MOUSE																		Score:						38.62
Database:						SwissProt																		MW [kDa]:						35.8
Seq. Coverage [%]:						0.041																		pI:						4.62574
																								No. of Peptides:						1
Cmpd.		No. of Cmpds.	m/z meas.		Δ				z		Rt [min]			Score			Site [%]	P	Range				Sequence														Modification
					m/z [ppm]
8223		3	658.826		0.971019				2		51.1552			38.62				0	186-198				K.ADAGGEDAILQTR.T
Protein 77:						Ras-related protein Rab-21 OS=Mus musculus GN=Rab21 PE=1 SV=4
Accession:						RAB21_MOUSE																		Score:						37.41
Database:						SwissProt																		MW [kDa]:						24.1
Seq. Coverage [%]:						0.059																		pI:						8.10812
																								No. of Peptides:						1
Modification(s):								Acetyl
Cmpd.		No. of Cmpds.	m/z meas.		Δ				z		Rt [min]			Score			Site [%]	P	Range				Sequence														Modification
					m/z [ppm]
3713		1	507.255		-9.34316				2		32.8049			37.41				0	2-14				M.AAAGGGAAAAAGR.A														Acetyl: 1
Protein 78:						Carbohydrate sulfotransferase 7 OS=Mus musculus GN=Chst7 PE=2 SV=1
Accession:						CHST7_MOUSE																		Score:						37.01
Database:						SwissProt																		MW [kDa]:						54.7
Seq. Coverage [%]:						0.019																		pI:						9.72193
																								No. of Peptides:						1
Modification(s):								Carbamidomethyl
Cmpd.		No. of Cmpds.	m/z meas.		Δ				z		Rt [min]			Score			Site [%]	P	Range				Sequence														Modification
					m/z [ppm]
12255		3	579.828		-9.50533				2		68.3859			37.01				1	295-303				R.ESIQVLRTR.Q														Carbamidomethyl: 1
Protein 79:						U2 small nuclear ribonucleoprotein B'' OS=Mus musculus GN=Snrpb2 PE=1 SV=1
Accession:						RU2B_MOUSE																		Score:						36.59
Database:						SwissProt																		MW [kDa]:						25.3
Seq. Coverage [%]:						0.044																		pI:						9.71648
																								No. of Peptides:						1
Cmpd.		No. of Cmpds.	m/z meas.		Δ				z		Rt [min]			Score			Site [%]	P	Range				Sequence														Modification
					m/z [ppm]
4454		1	524.272		-5.8461				2		36.1546			36.59				0	58-67				K.ELGSSTNALR.Q
	Bruker															Printed:					2016-06-06															1

## Sheet: Fig 4. pull down-2
Protein Report
Project Info
Name:							Cyclotide Target Deconvolution																		Date:						2014-11-20
Sample Info & Protocols																										Date:						2014-12-11
Name:							Fig. 4C,D Competitive validation of the 14-3-3 protein iteraction in spleenocyte extracts
Note:							Experimental pull down 56 PD56_Competition R18, W23Bpa, T20K
Search Result Info
Search Result													Location															Search Engine	Database										Ident. Compounds
pull down sample													/Cyclotide Target Deconvolution/PD54_Crosslink Splenocytes/experiments 12122014/Sample 28_25KDa_Aa/141212_Sample28_Aa_test25KDa_BB6_01_578.d															Mascot, 2.4.0	SwissProt, SwissProt_2014_11.fasta										275/24743
Note:													Fig 4. Competitive validation of the 14-3-3 protein family capturing in photo-affinity labelling exp
Protein 1:						40S ribosomal protein S4, X isoform OS=Mus musculus GN=Rps4x PE=2 SV=2
Accession:						RS4X_MOUSE																		Score:						809.07
Database:						SwissProt																		MW [kDa]:						29.6
Seq. Coverage [%]:						0.586																		pI:						10.1617
																								No. of Peptides:						21
Modification(s):								Carbamidomethyl, Oxidation
Cmpd.		No. of Cmpds.	m/z meas.		Δ				z		Rt [min]			Score			Site [%]	P	Range				Sequence														Modification
					m/z [ppm]
17997		3	514.973		-9.46923				3		107.306			29.77				1	38-49				K.LRECLPLIIFLR.N														Carbamidomethyl: 4
20348		19	637.365		-8.96485				2		119.092			59.35				0	40-49				R.ECLPLIIFLR.N														Carbamidomethyl: 2
4410		5	498.253		-5.89974				2		44.6254			39.32				0	54-62				K.YALTGDEVK.K
2425		4	562.299		-8.16479				2		36.3085			39.95				1	54-63				K.YALTGDEVKK.I
19383		7	943.462		-4.94419				2		114.082			47.7				0	78-94				R.TDITYPAGFMDVISIDK.T
16680		11	951.456		-8.29477				2		100.342			66.24				0	78-94				R.TDITYPAGFMDVISIDK.T														Oxidation: 10
2316		4	376.71		-9.15632				2		35.8178			25.32				0	101-106				R.LIYDTK.G
520		14	315.177		-9.14098				2		23.7564			33.31				0	109-113				R.FAVHR.I
1115		2	396.749		-9.77642				2		28.7363			23.59				1	128-134				R.KIFVGTK.G
1817		5	332.702		-8.64823				2		33.4175			34.13				0	129-134				K.IFVGTK.G
2904		6	405.889		-5.36559				3		38.682			57.87				0	135-145				K.GIPHLVTHDAR.T
10993		7	723.371		-9.7399				2		71.5074			68.63				0	156-168				K.VNDTIQIDLETGK.I
12024		3	899.906		-8.97644				2		76.6437			71.78				0	175-191				K.FDTGNLCMVTGGANLGR.I														Carbamidomethyl: 7; Oxidation: 8
13726		7	891.91		-7.8937				2		85.1593			77.18				0	175-191				K.FDTGNLCMVTGGANLGR.I														Carbamidomethyl: 7
2299		7	386.734		-8.73996				2		35.7606			35.77				0	192-198				R.IGVITNR.E
3723		8	502.927		-9.17261				3		41.8377			43.69				1	199-211				R.ERHPGSFDVVHVK.D
4217		6	611.319		-5.21739				2		43.8336			27.65				0	201-211				R.HPGSFDVVHVK.D
1025		1	526.736		-9.6619				2		28.017			22.42				0	212-221				K.DANGNSFATR.L
12037		5	495.799		-6.71634				2		76.6981			33.5				0	222-230				R.LSNIFVIGK.G
8970		4	389.89		-7.46042				3		62.1446			35.04				0	231-240				K.GNKPWISLPR.G
2646		10	416.231		-3.98219				2		37.4123			59.54				0	246-252				R.LTIAEER.D
Protein 2:						Glyceraldehyde-3-phosphate dehydrogenase OS=Mus musculus GN=Gapdh PE=1 SV=2
Accession:						G3P_MOUSE																		Score:						685.583
Database:						SwissProt																		MW [kDa]:						35.8
Seq. Coverage [%]:						0.465																		pI:						8.43624
																								No. of Peptides:						19
Modification(s):								Carbamidomethyl, Oxidation
Cmpd.		No. of Cmpds.	m/z meas.		Δ				z		Rt [min]			Score			Site [%]	P	Range				Sequence														Modification
					m/z [ppm]
3740		2	403.218		-3.7808				2		41.926			29				0	4-11				K.VGVNGFGR.I
12686		3	814.473		-8.91335				2		80.1159			47.2				0	65-78				K.LVINGKPITIFQER.D
11367		2	795.736		-5.18636				3		73.2285			22.07				1	116-137				K.RVIISAPSADAPMFVMGVNHEK.Y														Oxidation: 16
10226		5	801.068		-4.96251				3		67.6111			37.15				1	116-137				K.RVIISAPSADAPMFVMGVNHEK.Y														Oxidation: 13, 16
14579		5	738.368		-8.87758				3		89.7078			34.18				0	117-137				R.VIISAPSADAPMFVMGVNHEK.Y
12985		9	743.7		-9.08062				3		81.5417			63			99.2889	0	117-137				R.VIISAPSADAPMFVMGVNHEK.Y														Oxidation: 12
11573		4	749.031		-8.98706				3		74.324			67.26				0	117-137				R.VIISAPSADAPMFVMGVNHEK.Y														Oxidation: 12, 15
8890		14	910.448		-8.23615				2		61.8375			115.59				0	144-160				K.IVSNASCTTNCLAPLAK.V														Carbamidomethyl: 7, 11
20445		4	865.784		-8.62293				3		119.549			36.31				0	161-184				K.VIHDNFGIVEGLMTTVHAITATQK.T
17670		5	653.589		-8.07781				4		105.608			80.57				0	161-184				K.VIHDNFGIVEGLMTTVHAITATQK.T														Oxidation: 13
5721		1	713.88		-9.20641				2		49.5614			30.17				0	199-213				R.GAAQNIIPASTGAAK.A														Carbamidomethyl: 1
5637		21	685.369		-8.9153				2		49.2481			52.5				0	199-213				R.GAAQNIIPASTGAAK.A
4525		1	435.261		5.54774				2		45.1152			16.05				0	218-225				K.VIPELNGK.L
5874		10	398.21		-6.3372				2		50.0952			33.42				0	226-232				K.LTGMAFR.V
2059		17	406.208		-4.53227				2		34.658			43.57				0	226-232				K.LTGMAFR.V														Oxidation: 4
12532		17	778.901		-9.39795				2		79.4134			93.95				0	233-246				R.VPTPNVSVVDLTCR.L														Carbamidomethyl: 13
12899		6	890.395		-8.39324				2		81.0831			71.87				0	308-321				K.LISWYDNEYGYSNR.V
14553		2	614.304		-8.71645				2		89.5922			16.08				0	322-332				R.VVDLMAYMASK.E
10367		1	686.823		-7.10315				2		68.3186			15.56				1	322-333				R.VVDLMAYMASKE.-														Oxidation: 8
Protein 3:						Actin, cytoplasmic 1 OS=Mus musculus GN=Actb PE=1 SV=1
Accession:						ACTB_MOUSE																		Score:						677.902
Database:						SwissProt																		MW [kDa]:						41.7
Seq. Coverage [%]:						0.517																		pI:						5.29043
																								No. of Peptides:						19
Modification(s):								Carbamidomethyl, Acetyl, Oxidation, Nitro, Phospho
Cmpd.		No. of Cmpds.	m/z meas.		Δ				z		Rt [min]			Score			Site [%]	P	Range				Sequence														Modification
					m/z [ppm]
18271		1	911.4		-3.79497				2		108.588			26.77				0	2-18				M.DDDIAALVVDNGSGMCK.A														Carbamidomethyl: 16; Acetyl: 1
16652		1	919.393		-8.4797				2		100.183			27.09				0	2-18				M.DDDIAALVVDNGSGMCK.A														Carbamidomethyl: 16; Acetyl: 1; Oxidation: 15
1930		5	488.723		-9.88409				2		34.0731			47.98				0	19-28				K.AGFAGDDAPR.A
8609		3	599.851		-9.61814				2		60.707			26.79				0	29-39				R.AVFPSIVGRPR.H
10852		5	652.02		-9.12381				3		70.9327			49.26				0	96-113				R.VAPEEHPVLLTEAPLNPK.A
2255		11	322.687		-8.54864				2		35.5489			21.91				0	178-183				R.LDLAGR.D
5270		10	566.763		-6.886				2		48.0082			61.65				0	197-206				R.GYSFTTTAER.E
19789		1	1275.59		-1.90073				2		116.268			16.32				0	216-238				K.LCYVALDFEQEMATAASSSSLEK.S														Carbamidomethyl: 2
14504		12	895.941		-9.54037				2		89.3826			70.39				0	239-254				K.SYELPDGQVITIGNER.F
1333		3	389.178		-8.45499				2		30.3249			29.75				0	285-290				K.CDVDIR.K														Carbamidomethyl: 1
556		2	453.225		-9.20514				2		23.9626			23.57				1	285-291				K.CDVDIRK.D														Carbamidomethyl: 1
16919		7	1108.03		-6.01789				2		101.505			67.76				0	292-312				K.DLYANTVLSGGTTMYPGIADR.M
15299		8	1116.03		-8.03339				2		93.2432			90.62				0	292-312				K.DLYANTVLSGGTTMYPGIADR.M														Oxidation: 14
7864		5	581.308		-8.81028				2		57.6335			44.42				0	316-326				K.EITALAPSTMK.I
4761		2	589.305		-9.16161				2		46.1409			58.8				0	316-326				K.EITALAPSTMK.I														Oxidation: 10
2628		9	398.237		-7.39651				2		37.3			39.52				0	329-335				K.IIAPPER.K
1077		2	462.284		-7.82434				2		28.4786			39.42				1	329-336				K.IIAPPERK.Y
4068		1	758.847		-3.2939				6		43.3064			24.53			13.527	2	336-372				R.KYSVWIGGSILASLSTFQQMWISKQEYDESGPSIVHR.K														Carbamidomethyl: 1; Acetyl: 24; Oxidation: 20; Nitro: 2; Phospho: 15, 16
4072		4	506.236		-6.54138				3		43.3136			56.37				0	360-372				K.QEYDESGPSIVHR.K
Protein 4:						Tubulin alpha-1B chain OS=Mus musculus GN=Tuba1b PE=1 SV=2
Accession:						TBA1B_MOUSE																		Score:						631.813
Database:						SwissProt																		MW [kDa]:						50.1
Seq. Coverage [%]:						0.432																		pI:						4.94286
																								No. of Peptides:						15
Modification(s):								Carbamidomethyl, Oxidation
Cmpd.		No. of Cmpds.	m/z meas.		Δ				z		Rt [min]			Score			Site [%]	P	Range				Sequence														Modification
					m/z [ppm]
15443		2	1004.45		-4.86714				2		93.9199			35.14				0	41-60				K.TIGGGDDSFNTFFSETGAGK.H
17324		9	851.449		-8.25323				2		103.513			51.23				0	65-79				R.AVFVDLEPTVIDEVR.T
11224		7	705.888		-3.32381				2		72.52			58.04				0	85-96				R.QLFHPEQLITGK.E
438		3	388.205		-7.79338				2		23.1693			21.55				0	106-112				R.GHYTIGK.E
15396		17	543.31		-6.78946				2		93.7139			45.03				0	113-121				K.EIIDLVLDR.I
9046		6	573.627		-8.94641				3		62.4504			51.93				0	216-229				R.NLDIERPTYTNLNR.L
20080		9	744.439		-6.07558				2		117.864			49.06				0	230-243				R.LISQIVSSITASLR.F
21043		2	1205.1		-9.01931				2		122.717			21.51				0	244-264				R.FDGALNVDLTEFQTNLVPYPR.I
14672		10	878.978		-7.77592				2		90.1183			101.55				0	265-280				R.IHFPLATYAPVISAEK.A
9169		3	633.273		-7.26696				2		62.9265			32.02				0	312-320				K.YMACCLLYR.G														Carbamidomethyl: 4, 5; Oxidation: 2
10673		4	625.274		-9.63489				2		69.9608			33.64				0	312-320				K.YMACCLLYR.G														Carbamidomethyl: 4, 5
8516		1	508.289		-8.11816				2		60.3367			18.29				0	327-336				K.DVNAAIATIK.T
16419		6	792.874		-6.29526				2		99.1239			51.54				0	340-352				R.SIQFVDWCPTGFK.V														Carbamidomethyl: 8
13253		4	912.988		-8.79622				2		82.9525			37.14				0	353-370				K.VGINYQPPTVVPGGDLAK.V
14213		5	940.949		-4.07373				2		87.9875			56.93				0	374-390				R.AVCMLSNTTAIAEAWAR.L														Carbamidomethyl: 3; Oxidation: 4
Protein 5:						Tubulin alpha-1C chain OS=Mus musculus GN=Tuba1c PE=1 SV=1
Accession:						TBA1C_MOUSE																		Score:						621.523
Database:						SwissProt																		MW [kDa]:						49.9
Seq. Coverage [%]:						0.434																		pI:						4.96423
																								No. of Peptides:						15
Modification(s):								Carbamidomethyl, Oxidation
Cmpd.		No. of Cmpds.	m/z meas.		Δ				z		Rt [min]			Score			Site [%]	P	Range				Sequence														Modification
					m/z [ppm]
15443		2	1004.45		-4.86714				2		93.9199			35.14				0	41-60				K.TIGGGDDSFNTFFSETGAGK.H
17324		9	851.449		-8.25323				2		103.513			51.23				0	65-79				R.AVFVDLEPTVIDEVR.T
11224		7	705.888		-3.32381				2		72.52			58.04				0	85-96				R.QLFHPEQLITGK.E
438		3	388.205		-7.79338				2		23.1693			21.55				0	106-112				R.GHYTIGK.E
15396		17	543.31		-6.78946				2		93.7139			45.03				0	113-121				K.EIIDLVLDR.I
9046		6	573.627		-8.94641				3		62.4504			51.93				0	216-229				R.NLDIERPTYTNLNR.L
20080		9	744.439		-6.07558				2		117.864			49.06				0	230-243				R.LISQIVSSITASLR.F
21043		2	1205.1		-9.01931				2		122.717			21.51				0	244-264				R.FDGALNVDLTEFQTNLVPYPR.I
14672		10	878.978		-7.77592				2		90.1183			101.55				0	265-280				R.IHFPLATYAPVISAEK.A
9169		3	633.273		-7.26696				2		62.9265			32.02				0	312-320				K.YMACCLLYR.G														Carbamidomethyl: 4, 5; Oxidation: 2
10673		4	625.274		-9.63489				2		69.9608			33.64				0	312-320				K.YMACCLLYR.G														Carbamidomethyl: 4, 5
8516		1	508.289		-8.11816				2		60.3367			18.29				0	327-336				K.DVNAAIATIK.T
16515		1	799.88		-9.10931				2		99.5047			41.25				0	340-352				R.TIQFVDWCPTGFK.V														Carbamidomethyl: 8
13253		4	912.988		-8.79622				2		82.9525			37.14				0	353-370				K.VGINYQPPTVVPGGDLAK.V
14213		5	940.949		-4.07373				2		87.9875			56.93				0	374-390				R.AVCMLSNTTAIAEAWAR.L														Carbamidomethyl: 3; Oxidation: 4
Protein 6:						Tubulin alpha-4A chain OS=Mus musculus GN=Tuba4a PE=1 SV=1
Accession:						TBA4A_MOUSE																		Score:						536.9
Database:						SwissProt																		MW [kDa]:						49.9
Seq. Coverage [%]:						0.368																		pI:						4.93208
																								No. of Peptides:						13
Modification(s):								Carbamidomethyl, Oxidation
Cmpd.		No. of Cmpds.	m/z meas.		Δ				z		Rt [min]			Score			Site [%]	P	Range				Sequence														Modification
					m/z [ppm]
18440		1	858.46		-4.75535				2		109.4			16.83				0	65-79				R.AVFVDLEPTVIDEIR.N
11224		7	705.888		-3.32381				2		72.52			58.04				0	85-96				R.QLFHPEQLITGK.E
438		3	388.205		-7.79338				2		23.1693			21.55				0	106-112				R.GHYTIGK.E
10296		7	535.296		-3.2295				2		67.9455			37.18				0	113-121				K.EIIDPVLDR.I
9046		6	573.627		-8.94641				3		62.4504			51.93				0	216-229				R.NLDIERPTYTNLNR.L
20080		9	744.439		-6.07558				2		117.864			49.06				0	230-243				R.LISQIVSSITASLR.F
21043		2	1205.1		-9.01931				2		122.717			21.51				0	244-264				R.FDGALNVDLTEFQTNLVPYPR.I
14672		10	878.978		-7.77592				2		90.1183			101.55				0	265-280				R.IHFPLATYAPVISAEK.A
9169		3	633.273		-7.26696				2		62.9265			32.02				0	312-320				K.YMACCLLYR.G														Carbamidomethyl: 4, 5; Oxidation: 2
10673		4	625.274		-9.63489				2		69.9608			33.64				0	312-320				K.YMACCLLYR.G														Carbamidomethyl: 4, 5
16419		6	792.874		-6.29526				2		99.1239			51.54				0	340-352				R.SIQFVDWCPTGFK.V														Carbamidomethyl: 8
13253		4	912.988		-8.79622				2		82.9525			37.14				0	353-370				K.VGINYQPPTVVPGGDLAK.V
14213		5	940.949		-4.07373				2		87.9875			56.93				0	374-390				R.AVCMLSNTTAIAEAWAR.L														Carbamidomethyl: 3; Oxidation: 4
Protein 7:						14-3-3 protein zeta/delta OS=Mus musculus GN=Ywhaz PE=1 SV=1
Accession:						1433Z_MOUSE																		Score:						536.136
Database:						SwissProt																		MW [kDa]:						27.8
Seq. Coverage [%]:						0.592																		pI:						4.72625
																								No. of Peptides:						13
Modification(s):								Carbamidomethyl, Oxidation
Cmpd.		No. of Cmpds.	m/z meas.		Δ				z		Rt [min]			Score			Site [%]	P	Range				Sequence														Modification
					m/z [ppm]
3678		3	774.854		-7.84442				2		41.6739			81.47				0	28-41				K.SVTEQGAELSNEER.N
9089		4	454.262		-8.18977				2		62.6093			32.84				0	42-49				R.NLLSVAYK.N
1875		3	509.278		-8.14613				2		33.7698			34.58				1	84-91				R.EKIETELR.D
21029		2	709.857		-9.30738				2		122.632			22.95				0	92-103				R.DICNDVLSLLEK.F														Carbamidomethyl: 3
9005		7	665.848		-8.81489				2		62.294			35.93				0	104-115				K.FLIPNASQPESK.V
2438		3	640.327		-4.66502				2		36.3705			68.74				1	128-139				R.YLAEVAAGDDKK.G
15300		9	1020.99		-7.89049				2		93.2447			112.28				0	140-157				K.GIVDQSQQAYQEAFEISK.K
198		4	562.775		-8.63647				2		21.0692			27.3				0	159-167				K.EMQPTHPIR.L														Oxidation: 2
1082		4	554.777		-9.46845				2		28.5132			44.08				0	159-167				K.EMQPTHPIR.L
22118		1	1066.49		-8.91167				2		129.667			19.21				0	194-212				K.TAFDEAIAELDTLSEESYK.D
16812		7	603.328		-5.97646				2		100.957			30.96				0	213-222				K.DSTLIMQLLR.D														Oxidation: 6
18489		6	595.332		-4.06207				2		109.698			40.99				0	213-222				K.DSTLIMQLLR.D
15434		1	1204.99		-5.6675				2		93.8735			45.05				0	223-245				R.DNLTLWTSDTQGDEAEAGEGGEN.-
Protein 8:						Tubulin beta-5 chain OS=Mus musculus GN=Tubb5 PE=1 SV=1
Accession:						TBB5_MOUSE																		Score:						470.323
Database:						SwissProt																		MW [kDa]:						49.6
Seq. Coverage [%]:						0.268																		pI:						4.7803
																								No. of Peptides:						13
Modification(s):								Carbamidomethyl, Oxidation
Cmpd.		No. of Cmpds.	m/z meas.		Δ				z		Rt [min]			Score			Site [%]	P	Range				Sequence														Modification
					m/z [ppm]
976		3	539.267		-5.64211				2		27.5656			23.4				1	155-162				K.IREEYPDR.I
9689		9	565.796		-9.77362				2		65.0576			82.82				0	242-251				R.FPGQLNADLR.K
13541		8	572.317		-7.10082				2		84.1564			63.94				0	253-262				K.LAVNMVPFPR.L
11118		14	580.313		-9.41112				2		72.0234			68.84				0	253-262				K.LAVNMVPFPR.L														Oxidation: 5
14404		8	546.277		-8.85279				3		88.9162			45.72				0	263-276				R.LHFFMPGFAPLTSR.G														Oxidation: 5
16681		6	830.445		-7.47175				2		100.343			48.04				0	283-297				R.ALTVPELTQQVFDAK.N
7115		1	723.841		-9.46066				2		54.8755			34.39				0	325-336				K.EVDEQMLNVQNK.N
3616		1	731.84		-8.31539				2		41.4203			36.42				0	325-336				K.EVDEQMLNVQNK.N														Oxidation: 6
15943		10	848.914		-7.023				2		96.572			66.96				0	337-350				K.NSSYFVEWIPNNVK.T
3333		1	514.763		-0.134033				2		40.3668			20.72				0	351-359				K.TAVCDIPPR.G														Carbamidomethyl: 4
18908		2	943.486		-4.18055				2		111.67			24.25				0	363-379				K.MAVTFIGNSTAIQELFK.R														Oxidation: 1
10066		5	623.294		-9.52295				2		66.7754			42.75				0	381-390				R.ISEQFTAMFR.R														Oxidation: 8
13140		10	615.299		-6.48162				2		82.3867			53.92				0	381-390				R.ISEQFTAMFR.R
Protein 9:						Electron transfer flavoprotein subunit beta OS=Mus musculus GN=Etfb PE=1 SV=3
Accession:						ETFB_MOUSE																		Score:						456.183
Database:						SwissProt																		MW [kDa]:						27.6
Seq. Coverage [%]:						0.494																		pI:						8.24601
																								No. of Peptides:						12
Modification(s):								Carbamidomethyl, Oxidation
Cmpd.		No. of Cmpds.	m/z meas.		Δ				z		Rt [min]			Score			Site [%]	P	Range				Sequence														Modification
					m/z [ppm]
13650		1	630.297		3.92816				3		84.7173			16.03				0	36-51				K.HSMNPFCEIAVEEAVR.L														Carbamidomethyl: 7
12338		3	635.621		-8.04316				3		78.1937			41.21				0	36-51				K.HSMNPFCEIAVEEAVR.L														Carbamidomethyl: 7; Oxidation: 3
9577		1	974.462		-5.03316				2		64.5633			31.06				0	60-76				K.EIIAVSCGPSQCQETIR.T														Carbamidomethyl: 7, 12
2340		5	453.226		-6.27034				2		35.9201			43.91				0	77-85				R.TALAMGADR.G
14715		4	714.722		-7.09854				3		90.3197			47.13				0	86-106				R.GIHVEIPGAQAESLGPLQVAR.V
12292		1	581.342		-9.36037				2		77.9712			39.9				1	115-124				K.EKVDLLFLGK.Q
14691		1	452.776		-7.09744				2		90.2126			16.77				0	117-124				K.VDLLFLGK.Q
8444		10	551.786		-8.24199				2		60.0128			60.48				0	165-174				R.EIDGGLETLR.L
10390		8	527.812		-8.03058				2		68.4658			38.73				0	177-186				K.LPAVVTADLR.L
7078		9	538.28		-9.82441				2		54.725			38.51				0	211-221				K.AGDLGVDLTSK.V
8148		5	670.358		-9.72797				2		58.7707			62.27				0	222-233				K.VSVISVEEPPQR.S
3926		2	552.788		-9.27326				2		42.7037			36.98				0	239-248				K.VETTEDLVAK.L
Protein 10:						Elongation factor 1-alpha 1 OS=Mus musculus GN=Eef1a1 PE=1 SV=3
Accession:						EF1A1_MOUSE																		Score:						376.463
Database:						SwissProt																		MW [kDa]:						50.1
Seq. Coverage [%]:						0.214																		pI:						9.10317
																								No. of Peptides:						9
Modification(s):								Carbamidomethyl, Oxidation, Phospho
Cmpd.		No. of Cmpds.	m/z meas.		Δ				z		Rt [min]			Score			Site [%]	P	Range				Sequence														Modification
					m/z [ppm]
1949		2	560.799		-7.30784				2		34.1719			26.86				0	21-30				K.STTTGHLIYK.C
11563		2	742.846		-6.21478				2		74.2639			44.06			49.82	0	85-96				K.YYVTIIDAPGHR.D														Phospho: 1
9366		12	702.861		-8.48119				2		63.8215			62.37				0	85-96				K.YYVTIIDAPGHR.D
11150		15	657.869		-8.79327				2		72.1691			75.67				0	135-146				R.EHALLAYTLGVK.Q
1188		5	649.776		-9.60737				2		29.2073			47.92				0	155-165				K.MDSTEPPYSQK.R														Oxidation: 1
1337		2	468.756		-9.92431				2		30.3503			21.73				1	166-172				K.RYEEIVK.E
19607		5	749.389		-7.97019				4		115.324			47.77				0	220-247				K.DGSASGTTLLEALDCILPPTRPTDKPLR.L														Carbamidomethyl: 15
8414		11	488.275		-7.8187				2		59.9011			28				0	248-255				R.LPLQDVYK.I
7688		13	513.305		-6.33306				2		57.0982			66.91				0	256-266				K.IGGIGTVPVGR.V
Protein 11:						40S ribosomal protein S2 OS=Mus musculus GN=Rps2 PE=2 SV=3
Accession:						RS2_MOUSE																		Score:						361.02
Database:						SwissProt																		MW [kDa]:						31.2
Seq. Coverage [%]:						0.314																		pI:						10.2503
																								No. of Peptides:						9
Modification(s):								Carbamidomethyl, Oxidation
Cmpd.		No. of Cmpds.	m/z meas.		Δ				z		Rt [min]			Score			Site [%]	P	Range				Sequence														Modification
					m/z [ppm]
6370		2	658.343		-8.32372				2		51.8372			22.74				1	55-65				K.AEDKEWIPVTK.L
20537		7	776.429		-9.98782				2		120.026			61.27				0	77-89				K.SLEEIYLFSLPIK.E
1131		1	380.219		-7.37157				2		28.8298			17.33				0	146-152				K.EVATAIR.G
7714		11	392.255		-8.15366				2		57.1639			46.76				0	160-166				K.LSIVPVR.R
357		2	568.81		-9.89052				2		22.5329			21.31				0	174-183				K.IGKPHTVPCK.V														Carbamidomethyl: 9
1550		6	395.713		-6.57169				2		31.6847			28.18				0	188-194				R.CGSVLVR.L														Carbamidomethyl: 1
5555		5	513.299		-7.5864				2		48.945			41.37				0	201-211				R.GTGIVSAPVPK.K
9201		2	874.879		-8.19594				2		63.0726			49.59				0	213-227				K.LLMMAGIDDCYTSAR.G														Carbamidomethyl: 10; Oxidation: 3, 4
6138		4	570.275		-6.94958				2		51.0071			56.15				0	228-238				R.GCTATLGNFAK.A														Carbamidomethyl: 2
Protein 12:						40S ribosomal protein S8 OS=Mus musculus GN=Rps8 PE=1 SV=2
Accession:						RS8_MOUSE																		Score:						325.744
Database:						SwissProt																		MW [kDa]:						24.2
Seq. Coverage [%]:						0.457																		pI:						10.3214
																								No. of Peptides:						8
Modification(s):								Carbamidomethyl
Cmpd.		No. of Cmpds.	m/z meas.		Δ				z		Rt [min]			Score			Site [%]	P	Range				Sequence														Modification
					m/z [ppm]
13612		1	894.371		-6.86324				2		84.5166			29.38				0	60-74				R.LDVGNFSWGSECCTR.K														Carbamidomethyl: 12, 13
12840		8	859.949		-9.29785				2		80.785			52.75				0	78-92				R.IIDVVYNASNNELVR.T
12075		2	725.866		-7.02101				2		76.8519			45.71				0	99-110				K.NCIVLIDSTPYR.Q														Carbamidomethyl: 2
12104		3	810.397		-5.50273				2		76.9618			32.4				0	111-123				R.QWYESHYALPLGR.K
8700		2	657.837		-8.78227				2		61.0603			41.62				0	129-139				K.LTPEEEEILNK.K
11197		3	753.886		-9.92563				2		72.4023			68.41				0	158-170				K.ISSLLEEQFQQGK.L
3320		3	476.239		-7.47981				2		40.335			30.29				0	185-193				R.ADGYVLEGK.E
12076		5	485.254		-3.07593				2		76.8537			26.4				0	194-200				K.ELEFYLR.K
Protein 13:						Tubulin beta-1 chain OS=Mus musculus GN=Tubb1 PE=1 SV=1
Accession:						TBB1_MOUSE																		Score:						258.33
Database:						SwissProt																		MW [kDa]:						50.4
Seq. Coverage [%]:						0.109																		pI:						4.95921
																								No. of Peptides:						6
Modification(s):								Carbamidomethyl, Oxidation
Cmpd.		No. of Cmpds.	m/z meas.		Δ				z		Rt [min]			Score			Site [%]	P	Range				Sequence														Modification
					m/z [ppm]
976		3	539.267		-5.64211				2		27.5656			23.4				1	155-162				K.IREEYPDR.I
9689		9	565.796		-9.77362				2		65.0576			82.82				0	242-251				R.FPGQLNADLR.K
13541		8	572.317		-7.10082				2		84.1564			63.94				0	253-262				K.LAVNMVPFPR.L
11118		14	580.313		-9.41112				2		72.0234			68.84				0	253-262				K.LAVNMVPFPR.L														Oxidation: 5
14332		2	571.804		-1.481				2		88.5726			18.08				0	310-318				R.YLTVACIFR.G														Carbamidomethyl: 6
10554		5	715.381		-7.51344				2		69.3516			65.19				0	325-336				K.EVDQQLLSIQTR.N
Protein 14:						Neutrophil elastase OS=Mus musculus GN=Elane PE=2 SV=1
Accession:						ELNE_MOUSE																		Score:						232.88
Database:						SwissProt																		MW [kDa]:						28.6
Seq. Coverage [%]:						0.189																		pI:						10.1536
																								No. of Peptides:						6
Modification(s):								Carbamidomethyl, Oxidation
Cmpd.		No. of Cmpds.	m/z meas.		Δ				z		Rt [min]			Score			Site [%]	P	Range				Sequence														Modification
					m/z [ppm]
6051		3	630.313		-9.335				2		50.7165			42.35				0	50-61				R.GGHFCGATLIAR.N														Carbamidomethyl: 5
7580		6	647.361		-9.72914				2		56.738			64.63				0	78-89				R.SVQVVLGAHDLR.R
2053		8	433.226		-9.55423				2		34.6293			30.79				0	96-102				R.QTFSVQR.I
8275		1	582.765		-5.78034				2		59.2847			15.35				0	148-157				R.TPCLAMGWGR.L														Carbamidomethyl: 3; Oxidation: 6
10903		4	574.766		-7.46576				2		71.1514			42.68				0	148-157				R.TPCLAMGWGR.L														Carbamidomethyl: 3
9514		10	529.29		-8.58935				2		64.3444			52.43				0	184-192				R.VNVCTLVPR.R														Carbamidomethyl: 4
Protein 15:						ADP/ATP translocase 2 OS=Mus musculus GN=Slc25a5 PE=1 SV=3
Accession:						ADT2_MOUSE																		Score:						219.073
Database:						SwissProt																		MW [kDa]:						32.9
Seq. Coverage [%]:						0.238																		pI:						9.74223
																								No. of Peptides:						7
Cmpd.		No. of Cmpds.	m/z meas.		Δ				z		Rt [min]			Score			Site [%]	P	Range				Sequence														Modification
					m/z [ppm]
14073		5	610.333		-6.95553				2		87.1888			37.98				0	11-23				K.DFLAGGVAAAISK.T
1862		4	428.744		-9.13067				2		33.6739			39.95				0	24-31				K.TAVAPIER.V
4189		1	568.838		-8.29363				2		43.7263			23.01				0	34-43				K.LLLQVQHASK.Q
14165		5	561.286		-8.1385				2		87.7138			27.44				0	64-72				K.EQGVLSFWR.G
5222		1	428.752		-4.83133				2		47.8536			19.45				0	73-80				R.GNLANVIR.Y
17079		4	723.868		-9.42825				2		102.312			36.38				0	81-92				R.YFPTQALNFAFK.D
10818		3	610.298		-7.94865				2		70.7411			35.63				0	189-199				R.AAYFGIYDTAK.G
Protein 16:						40S ribosomal protein S3a OS=Mus musculus GN=Rps3a PE=1 SV=3
Accession:						RS3A_MOUSE																		Score:						218.924
Database:						SwissProt																		MW [kDa]:						29.9
Seq. Coverage [%]:						0.28																		pI:						9.75216
																								No. of Peptides:						7
Modification(s):								Carbamidomethyl, Oxidation
Cmpd.		No. of Cmpds.	m/z meas.		Δ				z		Rt [min]			Score			Site [%]	P	Range				Sequence														Modification
					m/z [ppm]
18885		2	976.485		-7.10675				2		111.555			55.16				0	66-82				R.VFEVSLADLQNDEVAFR.K
5643		5	469.748		-4.79916				2		49.2556			38.33				0	129-136				K.TTDGYLLR.L
162		2	609.304		-1.9827				2		20.7736			33.66				0	153-162				K.TSYAQHQQVR.Q
8393		1	664.372		-7.11546				2		59.7931			34.81				1	188-199				K.LIPDSIGKDIEK.A
12400		6	852.925		-5.97575				2		78.5284			37.22				0	200-213				K.ACQSIYPLHDVFVR.K														Carbamidomethyl: 2
1880		2	651.306		-8.06292				2		33.7803			20.36				0	228-240				K.LMELHGEGGSSGK.A
608		2	659.304		-6.73277				2		24.2953			20.96				0	228-240				K.LMELHGEGGSSGK.A														Oxidation: 2
Protein 17:						14-3-3 protein beta/alpha OS=Mus musculus GN=Ywhab PE=1 SV=3
Accession:						1433B_MOUSE																		Score:						208.623
Database:						SwissProt																		MW [kDa]:						28.1
Seq. Coverage [%]:						0.313																		pI:						4.7725
																								No. of Peptides:						9
Modification(s):								Oxidation
Cmpd.		No. of Cmpds.	m/z meas.		Δ				z		Rt [min]			Score			Site [%]	P	Range				Sequence														Modification
					m/z [ppm]
9089		4	454.262		-8.18977				2		62.6093			32.84				0	44-51				R.NLLSVAYK.N
1501		1	452.257		-8.89963				2		31.3448			21.37				0	63-70				R.VISSIEQK.T
9341		3	675.861		-8.34011				2		63.7088			26.64				0	106-117				K.YLILNATQAESK.V
2631		1	598.794		0.42167				2		37.3063			20.85				0	130-140				R.YLSEVASGENK.Q
11607		2	1080.01		-5.66399				2		74.4778			22.62				0	141-159				K.QTTVSNSQQAYQEAFEISK.K
198		4	562.775		-8.63647				2		21.0692			27.3				0	161-169				K.EMQPTHPIR.L														Oxidation: 2
1082		4	554.777		-9.46845				2		28.5132			44.08				0	161-169				K.EMQPTHPIR.L
16812		7	603.328		-5.97646				2		100.957			30.96				0	215-224				K.DSTLIMQLLR.D														Oxidation: 6
18489		6	595.332		-4.06207				2		109.698			40.99				0	215-224				K.DSTLIMQLLR.D
Protein 18:						14-3-3 protein theta OS=Mus musculus GN=Ywhaq PE=1 SV=1
Accession:						1433T_MOUSE																		Score:						204.63
Database:						SwissProt																		MW [kDa]:						27.8
Seq. Coverage [%]:						0.249																		pI:						4.69218
																								No. of Peptides:						8
Modification(s):								Carbamidomethyl, Oxidation
Cmpd.		No. of Cmpds.	m/z meas.		Δ				z		Rt [min]			Score			Site [%]	P	Range				Sequence														Modification
					m/z [ppm]
3268		2	766.856		-8.94687				2		40.1023			41.32				0	28-41				K.AVTEQGAELSNEER.N
9089		4	454.262		-8.18977				2		62.6093			32.84				0	42-49				R.NLLSVAYK.N
1501		1	452.257		-8.89963				2		31.3448			21.37				0	61-68				R.VISSIEQK.T
2750		2	698.829		-1.30004				2		37.9348			24.03				1	128-139				R.YLAEVACGDDRK.Q														Carbamidomethyl: 7
198		4	562.775		-8.63647				2		21.0692			27.3				0	159-167				K.EMQPTHPIR.L														Oxidation: 2
1082		4	554.777		-9.46845				2		28.5132			44.08				0	159-167				K.EMQPTHPIR.L
16812		7	603.328		-5.97646				2		100.957			30.96				0	213-222				K.DSTLIMQLLR.D														Oxidation: 6
18489		6	595.332		-4.06207				2		109.698			40.99				0	213-222				K.DSTLIMQLLR.D
Protein 19:						14-3-3 protein eta OS=Mus musculus GN=Ywhah PE=1 SV=2
Accession:						1433F_MOUSE																		Score:						193.58
Database:						SwissProt																		MW [kDa]:						28.2
Seq. Coverage [%]:						0.199																		pI:						4.807
																								No. of Peptides:						6
Modification(s):								Acetyl, Oxidation
Cmpd.		No. of Cmpds.	m/z meas.		Δ				z		Rt [min]			Score			Site [%]	P	Range				Sequence														Modification
					m/z [ppm]
4402		3	578.803		-7.79835				2		44.5822			26.84				1	2-10				M.GDREQLLQR.A														Acetyl: 1
7385		2	793.88		-7.54027				2		56.0223			71.54				0	29-42				K.AVTELNEPLSNEDR.N
9089		4	454.262		-8.18977				2		62.6093			32.84				0	43-50				R.NLLSVAYK.N
1501		1	452.257		-8.89963				2		31.3448			21.37				0	62-69				R.VISSIEQK.T
16812		7	603.328		-5.97646				2		100.957			30.96				0	218-227				K.DSTLIMQLLR.D														Oxidation: 6
18489		6	595.332		-4.06207				2		109.698			40.99				0	218-227				K.DSTLIMQLLR.D
Protein 20:						Thymidine kinase, cytosolic OS=Mus musculus GN=Tk1 PE=2 SV=3
Accession:						KITH_MOUSE																		Score:						192.813
Database:						SwissProt																		MW [kDa]:						25.8
Seq. Coverage [%]:						0.279																		pI:						8.87171
																								No. of Peptides:						5
Modification(s):								Carbamidomethyl, Acetyl
Cmpd.		No. of Cmpds.	m/z meas.		Δ				z		Rt [min]			Score			Site [%]	P	Range				Sequence														Modification
					m/z [ppm]
18404		1	822.939		-7.66218				2		109.213			15.26				0	2-16				M.SYINLPTVLPSSPSK.T														Acetyl: 1
12419		2	696.825		0.0899433				2		78.637			36.27				0	71-82				R.NTMDALPACMLR.D														Carbamidomethyl: 9
13961		7	695.884		-5.7388				2		86.4798			57.57				0	118-130				K.TVIVAALDGTFQR.K
10496		4	643.783		-7.24412				2		69.0525			42.81				0	149-158				K.LTAVCMECFR.E														Carbamidomethyl: 5, 8
13572		6	812.94		-6.70028				2		84.3008			41.67				0	204-218				K.NCLVLGQPGEALVVR.K														Carbamidomethyl: 2
Protein 21:						Heterogeneous nuclear ribonucleoproteins C1/C2 OS=Mus musculus GN=Hnrnpc PE=1 SV=1
Accession:						HNRPC_MOUSE																		Score:						186.34
Database:						SwissProt																		MW [kDa]:						34.4
Seq. Coverage [%]:						0.144																		pI:						4.91499
																								No. of Peptides:						5
Modification(s):								Oxidation
Cmpd.		No. of Cmpds.	m/z meas.		Δ				z		Rt [min]			Score			Site [%]	P	Range				Sequence														Modification
					m/z [ppm]
4624		16	472.286		-7.17733				2		45.5315			34.8				0	143-151				R.VPPPPPIAR.A
1981		1	614.861		-8.40806				2		34.3284			23.17				2	189-199				K.LKGDDLQAIKK.E
11474		7	694.88		-8.12583				2		73.8314			73.22				1	206-217				K.QKVDSLLESLEK.I
12525		1	566.803		-9.62628				2		79.3647			24.46				0	208-217				K.VDSLLESLEK.I
9234		2	727.84		-6.94415				2		63.2219			30.69				0	225-237				K.QADLSFSSPVEMK.N														Oxidation: 12
Protein 22:						Keratin, type I cytoskeletal 10 OS=Mus musculus GN=Krt10 PE=1 SV=3
Accession:						K1C10_MOUSE																		Score:						183.923
Database:						SwissProt																		MW [kDa]:						57.7
Seq. Coverage [%]:						0.074																		pI:						5.04295
																								No. of Peptides:						5
Modification(s):								Oxidation
Cmpd.		No. of Cmpds.	m/z meas.		Δ				z		Rt [min]			Score			Site [%]	P	Range				Sequence														Modification
					m/z [ppm]
552		2	553.764		-4.92991				2		23.9369			19.77				0	146-154				R.VTMQNLNDR.L														Oxidation: 3
3048		1	545.764		-9.91723				2		39.2167			58.94				0	146-154				R.VTMQNLNDR.L
8450		1	601.307		-9.31089				2		60.0542			37.43				0	244-254				R.QSVEADINGLR.R
8819		1	695.839		-7.70286				2		61.5272			43.34				0	385-397				K.QSLEASLAETEGR.Y
4658		1	583.294		-3.13284				2		45.7094			44.98				0	440-448				R.LENEIQTYR.S
Protein 23:						Polypyrimidine tract-binding protein 3 OS=Mus musculus GN=Ptbp3 PE=2 SV=1
Accession:						PTBP3_MOUSE																		Score:						165.116
Database:						SwissProt																		MW [kDa]:						56.7
Seq. Coverage [%]:						0.113																		pI:						9.20261
																								No. of Peptides:						5
Modification(s):								Carbamidomethyl, Oxidation
Cmpd.		No. of Cmpds.	m/z meas.		Δ				z		Rt [min]			Score			Site [%]	P	Range				Sequence														Modification
					m/z [ppm]
1124		1	319.211		0.497543				2		28.785			16.06				0	31-35				R.VLHLR.K
4593		3	746.364		-9.1902				2		45.3861			39.74				0	94-105				R.SQPVYIQYSNHR.E
4780		1	361.723		-8.65218				2		46.2016			15.53				0	182-187				K.IITFTK.N
18508		1	1148.56		-6.2808				2		109.792			37.6				0	188-207				K.NNQFQALLQYADPVNAQYAK.M
10706		2	958.42		-6.91283				2		70.1232			58.17				0	208-223				K.MALDGQNIYNACCTLR.I														Carbamidomethyl: 12, 13; Oxidation: 1
Protein 24:						Cleavage and polyadenylation specificity factor subunit 5 OS=Mus musculus GN=Nudt21 PE=1 SV=1
Accession:						CPSF5_MOUSE																		Score:						164.57
Database:						SwissProt																		MW [kDa]:						26.2
Seq. Coverage [%]:						0.273																		pI:						8.8527
																								No. of Peptides:						6
Cmpd.		No. of Cmpds.	m/z meas.		Δ				z		Rt [min]			Score			Site [%]	P	Range				Sequence														Modification
					m/z [ppm]
5735		1	745.417		-6.46683				2		49.5819			21.55				0	24-35				K.YIQQTKPLTLER.T
17056		1	873.452		-7.65915				2		102.209			21.89				0	36-50				R.TINLYPLTNYTFGTK.E
11620		1	876.932		-4.65936				2		74.5768			27.74				0	106-122				K.LPGGELNPGEDEVEGLK.R
10011		1	636.988		-8.92704				3		66.5227			22.27				1	106-123				K.LPGGELNPGEDEVEGLKR.L
9736		4	466.762		-6.87761				2		65.264			34.74				0	124-131				R.LMTEILGR.Q
12797		9	559.329		-8.89316				2		80.5826			36.38				0	174-182				K.LFLVQLQEK.A
Protein 25:						Small nuclear ribonucleoprotein-associated protein B OS=Mus musculus GN=Snrpb PE=1 SV=1
Accession:						RSMB_MOUSE																		Score:						132.98
Database:						SwissProt																		MW [kDa]:						23.6
Seq. Coverage [%]:						0.16																		pI:						10.9097
																								No. of Peptides:						4
Modification(s):								Carbamidomethyl
Cmpd.		No. of Cmpds.	m/z meas.		Δ				z		Rt [min]			Score			Site [%]	P	Range				Sequence														Modification
					m/z [ppm]
2175		3	431.212		-9.19414				2		35.1775			33.31				0	19-25				R.CILQDGR.I														Carbamidomethyl: 1
10225		1	413.244		-7.57247				2		67.6092			21.7				0	26-32				R.IFIGTFK.A
14632		7	441.807		-6.899				2		89.9547			40.92				0	66-73				R.VLGLVLLR.G
10635		6	777.89		-6.86246				2		69.7692			37.05				0	74-88				R.GENLVSMTVEGPPPK.D
Protein 26:						Keratin, type II cytoskeletal 1 OS=Mus musculus GN=Krt1 PE=1 SV=4
Accession:						K2C1_MOUSE																		Score:						128.753
Database:						SwissProt																		MW [kDa]:						65.6
Seq. Coverage [%]:						0.038																		pI:						8.39458
																								No. of Peptides:						3
Cmpd.		No. of Cmpds.	m/z meas.		Δ				z		Rt [min]			Score			Site [%]	P	Range				Sequence														Modification
					m/z [ppm]
7599		4	738.39		-8.90136				2		56.7904			71.13				0	208-219				R.FLEQQNQVLQTK.W
8075		3	633.316		-10.0298				2		58.4615			36.85				0	286-296				R.TNAENEFVTIK.K
5013		1	697.365		-7.36142				2		47.126			21.54				1	286-297				R.TNAENEFVTIKK.D
Protein 27:						39S ribosomal protein L46, mitochondrial OS=Mus musculus GN=Mrpl46 PE=1 SV=1
Accession:						RM46_MOUSE																		Score:						120.45
Database:						SwissProt																		MW [kDa]:						32.1
Seq. Coverage [%]:						0.152																		pI:						6.92849
																								No. of Peptides:						4
Cmpd.		No. of Cmpds.	m/z meas.		Δ				z		Rt [min]			Score			Site [%]	P	Range				Sequence														Modification
					m/z [ppm]
3590		2	560.272		-6.1487				2		41.3183			27.72				0	80-88				R.SLYSDHELR.A
4479		2	580.807		-7.26614				2		44.8883			29.79				0	218-228				K.AIQTESDLGVK.V
13793		7	666.874		-8.91797				2		85.5187			47.67				0	234-246				K.ALLLTGDFVQAGK.K
9776		1	596.293		-8.88097				2		65.4371			15.27				0	256-265				K.EELGDYLQPK.Y
Protein 28:						RNA-binding protein Raly OS=Mus musculus GN=Raly PE=1 SV=3
Accession:						RALY_MOUSE																		Score:						117.353
Database:						SwissProt																		MW [kDa]:						33.2
Seq. Coverage [%]:						0.151																		pI:						8.94552
																								No. of Peptides:						4
Cmpd.		No. of Cmpds.	m/z meas.		Δ				z		Rt [min]			Score			Site [%]	P	Range				Sequence														Modification
					m/z [ppm]
7067		8	392.256		-4.73754				2		54.6771			42.04				0	150-156				R.VTVPLVR.R
10195		4	479.766		-7.02104				2		67.4459			26.37				0	199-207				K.SNIDALLGR.L
1750		3	544.283		-4.29616				2		32.8992			33.87				0	208-216				R.LEQIAEEQK.A
6922		1	761.364		-5.93757				3		54.1131			15.84				0	261-282				R.LPAPQEDTASEAGTPQGEVQTR.D
Protein 29:						14-3-3 protein gamma OS=Mus musculus GN=Ywhag PE=1 SV=2
Accession:						1433G_MOUSE																		Score:						115.123
Database:						SwissProt																		MW [kDa]:						28.3
Seq. Coverage [%]:						0.162																		pI:						4.80059
																								No. of Peptides:						5
Modification(s):								Oxidation
Cmpd.		No. of Cmpds.	m/z meas.		Δ				z		Rt [min]			Score			Site [%]	P	Range				Sequence														Modification
					m/z [ppm]
7702		1	822.391		-7.06226				2		57.1491			20.69				0	29-42				K.NVTELNEPLSNEER.N
9089		4	454.262		-8.18977				2		62.6093			32.84				0	43-50				R.NLLSVAYK.N
1501		1	452.257		-8.89963				2		31.3448			21.37				0	62-69				R.VISSIEQK.T
16812		7	603.328		-5.97646				2		100.957			30.96				0	218-227				K.DSTLIMQLLR.D														Oxidation: 6
18489		6	595.332		-4.06207				2		109.698			40.99				0	218-227				K.DSTLIMQLLR.D
Protein 30:						Poly(rC)-binding protein 1 OS=Mus musculus GN=Pcbp1 PE=1 SV=1
Accession:						PCBP1_MOUSE																		Score:						110.16
Database:						SwissProt																		MW [kDa]:						37.5
Seq. Coverage [%]:						0.177																		pI:						6.659
																								No. of Peptides:						4
Modification(s):								Carbamidomethyl, Oxidation
Cmpd.		No. of Cmpds.	m/z meas.		Δ				z		Rt [min]			Score			Site [%]	P	Range				Sequence														Modification
					m/z [ppm]
14663		2	694.908		-3.75205				2		90.072			20.98				0	58-70				R.IITLTGPTNAIFK.A
10582		3	721.9		-8.03315				2		69.4981			45.97				0	102-115				R.LVVPATQCGSLIGK.G														Carbamidomethyl: 8
7839		1	1053.48		-7.09278				2		57.5389			27				0	125-144				R.ESTGAQVQVAGDMLPNSTER.A														Oxidation: 13
12740		1	836.943		-8.7878				2		80.3337			16.21				0	145-160				R.AITIAGVPQSVTECVK.Q														Carbamidomethyl: 14
Protein 31:						6-phosphogluconolactonase OS=Mus musculus GN=Pgls PE=2 SV=1
Accession:						6PGL_MOUSE																		Score:						106.463
Database:						SwissProt																		MW [kDa]:						27.2
Seq. Coverage [%]:						0.183																		pI:						5.55094
																								No. of Peptides:						4
Modification(s):								Carbamidomethyl
Cmpd.		No. of Cmpds.	m/z meas.		Δ				z		Rt [min]			Score			Site [%]	P	Range				Sequence														Modification
					m/z [ppm]
11247		4	741.883		-7.99969				2		72.623			31.06				0	57-72				R.DLPAAAAPAGPASFAR.W
11487		3	617.345		-9.15856				3		73.8873			29.37				1	215-231				R.ILEDKEGTLPAALVQPR.T
10050		1	626.353		-6.24132				2		66.6873			24.3				0	220-231				K.EGTLPAALVQPR.T
18424		1	790.88		0.679367				2		109.309			22.5				0	232-245				R.TGALCWFLDEAAAR.L														Carbamidomethyl: 5
Protein 32:						Ras-related protein Rab-27A OS=Mus musculus GN=Rab27a PE=1 SV=1
Accession:						RB27A_MOUSE																		Score:						95.12
Database:						SwissProt																		MW [kDa]:						25
Seq. Coverage [%]:						0.122																		pI:						5.20712
																								No. of Peptides:						3
Cmpd.		No. of Cmpds.	m/z meas.		Δ				z		Rt [min]			Score			Site [%]	P	Range				Sequence														Modification
					m/z [ppm]
14187		1	584.817		-7.66219				2		87.84			27.16				0	38-47				K.FITTVGIDFR.E
11439		1	471.752		-7.14308				2		73.6325			31.56				0	83-90				R.SLTTAFFR.D
11387		2	521.788		1.05171				2		73.3339			36.4				0	192-200				K.SWIPEGVVR.S
Protein 33:						Ras-related protein Rab-32 OS=Mus musculus GN=Rab32 PE=2 SV=3
Accession:						RAB32_MOUSE																		Score:						92.75
Database:						SwissProt																		MW [kDa]:						25.1
Seq. Coverage [%]:						0.179																		pI:						6.21841
																								No. of Peptides:						3
Modification(s):								Acetyl
Cmpd.		No. of Cmpds.	m/z meas.		Δ				z		Rt [min]			Score			Site [%]	P	Range				Sequence														Modification
					m/z [ppm]
7483		1	907.431		-7.10344				2		56.3814			38.65				0	2-20				M.AGEGLGQQGASATAAPETR.E														Acetyl: 1
14083		2	664.849		-3.70171				2		87.2422			30.43				0	75-85				R.LQLWDIAGQER.F
4967		5	580.777		-6.32157				2		46.9635			23.67				0	175-184				K.DNINIDEATR.F
Protein 34:						Serum albumin OS=Mus musculus GN=Alb PE=1 SV=3
Accession:						ALBU_MOUSE																		Score:						91.8
Database:						SwissProt																		MW [kDa]:						68.6
Seq. Coverage [%]:						0.021																		pI:						5.74801
																								No. of Peptides:						2
Modification(s):								Carbamidomethyl
Cmpd.		No. of Cmpds.	m/z meas.		Δ				z		Rt [min]			Score			Site [%]	P	Range				Sequence														Modification
					m/z [ppm]
14547		1	768.906		-7.84239				2		89.5538			16.95				0	422-434				K.LGEYGFQNAILVR.Y														Carbamidomethyl: 1
14323		15	740.396		-7.42585				2		88.52			91.8				0	422-434				K.LGEYGFQNAILVR.Y
Protein 35:						Heterogeneous nuclear ribonucleoprotein K OS=Mus musculus GN=Hnrnpk PE=1 SV=1
Accession:						HNRPK_MOUSE																		Score:						91
Database:						SwissProt																		MW [kDa]:						50.9
Seq. Coverage [%]:						0.048																		pI:						5.39094
																								No. of Peptides:						2
Cmpd.		No. of Cmpds.	m/z meas.		Δ				z		Rt [min]			Score			Site [%]	P	Range				Sequence														Modification
					m/z [ppm]
2892		1	527.321		-6.88548				2		38.6412			22.17				0	192-201				R.VVLIGGKPDR.V
17299		13	670.901		-7.2449				2		103.378			68.83				0	208-219				K.IILDLISESPIK.G
Protein 36:						Cell differentiation protein RCD1 homolog OS=Mus musculus GN=Rqcd1 PE=1 SV=1
Accession:						RCD1_MOUSE																		Score:						90.25
Database:						SwissProt																		MW [kDa]:						33.6
Seq. Coverage [%]:						0.151																		pI:						8.18459
																								No. of Peptides:						3
Modification(s):								Acetyl, Oxidation
Cmpd.		No. of Cmpds.	m/z meas.		Δ				z		Rt [min]			Score			Site [%]	P	Range				Sequence														Modification
					m/z [ppm]
13644		3	1004.01		-5.62908				2		84.6755			31.91				0	1-19				-.MHSLATAAPVPTALAQVDR.E														Acetyl: 1; Oxidation: 1
14840		5	868.428		-9.85239				2		90.9741			28.65				0	22-35				K.IYQWINELSSPETR.E
16002		2	585.874		-4.75568				2		96.968			29.69				0	137-148				R.LTSLGVIGALVK.T
Protein 37:						Heat shock protein HSP 90-beta OS=Mus musculus GN=Hsp90ab1 PE=1 SV=3
Accession:						HS90B_MOUSE																		Score:						89.4125
Database:						SwissProt																		MW [kDa]:						83.2
Seq. Coverage [%]:						0.047																		pI:						4.96497
																								No. of Peptides:						3
Cmpd.		No. of Cmpds.	m/z meas.		Δ				z		Rt [min]			Score			Site [%]	P	Range				Sequence														Modification
					m/z [ppm]
8119		3	638.321		-5.90886				2		58.6331			44.17				0	42-53				R.ELISNASDALDK.I
12202		3	621.85		-9.82882				2		77.4845			28.33				0	96-107				K.ADLINNLGTIAK.S
4784		1	656.283		-7.94813				2		46.239			17.68				0	187-196				K.EDQTEYLEER.R
Protein 38:						Cathepsin G OS=Mus musculus GN=Ctsg PE=1 SV=2
Accession:						CATG_MOUSE																		Score:						89.01
Database:						SwissProt																		MW [kDa]:						29.1
Seq. Coverage [%]:						0.111																		pI:						10.5726
																								No. of Peptides:						4
Modification(s):								Oxidation
Cmpd.		No. of Cmpds.	m/z meas.		Δ				z		Rt [min]			Score			Site [%]	P	Range				Sequence														Modification
					m/z [ppm]
10045		2	536.325		-8.73199				2		66.6775			19.43				0	85-93				R.TQQLITVLR.A
14091		1	558.315		-2.09302				2		87.2859			32.01				0	107-115				R.NDIMLLQLR.R
12356		3	566.31		-4.83137				2		78.2983			35.75				0	107-115				R.NDIMLLQLR.R														Oxidation: 4
11110		2	628.848		-6.1399				2		71.9804			33.83				0	155-165				R.GTNVLQEVQLR.V
Protein 39:						3-hydroxyacyl-CoA dehydrogenase type-2 OS=Mus musculus GN=Hsd17b10 PE=1 SV=4
Accession:						HCD2_MOUSE																		Score:						85.73
Database:						SwissProt																		MW [kDa]:						27.4
Seq. Coverage [%]:						0.146																		pI:						8.53184
																								No. of Peptides:						3
Cmpd.		No. of Cmpds.	m/z meas.		Δ				z		Rt [min]			Score			Site [%]	P	Range				Sequence														Modification
					m/z [ppm]
21307		1	1041.11		-5.94175				2		124.367			15.82				0	193-212				R.VVTIAPGLFATPLLTTLPEK.V
13347		5	681.855		-9.83896				2		83.3428			54.08				0	215-226				R.NFLASQVPFPSR.L
2201		1	322.687		-7.99083				2		35.3178			15.83				0	253-258				R.LDGAIR.M
Protein 40:						Keratin, type I cytoskeletal 14 OS=Mus musculus GN=Krt14 PE=1 SV=2
Accession:						K1C14_MOUSE																		Score:						80.24
Database:						SwissProt																		MW [kDa]:						52.8
Seq. Coverage [%]:						0.037																		pI:						5.09646
																								No. of Peptides:						3
Modification(s):								Oxidation
Cmpd.		No. of Cmpds.	m/z meas.		Δ				z		Rt [min]			Score			Site [%]	P	Range				Sequence														Modification
					m/z [ppm]
552		2	553.764		-4.92991				2		23.9369			19.77				0	123-131				K.VTMQNLNDR.L														Oxidation: 3
3048		1	545.764		-9.91723				2		39.2167			58.94				0	123-131				K.VTMQNLNDR.L
10376		3	515.299		-3.2048				2		68.3725			21.3				0	230-238				R.VLDELTLAR.A
Protein 41:						Polypyrimidine tract-binding protein 1 OS=Mus musculus GN=Ptbp1 PE=1 SV=2
Accession:						PTBP1_MOUSE																		Score:						75.94
Database:						SwissProt																		MW [kDa]:						56.4
Seq. Coverage [%]:						0.042																		pI:						8.46519
																								No. of Peptides:						2
Modification(s):								Carbamidomethyl
Cmpd.		No. of Cmpds.	m/z meas.		Δ				z		Rt [min]			Score			Site [%]	P	Range				Sequence														Modification
					m/z [ppm]
4780		1	361.723		-8.65218				2		46.2016			15.53				0	212-217				K.IITFTK.N
13031		3	949.443		-5.58738				2		81.7945			60.41				0	238-253				K.LSLDGQNIYNACCTLR.I														Carbamidomethyl: 12, 13
Protein 42:						Ras-related protein Rab-43 OS=Mus musculus GN=Rab43 PE=1 SV=1
Accession:						RAB43_MOUSE																		Score:						63.6625
Database:						SwissProt																		MW [kDa]:						23.2
Seq. Coverage [%]:						0.214																		pI:						5.5565
																								No. of Peptides:						3
Modification(s):								Carbamidomethyl, Acetyl, Oxidation
Cmpd.		No. of Cmpds.	m/z meas.		Δ				z		Rt [min]			Score			Site [%]	P	Range				Sequence														Modification
					m/z [ppm]
15273		1	967.939		7.45394				2		93.0846			16.26				0	2-18				M.AGPGPGDQDEHYDFLFK.L														Acetyl: 1
9854		1	658.829		-6.90362				2		65.8051			32.87				0	67-77				K.LQIWDTAGQER.F
16591		1	1017.51		500.821				2		99.8713			15.3				1	174-190				R.VATELIMRHGGPMFSEK.N														Carbamidomethyl: 1, 9; Oxidation: 13
Protein 43:						60S acidic ribosomal protein P0 OS=Mus musculus GN=Rplp0 PE=1 SV=3
Accession:						RLA0_MOUSE																		Score:						62.86
Database:						SwissProt																		MW [kDa]:						34.2
Seq. Coverage [%]:						0.069																		pI:						5.90556
																								No. of Peptides:						2
Cmpd.		No. of Cmpds.	m/z meas.		Δ				z		Rt [min]			Score			Site [%]	P	Range				Sequence														Modification
					m/z [ppm]
13009		5	609.339		-6.27931				2		81.6513			25.64				0	17-26				K.IIQLLDDYPK.C
16436		2	657.355		-4.97085				2		99.184			37.22				0	135-146				K.TSFFQALGITTK.I
Protein 44:						Epimerase family protein SDR39U1 OS=Mus musculus GN=Sdr39u1 PE=2 SV=1
Accession:						D39U1_MOUSE																		Score:						60.64
Database:						SwissProt																		MW [kDa]:						33
Seq. Coverage [%]:						0.081																		pI:						9.07017
																								No. of Peptides:						2
Cmpd.		No. of Cmpds.	m/z meas.		Δ				z		Rt [min]			Score			Site [%]	P	Range				Sequence														Modification
					m/z [ppm]
7263		4	492.283		-5.55718				2		55.5037			33.93				0	177-187				R.LGLGGPIGSGR.Q
14331		2	823.407		-9.67004				2		88.5596			26.71				0	272-285				R.TLATGYQYSFPELR.A
Protein 45:						26S protease regulatory subunit 7 OS=Mus musculus GN=Psmc2 PE=1 SV=5
Accession:						PRS7_MOUSE																		Score:						57.33
Database:						SwissProt																		MW [kDa]:						48.6
Seq. Coverage [%]:						0.058																		pI:						5.71703
																								No. of Peptides:						2
Cmpd.		No. of Cmpds.	m/z meas.		Δ				z		Rt [min]			Score			Site [%]	P	Range				Sequence														Modification
					m/z [ppm]
12306		1	571.827		-9.63349				2		78.0275			15.33				0	211-222				K.GVLLFGPPGTGK.T
2036		1	690.295		-0.13658				2		34.574			42				0	285-297				R.FDDGAGGDNEVQR.T
Protein 46:						Ras-related protein Rab-39B OS=Mus musculus GN=Rab39b PE=2 SV=1
Accession:						RB39B_MOUSE																		Score:						56.17
Database:						SwissProt																		MW [kDa]:						24.6
Seq. Coverage [%]:						0.085																		pI:						7.69262
																								No. of Peptides:						2
Modification(s):								Carbamidomethyl
Cmpd.		No. of Cmpds.	m/z meas.		Δ				z		Rt [min]			Score			Site [%]	P	Range				Sequence														Modification
					m/z [ppm]
9854		1	658.829		-6.90362				2		65.8051			32.87				0	60-70				K.LQIWDTAGQER.F
1304		2	468.755		-0.865218				2		30.118			23.3				0	170-176				R.DIYELVK.R														Carbamidomethyl: 1
Protein 47:						Ubiquitin-conjugating enzyme E2 S OS=Mus musculus GN=Ube2s PE=2 SV=1
Accession:						UBE2S_MOUSE																		Score:						53.8736
Database:						SwissProt																		MW [kDa]:						24.2
Seq. Coverage [%]:						0.166																		pI:						7.73203
																								No. of Peptides:						2
Modification(s):								Carbamidomethyl, Phospho
Cmpd.		No. of Cmpds.	m/z meas.		Δ				z		Rt [min]			Score			Site [%]	P	Range				Sequence														Modification
					m/z [ppm]
13048		1	742.373		7.22287				6		81.8792			35.82				2	111-147				R.HVLLTIKCLLIHPNPESALNEEAGRLLLENYEEYAAR.A														Carbamidomethyl: 8; Phospho: 5, 17
13072		1	742.368		-9.72012				2		82.0029			19.27				0	136-147				R.LLLENYEEYAAR.A
Protein 48:						Myeloblastin OS=Mus musculus GN=Prtn3 PE=2 SV=2
Accession:						PRTN3_MOUSE																		Score:						51.45
Database:						SwissProt																		MW [kDa]:						27.6
Seq. Coverage [%]:						0.087																		pI:						6.73933
																								No. of Peptides:						2
Modification(s):								Carbamidomethyl
Cmpd.		No. of Cmpds.	m/z meas.		Δ				z		Rt [min]			Score			Site [%]	P	Range				Sequence														Modification
					m/z [ppm]
1268		5	470.76		-8.72228				2		29.8299			25.75				0	162-170				R.LGTQAPTPR.V
17854		4	794.364		-3.72391				2		106.486			25.7				0	225-237				R.ECASLQFPDFFAR.V														Carbamidomethyl: 2
Protein 49:						Microtubule-associated protein 4 OS=Mus musculus GN=Map4 PE=1 SV=3
Accession:						MAP4_MOUSE																		Score:						49.1536
Database:						SwissProt																		MW [kDa]:						117.4
Seq. Coverage [%]:						0.015																		pI:						4.89661
																								No. of Peptides:						1
Cmpd.		No. of Cmpds.	m/z meas.		Δ				z		Rt [min]			Score			Site [%]	P	Range				Sequence														Modification
					m/z [ppm]
7953		1	795.926		-9.28934				2		57.9418			50.37				0	1044-1060				K.VGSLDNVGHLPAGGAVK.T
Protein 50:						Keratin, type II cytoskeletal 2 epidermal OS=Mus musculus GN=Krt2 PE=1 SV=1
Accession:						K22E_MOUSE																		Score:						48.7225
Database:						SwissProt																		MW [kDa]:						70.9
Seq. Coverage [%]:						0.02																		pI:						8.25605
																								No. of Peptides:						1
Cmpd.		No. of Cmpds.	m/z meas.		Δ				z		Rt [min]			Score			Site [%]	P	Range				Sequence														Modification
					m/z [ppm]
3396		3	627.802		-7.67839				2		40.6429			49.49				0	23-36				R.GFSSGSAVVSGGSR.R
Protein 51:						Keratin, type II cytoskeletal 5 OS=Mus musculus GN=Krt5 PE=1 SV=1
Accession:						K2C5_MOUSE																		Score:						47.92
Database:						SwissProt																		MW [kDa]:						61.7
Seq. Coverage [%]:						0.021																		pI:						7.58891
																								No. of Peptides:						1
Cmpd.		No. of Cmpds.	m/z meas.		Δ				z		Rt [min]			Score			Site [%]	P	Range				Sequence														Modification
					m/z [ppm]
18522		4	651.855		-9.12787				2		109.86			47.92				0	326-337				R.SLDLDSIIAEVK.A
Protein 52:						F-actin-capping protein subunit beta OS=Mus musculus GN=Capzb PE=1 SV=3
Accession:						CAPZB_MOUSE																		Score:						47.7025
Database:						SwissProt																		MW [kDa]:						31.3
Seq. Coverage [%]:						0.083																		pI:						5.47137
																								No. of Peptides:						2
Modification(s):								Carbamidomethyl
Cmpd.		No. of Cmpds.	m/z meas.		Δ				z		Rt [min]			Score			Site [%]	P	Range				Sequence														Modification
					m/z [ppm]
10255		3	616.271		-4.6048				2		67.7304			22.58				0	58-66				K.DYLLCDYNR.D														Carbamidomethyl: 5
7007		1	669.324		-5.98041				2		54.4647			25.89				0	182-195				K.SGSGTMNLGGSLTR.Q
Protein 53:						Histone H2A type 1-F OS=Mus musculus GN=Hist1h2af PE=1 SV=3
Accession:						H2A1F_MOUSE																		Score:						46.37
Database:						SwissProt																		MW [kDa]:						14.2
Seq. Coverage [%]:						0.223																		pI:						11.0496
																								No. of Peptides:						1
Cmpd.		No. of Cmpds.	m/z meas.		Δ				z		Rt [min]			Score			Site [%]	P	Range				Sequence														Modification
					m/z [ppm]
23040		1	972.526		-8.28705				3		137.407			46.37				0	44-72				R.VGAGAPVYLAAVLEYLTAEILELAGNAAR.D
Protein 54:						Transcription initiation factor IIB OS=Mus musculus GN=Gtf2b PE=1 SV=1
Accession:						TF2B_MOUSE																		Score:						44.88
Database:						SwissProt																		MW [kDa]:						34.8
Seq. Coverage [%]:						0.066																		pI:						8.66792
																								No. of Peptides:						2
Cmpd.		No. of Cmpds.	m/z meas.		Δ				z		Rt [min]			Score			Site [%]	P	Range				Sequence														Modification
					m/z [ppm]
8409		1	598.85		-5.58143				2		59.8631			24.28				1	238-248				R.KAVELDLVPGR.S
12639		2	568.78		-7.51461				2		79.8802			20.6				0	296-305				R.APDLFPSDFK.F
Protein 55:						Poly(rC)-binding protein 2 OS=Mus musculus GN=Pcbp2 PE=1 SV=1
Accession:						PCBP2_MOUSE																		Score:						44.09
Database:						SwissProt																		MW [kDa]:						38.2
Seq. Coverage [%]:						0.094																		pI:						6.33045
																								No. of Peptides:						2
Modification(s):								Carbamidomethyl, Oxidation
Cmpd.		No. of Cmpds.	m/z meas.		Δ				z		Rt [min]			Score			Site [%]	P	Range				Sequence														Modification
					m/z [ppm]
10118		1	714.893		-6.9998				2		67.0433			17.09				0	102-115				R.LVVPASQCGSLIGK.G														Carbamidomethyl: 8
7839		1	1053.48		-7.09278				2		57.5389			27				0	125-144				R.ESTGAQVQVAGDMLPNSTER.A														Oxidation: 13
Protein 56:						Exosome complex component RRP41 OS=Mus musculus GN=Exosc4 PE=2 SV=3
Accession:						EXOS4_MOUSE																		Score:						43.84
Database:						SwissProt																		MW [kDa]:						26.2
Seq. Coverage [%]:						0.049																		pI:						5.74181
																								No. of Peptides:						1
Modification(s):								Acetyl
Cmpd.		No. of Cmpds.	m/z meas.		Δ				z		Rt [min]			Score			Site [%]	P	Range				Sequence														Modification
					m/z [ppm]
17190		5	682.345		-1.84465				2		102.822			43.84				0	2-13				M.AGLELLSDQGYR.I														Acetyl: 1
Protein 57:						Ryanodine receptor 1 OS=Mus musculus GN=Ryr1 PE=1 SV=1
Accession:						RYR1_MOUSE																		Score:						38.3171
Database:						SwissProt																		MW [kDa]:						564.7
Seq. Coverage [%]:						0.002																		pI:						5.15659
																								No. of Peptides:						2
Modification(s):								Acetyl
Cmpd.		No. of Cmpds.	m/z meas.		Δ				z		Rt [min]			Score			Site [%]	P	Range				Sequence														Modification
					m/z [ppm]
617		1	314.708		8.8735				2		24.3554			18.84				1	954-958				K.TKLPK.T														Acetyl: 2
2255		9	322.687		-8.54864				2		35.5489			21.91				0	1658-1662				R.LDLQR.F
Protein 58:						Aldehyde oxidase 3 OS=Mus musculus GN=Aox3 PE=1 SV=1
Accession:						AOXC_MOUSE																		Score:						37.56
Database:						SwissProt																		MW [kDa]:						146.8
Seq. Coverage [%]:						0.01																		pI:						6.05563
																								No. of Peptides:						2
Cmpd.		No. of Cmpds.	m/z meas.		Δ				z		Rt [min]			Score			Site [%]	P	Range				Sequence														Modification
					m/z [ppm]
617		1	314.708		8.87399				2		24.3554			18.84				0	784-789				R.TLGIPK.N
11187		2	421.766		8.86932				2		72.3416			18.72				0	1002-1009				R.GIAIIPMK.F
Protein 59:						Sterol regulatory element-binding protein 1 OS=Mus musculus GN=Srebf1 PE=1 SV=4
Accession:						SRBP1_MOUSE																		Score:						36.7
Database:						SwissProt																		MW [kDa]:						120.5
Seq. Coverage [%]:						0.006																		pI:						8.45419
																								No. of Peptides:						1
Modification(s):								Carbamidomethyl, Acetyl
Cmpd.		No. of Cmpds.	m/z meas.		Δ				z		Rt [min]			Score			Site [%]	P	Range				Sequence														Modification
					m/z [ppm]
7403		223	421.755		-7.40385				2		56.1093			36.7				1	715-721				R.VKTSLPR.A														Acetyl: 2
Protein 60:						Tripartite motif-containing protein 14 OS=Mus musculus GN=Trim14 PE=1 SV=2
Accession:						TRI14_MOUSE																		Score:						34.82
Database:						SwissProt																		MW [kDa]:						49.6
Seq. Coverage [%]:						0.023																		pI:						8.17776
																								No. of Peptides:						1
Cmpd.		No. of Cmpds.	m/z meas.		Δ				z		Rt [min]			Score			Site [%]	P	Range				Sequence														Modification
					m/z [ppm]
8918		4	389.89		3.75928				3		61.944			34.82				0	429-438				R.LWEGPISIPR.L
Protein 61:						Keratin, type II cytoskeletal 79 OS=Mus musculus GN=Krt79 PE=2 SV=2
Accession:						K2C79_MOUSE																		Score:						34.7725
Database:						SwissProt																		MW [kDa]:						57.5
Seq. Coverage [%]:						0.019																		pI:						7.55376
																								No. of Peptides:						1
Modification(s):								Acetyl
Cmpd.		No. of Cmpds.	m/z meas.		Δ				z		Rt [min]			Score			Site [%]	P	Range				Sequence														Modification
					m/z [ppm]
7555		9	590.3		3.10713				2		56.6417			35.54				0	337-346				K.YEELQVTAGK.H														Acetyl: 10
	Bruker															Printed:					2016-06-06															1

## Sheet: Fig 4. Comp. (T20K)kB1-2
Protein Report
Project Info
Name:							Cyclotide Target Deconvolution																		Date:						2014-11-20
Sample Info & Protocols																										Date:						2014-12-11
Name:							Fig. 4C,D Competitive validation of the 14-3-3 protein iteraction in spleenocyte extracts
Note:							PD54_Crosslink Splenocytes, use of TCL17c splenocytes Competition and competitor mimetics
Search Result Info
Search Result													Location															Search Engine	Database										Ident. Compounds
Competition [T20K]kB1 sample													/Cyclotide Target Deconvolution/PD54_Crosslink Splenocytes/experiments 12122014/Sample 30_25KDa_Ba-100xfold T20K competiton/141212_Sample30_Ba_compt25KDa_BB8_01_584.d															Mascot, 2.4.0	SwissProt, SwissProt_2014_11.fasta										234/24954
Protein 1:						40S ribosomal protein S4, X isoform OS=Mus musculus GN=Rps4x PE=2 SV=2
Accession:						RS4X_MOUSE																		Score:						833.159
Database:						SwissProt																		MW [kDa]:						29.6
Seq. Coverage [%]:						0.586																		pI:						10.1617
																								No. of Peptides:						21
Modification(s):								Carbamidomethyl, Oxidation
Cmpd.		No. of Cmpds.	m/z meas.		Δ				z		Rt [min]			Score			Site [%]	P	Range				Sequence														Modification
					m/z [ppm]
18579		11	514.975		-5.48847				3		107.663			39.18				1	38-49				K.LRECLPLIIFLR.N														Carbamidomethyl: 4
21058		26	637.368		-4.22663				2		119.213			59.2				0	40-49				R.ECLPLIIFLR.N														Carbamidomethyl: 2
4280		2	498.256		-0.179784				2		44.7101			39.53				0	54-62				K.YALTGDEVK.K
2287		7	562.3		-6.22633				2		36.2236			26.89				1	54-63				K.YALTGDEVKK.I
17045		15	951.459		-4.93153				2		100.82			45.14				0	78-94				R.TDITYPAGFMDVISIDK.T														Oxidation: 10
20140		10	943.462		-4.7746				2		114.466			47.5				0	78-94				R.TDITYPAGFMDVISIDK.T
2147		4	376.712		-2.33415				2		35.6134			30.66				0	101-106				R.LIYDTK.G
452		18	315.179		-0.193701				2		23.9558			33.54				0	109-113				R.FAVHR.I
978		12	396.753		-0.0726352				2		28.5216			43.45				1	128-134				R.KIFVGTK.G
1788		4	332.707		4.63681				2		33.773			31.85				0	129-134				K.IFVGTK.G
2834		10	405.892		1.13861				3		38.8934			58.02				0	135-145				K.GIPHLVTHDAR.T
10687		19	723.377		-0.878695				2		71.6501			72.86				0	156-168				K.VNDTIQIDLETGK.I
13506		14	891.914		-3.44262				2		85.1559			77.95				0	175-191				K.FDTGNLCMVTGGANLGR.I														Carbamidomethyl: 7
11572		7	899.909		-6.16506				2		76.3234			81.25				0	175-191				K.FDTGNLCMVTGGANLGR.I														Carbamidomethyl: 7; Oxidation: 8
2255		11	386.738		0.206677				2		36.0852			40.88				0	192-198				R.IGVITNR.E
3669		6	502.933		2.93639				3		42.199			39.38				1	199-211				R.ERHPGSFDVVHVK.D
3993		3	611.32		-3.67974				2		43.5333			39.21				0	201-211				R.HPGSFDVVHVK.D
886		2	526.743		3.0768				2		27.7997			49.45				0	212-221				K.DANGNSFATR.L
11706		4	495.802		-2.25893				2		76.8626			28.38				0	222-230				R.LSNIFVIGK.G
8808		2	389.89		-5.92153				3		62.2435			37.65				0	231-240				K.GNKPWISLPR.G
2483		14	416.233		1.27929				2		37.2361			37.03				0	246-252				R.LTIAEER.D
Protein 2:						Glyceraldehyde-3-phosphate dehydrogenase OS=Mus musculus GN=Gapdh PE=1 SV=2
Accession:						G3P_MOUSE																		Score:						707.73
Database:						SwissProt																		MW [kDa]:						35.8
Seq. Coverage [%]:						0.468																		pI:						8.43624
																								No. of Peptides:						16
Modification(s):								Carbamidomethyl, Oxidation
Cmpd.		No. of Cmpds.	m/z meas.		Δ				z		Rt [min]			Score			Site [%]	P	Range				Sequence														Modification
					m/z [ppm]
3630		6	403.219		-0.680752				2		42.0383			40.2				0	4-11				K.VGVNGFGR.I
12430		6	814.478		-2.74991				2		80.4417			50.13				0	65-78				K.LVINGKPITIFQER.D
17146		5	1154.02		-3.87007				2		101.197			40.59				0	85-105				K.WGEAGAEYVVESTGVFTTMEK.A														Oxidation: 19
19274		14	1146.03		0.734128				2		110.473			71.22				0	85-105				K.WGEAGAEYVVESTGVFTTMEK.A
12596		1	790.407		-1.22552				3		81.2253			19.36				1	116-137				K.RVIISAPSADAPMFVMGVNHEK.Y
11155		16	749.035		-4.50131				3		74.0689			59.19				0	117-137				R.VIISAPSADAPMFVMGVNHEK.Y														Oxidation: 12, 15
14501		15	738.373		-2.75603				3		89.6406			72.68				0	117-137				R.VIISAPSADAPMFVMGVNHEK.Y
12649		21	743.704		-2.38443				3		81.5024			108.73			99.9915	0	117-137				R.VIISAPSADAPMFVMGVNHEK.Y														Oxidation: 12
8676		7	910.454		-1.88768				2		61.7068			72.2				0	144-160				K.IVSNASCTTNCLAPLAK.V														Carbamidomethyl: 7, 11
18030		14	871.127		4.2428				3		105.309			54.84				0	161-184				K.VIHDNFGIVEGLMTTVHAITATQK.T														Oxidation: 13
21100		11	865.786		-6.72871				3		119.415			74.6				0	161-184				K.VIHDNFGIVEGLMTTVHAITATQK.T
5499		19	685.375		-0.102608				2		49.3427			52.26				0	199-213				R.GAAQNIIPASTGAAK.A
1854		14	406.212		4.42861				2		34.2055			38.9				0	226-232				K.LTGMAFR.V														Oxidation: 4
5679		11	398.214		2.97943				2		50.0234			40.67				0	226-232				K.LTGMAFR.V
12275		15	778.908		-0.629267				2		79.7191			93.8				0	233-246				R.VPTPNVSVVDLTCR.L														Carbamidomethyl: 13
12608		12	890.402		-0.205926				2		81.3006			84.56				0	308-321				K.LISWYDNEYGYSNR.V
Protein 3:						Actin, cytoplasmic 1 OS=Mus musculus GN=Actb PE=1 SV=1
Accession:						ACTB_MOUSE																		Score:						596.675
Database:						SwissProt																		MW [kDa]:						41.7
Seq. Coverage [%]:						0.515																		pI:						5.29043
																								No. of Peptides:						16
Modification(s):								Carbamidomethyl, Acetyl, Oxidation, Nitro, Phospho
Cmpd.		No. of Cmpds.	m/z meas.		Δ				z		Rt [min]			Score			Site [%]	P	Range				Sequence														Modification
					m/z [ppm]
18817		1	911.398		-5.48467				2		108.636			17.46				0	2-18				M.DDDIAALVVDNGSGMCK.A														Carbamidomethyl: 16; Acetyl: 1
1832		10	488.724		-6.93767				2		34.0642			43.59				0	19-28				K.AGFAGDDAPR.A
1038		1	599.763		-3.37971				2		29.0815			18.55				0	51-61				K.DSYVGDEAQSK.R
10594		12	652.023		-4.73748				3		71.2417			47.25				0	96-113				R.VAPEEHPVLLTEAPLNPK.A
2148		1	322.691		1.83284				2		35.6151			20.41				0	178-183				R.LDLAGR.D
5020		7	566.763		-6.48019				2		47.735			49.03				0	197-206				R.GYSFTTTAER.E
20544		1	850.724		-6.69055				3		116.488			27.6				0	216-238				K.LCYVALDFEQEMATAASSSSLEK.S														Carbamidomethyl: 2
14514		13	895.948		-1.70511				2		89.6916			95.67				0	239-254				K.SYELPDGQVITIGNER.F
1200		9	389.181		-0.335392				2		30.4721			28.13				0	285-290				K.CDVDIR.K														Carbamidomethyl: 1
15368		9	1116.03		-2.51385				2		93.3237			60.85				0	292-312				K.DLYANTVLSGGTTMYPGIADR.M														Oxidation: 14
17230		9	1108.04		-1.03611				2		101.587			78.78				0	292-312				K.DLYANTVLSGGTTMYPGIADR.M
4691		8	589.309		-2.30613				2		46.4463			25.3				0	316-326				K.EITALAPSTMK.I														Oxidation: 10
7653		10	581.309		-6.88361				2		57.5953			52.77				0	316-326				K.EITALAPSTMK.I
2410		10	398.241		2.17059				2		36.8486			29.64				0	329-335				K.IIAPPER.K
3987		1	758.852		2.96557				6		43.5236			34.9			13.4977	2	336-372				R.KYSVWIGGSILASLSTFQQMWISKQEYDESGPSIVHR.K														Carbamidomethyl: 1; Acetyl: 1; Oxidation: 20; Nitro: 2; Phospho: 15, 16
4018		9	758.851		-5.73103				2		43.6304			57.63				0	360-372				K.QEYDESGPSIVHR.K
Protein 4:						Hemoglobin subunit beta-1 OS=Mus musculus GN=Hbb-b1 PE=1 SV=2
Accession:						HBB1_MOUSE																		Score:						482.74
Database:						SwissProt																		MW [kDa]:						15.8
Seq. Coverage [%]:						0.707																		pI:						7.12673
																								No. of Peptides:						11
Modification(s):								Carbamidomethyl, Oxidation, Phospho
Cmpd.		No. of Cmpds.	m/z meas.		Δ				z		Rt [min]			Score			Site [%]	P	Range				Sequence														Modification
					m/z [ppm]
537		6	456.741		-4.6402				2		24.4568			32.52				0	2-9				M.VHLTDAEK.A
14673		16	637.863		-4.8331				2		90.3715			49.85				0	32-41				R.LLVVYPWTQR.Y
14568		10	998.948		-3.13354				2		89.8977			64.05				0	42-60				R.YFDSFGDLSSASAIMGNAK.V														Oxidation: 15
17918		10	990.946		-8.11617				2		104.754			99.02				0	42-60				R.YFDSFGDLSSASAIMGNAK.V
11344		3	629.008		-5.04021				3		75.2054			33.27				1	67-83				K.KVITAFNDGLNHLDSLK.G
12990		11	878.957		-8.71569				2		83.1517			82.79				0	68-83				K.VITAFNDGLNHLDSLK.G
10517		1	772.827		1.24041				2		70.7542			15.63				0	84-96				K.GTFASLSELHCDK.L														Carbamidomethyl: 11; Phospho: 2
8110		7	732.841		-2.77806				2		59.3944			63.59				0	84-96				K.GTFASLSELHCDK.L														Carbamidomethyl: 11
6215		6	563.784		-2.0218				2		51.9207			36.83				0	97-105				K.LHVDPENFR.L
17545		1	572.008		-5.08482				3		102.903			29.92				0	106-121				R.LLGNMIVIVLGHHLGK.D
9087		13	647.821		-6.50174				2		63.4738			54.95				0	122-133				K.DFTPAAQAAFQK.V
Protein 5:						Keratin, type I cytoskeletal 10 OS=Mus musculus GN=Krt10 PE=1 SV=3
Accession:						K1C10_MOUSE																		Score:						478.283
Database:						SwissProt																		MW [kDa]:						57.7
Seq. Coverage [%]:						0.133																		pI:						5.04295
																								No. of Peptides:						10
Modification(s):								Oxidation
Cmpd.		No. of Cmpds.	m/z meas.		Δ				z		Rt [min]			Score			Site [%]	P	Range				Sequence														Modification
					m/z [ppm]
445		9	553.768		2.4017				2		23.9052			45.39				0	146-154				R.VTMQNLNDR.L														Oxidation: 3
2924		11	545.768		-2.00179				2		39.2164			65.09				0	146-154				R.VTMQNLNDR.L
5899		13	691.323		-6.29431				2		50.8316			70.12				0	164-175				R.ALEESNYELEGK.I
2912		2	498.26		-6.57814				2		39.1683			24.95				1	176-182				K.IKEWYEK.H
3762		3	404.206		6.92701				2		42.616			45.19				0	227-233				R.LAADDFR.L
8289		11	601.31		-3.35724				2		60.1255			73.28				0	244-254				R.QSVEADINGLR.R
6631		3	679.36		-4.59882				2		53.6412			39.94				1	244-255				R.QSVEADINGLRR.V
3435		3	424.232		4.93877				2		41.242			26.31				0	361-367				K.SEITELR.R
8615		11	695.844		0.531748				2		61.4308			88				0	385-397				K.QSLEASLAETEGR.Y
4567		6	583.292		-6.21875				2		45.939			46.17				0	440-448				R.LENEIQTYR.S
Protein 6:						40S ribosomal protein S8 OS=Mus musculus GN=Rps8 PE=1 SV=2
Accession:						RS8_MOUSE																		Score:						471.05
Database:						SwissProt																		MW [kDa]:						24.2
Seq. Coverage [%]:						0.457																		pI:						10.3214
																								No. of Peptides:						8
Modification(s):								Carbamidomethyl
Cmpd.		No. of Cmpds.	m/z meas.		Δ				z		Rt [min]			Score			Site [%]	P	Range				Sequence														Modification
					m/z [ppm]
13396		7	894.37		-8.36149				2		84.64			56.05				0	60-74				R.LDVGNFSWGSECCTR.K														Carbamidomethyl: 12, 13
12525		15	859.955		-2.50682				2		80.8876			78.67				0	78-92				R.IIDVVYNASNNELVR.T
11610		10	725.867		-5.61581				2		76.4812			50.11				0	99-110				K.NCIVLIDSTPYR.Q														Carbamidomethyl: 2
11715		5	810.401		-1.67747				2		76.8755			93				0	111-123				R.QWYESHYALPLGR.K
8570		10	657.838		-6.91252				2		61.2723			49.22				0	129-139				K.LTPEEEEILNK.K
10872		11	753.89		-4.14232				2		72.5069			94.09				0	158-170				K.ISSLLEEQFQQGK.L
3289		3	476.246		6.50466				2		40.715			26.08				0	185-193				R.ADGYVLEGK.E
11777		7	485.256		1.23108				2		77.1281			23.83				0	194-200				K.ELEFYLR.K
Protein 7:						Cleavage and polyadenylation specificity factor subunit 5 OS=Mus musculus GN=Nudt21 PE=1 SV=1
Accession:						CPSF5_MOUSE																		Score:						463.94
Database:						SwissProt																		MW [kDa]:						26.2
Seq. Coverage [%]:						0.458																		pI:						8.8527
																								No. of Peptides:						11
Cmpd.		No. of Cmpds.	m/z meas.		Δ				z		Rt [min]			Score			Site [%]	P	Range				Sequence														Modification
					m/z [ppm]
1909		1	416.208		-3.64425				2		34.49			16.53				0	9-15				R.SQTGWPR.G
5630		6	745.42		-3.46182				2		49.8235			27.68				0	24-35				K.YIQQTKPLTLER.T
17497		6	873.454		-5.60983				2		102.736			50.39				0	36-50				R.TINLYPLTNYTFGTK.E
710		1	477.721		-1.25532				2		26.3303			18.25				1	67-73				R.MREEFDK.I
4912		4	694.886		0.539338				2		47.3327			57.27				0	79-90				R.TVEGVLIVHEHR.L
20729		6	576.346		-1.95057				3		117.411			39.4				0	91-105				R.LPHVLLLQLGTTFFK.L
11247		17	876.933		-3.80411				2		74.5732			81.96				0	106-122				K.LPGGELNPGEDEVEGLK.R
9789		9	636.991		-3.73076				3		66.4547			58.9				1	106-123				K.LPGGELNPGEDEVEGLKR.L
9560		11	466.766		2.07764				2		65.4176			33.01				0	124-131				R.LMTEILGR.Q
10127		9	623.382		-0.265903				2		68.3771			32.96				1	173-182				K.KLFLVQLQEK.A
12391		14	559.332		-3.88721				2		80.2823			47.59				0	174-182				K.LFLVQLQEK.A
Protein 8:						Tubulin alpha-4A chain OS=Mus musculus GN=Tuba4a PE=1 SV=1
Accession:						TBA4A_MOUSE																		Score:						424.44
Database:						SwissProt																		MW [kDa]:						49.9
Seq. Coverage [%]:						0.368																		pI:						4.93208
																								No. of Peptides:						12
Modification(s):								Carbamidomethyl
Cmpd.		No. of Cmpds.	m/z meas.		Δ				z		Rt [min]			Score			Site [%]	P	Range				Sequence														Modification
					m/z [ppm]
18985		1	858.465		0.311839				2		109.301			28.24				0	65-79				R.AVFVDLEPTVIDEIR.N
10909		9	705.888		-4.2588				2		72.6842			50.04				0	85-96				R.QLFHPEQLITGK.E
349		1	388.209		0.166263				2		23.1808			16.74				0	106-112				R.GHYTIGK.E
10067		6	535.299		1.19794				2		68.015			33.01				0	113-121				K.EIIDPVLDR.I
8904		7	573.627		-8.61519				3		62.6396			47.03				0	216-229				R.NLDIERPTYTNLNR.L
20834		13	744.439		-5.4711				2		118.038			44.99				0	230-243				R.LISQIVSSITASLR.F
21643		7	1205.1		-5.45947				2		122.534			44.88				0	244-264				R.FDGALNVDLTEFQTNLVPYPR.I
14632		16	586.326		0.343221				3		90.1752			50.66				0	265-280				R.IHFPLATYAPVISAEK.A
10394		2	625.283		5.27043				2		69.9808			15.96				0	312-320				K.YMACCLLYR.G														Carbamidomethyl: 4, 5
16570		7	792.874		-7.21596				2		98.9063			33.88				0	340-352				R.SIQFVDWCPTGFK.V														Carbamidomethyl: 8
12957		7	912.991		-6.26609				2		83.043			40.66				0	353-370				K.VGINYQPPTVVPGGDLAK.V
17042		1	932.949		-7.08039				2		100.818			18.35				0	374-390				R.AVCMLSNTTAIAEAWAR.L														Carbamidomethyl: 3
Protein 9:						14-3-3 protein zeta/delta OS=Mus musculus GN=Ywhaz PE=1 SV=1
Accession:						1433Z_MOUSE																		Score:						410.213
Database:						SwissProt																		MW [kDa]:						27.8
Seq. Coverage [%]:						0.498																		pI:						4.72625
																								No. of Peptides:						10
Modification(s):								Carbamidomethyl
Cmpd.		No. of Cmpds.	m/z meas.		Δ				z		Rt [min]			Score			Site [%]	P	Range				Sequence														Modification
					m/z [ppm]
3583		7	774.857		-4.92777				2		41.8354			54.7				0	28-41				K.SVTEQGAELSNEER.N
8984		1	454.264		-4.77767				2		63.0107			16.82				0	42-49				R.NLLSVAYK.N
1792		2	509.28		-5.27935				2		33.7983			30.44				1	84-91				R.EKIETELR.D
21655		8	709.862		-2.32012				2		122.591			41.63				0	92-103				R.DICNDVLSLLEK.F														Carbamidomethyl: 3
8857		8	665.851		-3.85884				2		62.4433			38.56				0	104-115				K.FLIPNASQPESK.V
2282		5	640.325		-7.74156				2		36.1916			45.97				1	128-139				R.YLAEVAAGDDKK.G
15354		8	1021		-2.19018				2		93.2663			82.29				0	140-157				K.GIVDQSQQAYQEAFEISK.K
963		10	554.778		-7.59384				2		28.4006			27.26				0	159-167				K.EMQPTHPIR.L
22745		3	1066.5		0.0616109				2		129.823			36.48				0	194-212				K.TAFDEAIAELDTLSEESYK.D
19141		8	595.335		1.0947				2		109.946			36.83				0	213-222				K.DSTLIMQLLR.D
Protein 10:						Tubulin beta-5 chain OS=Mus musculus GN=Tubb5 PE=1 SV=1
Accession:						TBB5_MOUSE																		Score:						400.03
Database:						SwissProt																		MW [kDa]:						49.6
Seq. Coverage [%]:						0.209																		pI:						4.7803
																								No. of Peptides:						10
Modification(s):								Oxidation
Cmpd.		No. of Cmpds.	m/z meas.		Δ				z		Rt [min]			Score			Site [%]	P	Range				Sequence														Modification
					m/z [ppm]
874		3	539.269		-1.08039				2		27.7182			19.22				1	155-162				K.IREEYPDR.I
9544		23	565.802		0.98988				2		65.3323			60.56				0	242-251				R.FPGQLNADLR.K
10733		10	580.319		1.68624				2		71.8391			46.38				0	253-262				K.LAVNMVPFPR.L														Oxidation: 5
13289		8	572.318		-4.91673				2		84.216			82.56				0	253-262				K.LAVNMVPFPR.L
14292		2	546.281		-1.38411				3		88.8085			30.28				0	263-276				R.LHFFMPGFAPLTSR.G														Oxidation: 5
16921		10	830.447		-4.62992				2		100.279			34.46				0	283-297				R.ALTVPELTQQVFDAK.N
6984		7	723.845		-4.2662				2		55.0253			74.56				0	325-336				K.EVDEQMLNVQNK.N
16093		6	848.915		-5.52699				2		96.5462			45.28				0	337-350				K.NSSYFVEWIPNNVK.T
9883		3	623.297		-5.17513				2		66.9345			20.22				0	381-390				R.ISEQFTAMFR.R														Oxidation: 8
12805		10	615.305		4.37482				2		82.3526			53.11				0	381-390				R.ISEQFTAMFR.R
Protein 11:						Keratin, type II cytoskeletal 5 OS=Mus musculus GN=Krt5 PE=1 SV=1
Accession:						K2C5_MOUSE																		Score:						349.385
Database:						SwissProt																		MW [kDa]:						61.7
Seq. Coverage [%]:						0.088																		pI:						7.58891
																								No. of Peptides:						9
Modification(s):								Carbamidomethyl
Cmpd.		No. of Cmpds.	m/z meas.		Δ				z		Rt [min]			Score			Site [%]	P	Range				Sequence														Modification
					m/z [ppm]
1219		15	654.828		-4.6205				2		30.5803			59.04				2	250-259				K.NKYEDEINKR.T
459		12	533.757		-9.64927				2		23.9869			47.14				1	252-259				K.YEDEINKR.T
19093		21	651.86		-1.19674				2		109.779			65.89				0	326-337				R.SLDLDSIIAEVK.A
2138		7	597.785		-9.75118				2		35.5644			49.13				0	359-368				K.YEELQQTAGR.H
1368		4	537.298		-4.93717				2		31.4198			20.11				1	390-398				R.LRSEIDNVK.K
761		1	601.348		-1.68664				2		26.7675			16.15				2	390-399				R.LRSEIDNVKK.Q
169		1	466.755		-1.29994				2		21.0063			26.48				1	392-399				R.SEIDNVKK.Q
1092		7	567.284		-0.732513				2		29.6161			32.55				1	466-474				R.KLLEGEECR.L														Carbamidomethyl: 8
1524		5	503.236		-1.7567				2		32.246			34.43				0	467-474				K.LLEGEECR.L														Carbamidomethyl: 7
Protein 12:						40S ribosomal protein S2 OS=Mus musculus GN=Rps2 PE=2 SV=3
Accession:						RS2_MOUSE																		Score:						327.443
Database:						SwissProt																		MW [kDa]:						31.2
Seq. Coverage [%]:						0.29																		pI:						10.2503
																								No. of Peptides:						9
Modification(s):								Carbamidomethyl, Oxidation
Cmpd.		No. of Cmpds.	m/z meas.		Δ				z		Rt [min]			Score			Site [%]	P	Range				Sequence														Modification
					m/z [ppm]
6251		1	658.345		-4.40482				2		52.0371			21.45				1	55-65				K.AEDKEWIPVTK.L
21270		17	776.439		3.04607				2		120.377			68.11				0	77-89				K.SLEEIYLFSLPIK.E
997		1	380.221		-1.71697				2		28.6724			16.21				0	146-152				K.EVATAIR.G
7637		6	392.257		-1.62734				2		57.5444			47.05				0	160-166				K.LSIVPVR.R
282		6	568.811		-7.90393				2		22.5722			48.75				0	174-183				K.IGKPHTVPCK.V														Carbamidomethyl: 9
5491		9	513.303		-0.144402				2		49.2993			45.17				0	201-211				R.GTGIVSAPVPK.K
11997		1	866.883		-6.671				2		78.224			19.82			64.8508	0	213-227				K.LLMMAGIDDCYTSAR.G														Carbamidomethyl: 10; Oxidation: 3
9030		2	874.879		-8.53884				2		63.215			23.89				0	213-227				K.LLMMAGIDDCYTSAR.G														Carbamidomethyl: 10; Oxidation: 3, 4
6047		6	570.281		2.46686				2		51.3024			34.28				0	228-238				R.GCTATLGNFAK.A														Carbamidomethyl: 2
Protein 13:						Tubulin beta-3 chain OS=Mus musculus GN=Tubb3 PE=1 SV=1
Accession:						TBB3_MOUSE																		Score:						259.31
Database:						SwissProt																		MW [kDa]:						50.4
Seq. Coverage [%]:						0.118																		pI:						4.82056
																								No. of Peptides:						7
Modification(s):								Carbamidomethyl, Oxidation
Cmpd.		No. of Cmpds.	m/z meas.		Δ				z		Rt [min]			Score			Site [%]	P	Range				Sequence														Modification
					m/z [ppm]
9544		23	565.802		0.98988				2		65.3323			60.56				0	242-251				R.FPGQLNADLR.K
10733		10	580.319		1.68624				2		71.8391			46.38				0	253-262				K.LAVNMVPFPR.L														Oxidation: 5
13289		8	572.318		-4.91673				2		84.216			82.56				0	253-262				K.LAVNMVPFPR.L
16093		6	848.915		-5.52699				2		96.5462			45.28				0	337-350				K.NSSYFVEWIPNNVK.V
3091		1	514.276		977.655				2		39.8017			17.8				0	351-359				K.VAVCDIPPR.G														Carbamidomethyl: 4
9883		3	623.297		-5.17513				2		66.9345			20.22				0	381-390				R.ISEQFTAMFR.R														Oxidation: 8
12805		10	615.305		4.37482				2		82.3526			53.11				0	381-390				R.ISEQFTAMFR.R
Protein 14:						Tubulin beta-1 chain OS=Mus musculus GN=Tubb1 PE=1 SV=1
Accession:						TBB1_MOUSE																		Score:						232.09
Database:						SwissProt																		MW [kDa]:						50.4
Seq. Coverage [%]:						0.129																		pI:						4.95921
																								No. of Peptides:						7
Modification(s):								Carbamidomethyl, Oxidation
Cmpd.		No. of Cmpds.	m/z meas.		Δ				z		Rt [min]			Score			Site [%]	P	Range				Sequence														Modification
					m/z [ppm]
874		3	539.269		-1.08039				2		27.7182			19.22				1	155-162				K.IREEYPDR.I
9544		23	565.802		0.98988				2		65.3323			60.56				0	242-251				R.FPGQLNADLR.K
10733		10	580.319		1.68624				2		71.8391			46.38				0	253-262				K.LAVNMVPFPR.L														Oxidation: 5
13289		8	572.318		-4.91673				2		84.216			82.56				0	253-262				K.LAVNMVPFPR.L
14294		1	571.802		-5.83563				2		88.8238			19.06				0	310-318				R.YLTVACIFR.G														Carbamidomethyl: 6
10304		3	715.386		0.566112				2		69.439			32.89				0	325-336				K.EVDQQLLSIQTR.N
3091		1	514.276		977.655				2		39.8017			17.8				0	351-359				K.VAVCDIPPR.G														Carbamidomethyl: 4
Protein 15:						Keratin, type II cytoskeletal 2 epidermal OS=Mus musculus GN=Krt2 PE=1 SV=1
Accession:						K22E_MOUSE																		Score:						231.945
Database:						SwissProt																		MW [kDa]:						70.9
Seq. Coverage [%]:						0.058																		pI:						8.25605
																								No. of Peptides:						6
Modification(s):								Carbamidomethyl
Cmpd.		No. of Cmpds.	m/z meas.		Δ				z		Rt [min]			Score			Site [%]	P	Range				Sequence														Modification
					m/z [ppm]
3290		7	627.808		0.572549				2		40.7167			63.99				0	23-36				R.GFSSGSAVVSGGSR.R
533		2	597.808		-1.89345				2		24.4196			21.91				2	288-296				K.KYEDEINKR.T
459		12	533.757		-9.64927				2		23.9869			47.14				1	289-296				K.YEDEINKR.T
7227		8	571.263		-0.0501468				2		56.1073			33.46				0	483-491				R.DYQELMNTK.L
1092		7	567.284		-0.732513				2		29.6161			32.55				1	503-511				R.KLLEGEECR.M														Carbamidomethyl: 8
1524		5	503.236		-1.7567				2		32.246			34.43				0	504-511				K.LLEGEECR.M														Carbamidomethyl: 7
Protein 16:						Neutrophil elastase OS=Mus musculus GN=Elane PE=2 SV=1
Accession:						ELNE_MOUSE																		Score:						228.5
Database:						SwissProt																		MW [kDa]:						28.6
Seq. Coverage [%]:						0.189																		pI:						10.1536
																								No. of Peptides:						5
Modification(s):								Carbamidomethyl
Cmpd.		No. of Cmpds.	m/z meas.		Δ				z		Rt [min]			Score			Site [%]	P	Range				Sequence														Modification
					m/z [ppm]
5903		5	630.315		-6.39998				2		50.8381			28.9				0	50-61				R.GGHFCGATLIAR.N														Carbamidomethyl: 5
7481		7	647.363		-7.36572				2		57.0296			56.52				0	78-89				R.SVQVVLGAHDLR.R
1996		9	433.231		1.34068				2		34.8953			31.94				0	96-102				R.QTFSVQR.I
10585		8	574.772		1.8597				2		71.1894			46.51				0	148-157				R.TPCLAMGWGR.L														Carbamidomethyl: 3
9289		11	529.296		2.31195				2		64.2884			64.63				0	184-192				R.VNVCTLVPR.R														Carbamidomethyl: 4
Protein 17:						40S ribosomal protein S3a OS=Mus musculus GN=Rps3a PE=1 SV=3
Accession:						RS3A_MOUSE																		Score:						228.063
Database:						SwissProt																		MW [kDa]:						29.9
Seq. Coverage [%]:						0.299																		pI:						9.75216
																								No. of Peptides:						8
Modification(s):								Carbamidomethyl, Oxidation
Cmpd.		No. of Cmpds.	m/z meas.		Δ				z		Rt [min]			Score			Site [%]	P	Range				Sequence														Modification
					m/z [ppm]
19544		3	976.491		-0.306895				2		111.629			53.04				0	66-82				R.VFEVSLADLQNDEVAFR.K
2821		2	501.776		-0.91507				2		38.8319			18.86				0	86-94				K.LITEDVQGK.N
5535		3	469.753		5.33387				2		49.461			45.37				0	129-136				K.TTDGYLLR.L
10454		1	486.257		3.93106				2		70.3239			20.06				0	137-144				R.LFCVGFTK.K														Carbamidomethyl: 3
142		9	609.305		-0.111719				2		20.676			33.6				0	153-162				K.TSYAQHQQVR.Q
12088		5	852.924		-7.04266				2		78.6646			41.9				0	200-213				K.ACQSIYPLHDVFVR.K														Carbamidomethyl: 2
1803		1	651.31		-2.04429				2		33.8752			15.98				0	228-240				K.LMELHGEGGSSGK.A
536		1	659.31		1.27562				2		24.4445			16				0	228-240				K.LMELHGEGGSSGK.A														Oxidation: 2
Protein 18:						Keratin, type II cytoskeletal 1 OS=Mus musculus GN=Krt1 PE=1 SV=4
Accession:						K2C1_MOUSE																		Score:						223.003
Database:						SwissProt																		MW [kDa]:						65.6
Seq. Coverage [%]:						0.05																		pI:						8.39458
																								No. of Peptides:						4
Cmpd.		No. of Cmpds.	m/z meas.		Δ				z		Rt [min]			Score			Site [%]	P	Range				Sequence														Modification
					m/z [ppm]
7566		10	738.397		1.5131				2		57.3324			79.21				0	208-219				R.FLEQQNQVLQTK.W
459		12	533.757		-9.64927				2		23.9869			47.14				1	278-285				K.YEDEINKR.T
7973		16	633.318		-6.22451				2		58.8187			61.73				0	286-296				R.TNAENEFVTIK.K
4869		3	697.368		-2.80143				2		47.1759			35.69				1	286-297				R.TNAENEFVTIKK.D
Protein 19:						Elongation factor 1-alpha 1 OS=Mus musculus GN=Eef1a1 PE=1 SV=3
Accession:						EF1A1_MOUSE																		Score:						219.41
Database:						SwissProt																		MW [kDa]:						50.1
Seq. Coverage [%]:						0.115																		pI:						9.10317
																								No. of Peptides:						5
Cmpd.		No. of Cmpds.	m/z meas.		Δ				z		Rt [min]			Score			Site [%]	P	Range				Sequence														Modification
					m/z [ppm]
1907		2	560.801		-3.61671				2		34.486			34.8				0	21-30				K.STTTGHLIYK.C
9240		10	702.861		-8.26778				2		64.1222			69.84				0	85-96				K.YYVTIIDAPGHR.D
10797		8	657.872		-3.68591				2		72.1286			43.35				0	135-146				R.EHALLAYTLGVK.Q
8297		3	488.282		6.12824				2		60.1692			21.73				0	248-255				R.LPLQDVYK.I
7541		7	513.305		-6.70321				2		57.2348			49.69				0	256-266				K.IGGIGTVPVGR.V
Protein 20:						Keratin, type I cytoskeletal 14 OS=Mus musculus GN=Krt14 PE=1 SV=2
Accession:						K1C14_MOUSE																		Score:						218.43
Database:						SwissProt																		MW [kDa]:						52.8
Seq. Coverage [%]:						0.079																		pI:						5.09646
																								No. of Peptides:						5
Modification(s):								Oxidation
Cmpd.		No. of Cmpds.	m/z meas.		Δ				z		Rt [min]			Score			Site [%]	P	Range				Sequence														Modification
					m/z [ppm]
445		9	553.768		2.4017				2		23.9052			45.39				0	123-131				K.VTMQNLNDR.L														Oxidation: 3
2924		11	545.768		-2.00179				2		39.2164			65.09				0	123-131				K.VTMQNLNDR.L
3762		3	404.206		6.92701				2		42.616			45.19				0	201-207				R.LAADDFR.T
10161		12	515.296		-9.39536				2		68.587			43.53				0	230-238				R.VLDELTLAR.A
2704		6	681.345		-6.22029				2		38.3274			64.62				0	322-334				R.EVATNSELVQSGK.S
Protein 21:						Hemoglobin subunit alpha OS=Mus musculus GN=Hba PE=1 SV=2
Accession:						HBA_MOUSE																		Score:						218.2
Database:						SwissProt																		MW [kDa]:						15.1
Seq. Coverage [%]:						0.43																		pI:						7.9651
																								No. of Peptides:						6
Cmpd.		No. of Cmpds.	m/z meas.		Δ				z		Rt [min]			Score			Site [%]	P	Range				Sequence														Modification
					m/z [ppm]
5334		7	765.365		-7.03746				2		48.7286			59.91				0	18-32				K.IGGHGAEYGAEALER.M
9046		5	515.261		6.19492				2		63.3042			33.8				0	33-41				R.MFASFPTTK.T
9275		4	607.294		-5.07286				3		64.237			29.48				0	42-57				K.TYFPHFDVSHGSAQVK.G
7070		1	544.314		-5.00784				2		55.4166			22.34				1	92-100				K.LRVDPVNFK.L
4346		2	409.723		-2.82713				2		44.9757			26.47				0	94-100				R.VDPVNFK.L
12198		11	626.857		-6.89649				2		79.3056			46.2				0	129-140				K.FLASVSTVLTSK.Y
Protein 22:						Keratin, type II cytoskeletal 75 OS=Mus musculus GN=Krt75 PE=1 SV=1
Accession:						K2C75_MOUSE																		Score:						208.09
Database:						SwissProt																		MW [kDa]:						59.7
Seq. Coverage [%]:						0.071																		pI:						8.45878
																								No. of Peptides:						5
Modification(s):								Carbamidomethyl
Cmpd.		No. of Cmpds.	m/z meas.		Δ				z		Rt [min]			Score			Site [%]	P	Range				Sequence														Modification
					m/z [ppm]
13384		2	619.788		-2.69539				2		84.5914			28.08				0	228-237				R.NMQEVVEDFK.V
459		12	533.757		-9.64927				2		23.9869			47.14				1	240-247				R.YEDEINKR.A
19093		21	651.86		-1.19674				2		109.779			65.89				0	314-325				R.SLDLDSIIAEVK.A
1092		7	567.284		-0.732513				2		29.6161			32.55				1	454-462				R.KLLEGEECR.L														Carbamidomethyl: 8
1524		5	503.236		-1.7567				2		32.246			34.43				0	455-462				K.LLEGEECR.L														Carbamidomethyl: 7
Protein 23:						Thymidine kinase, cytosolic OS=Mus musculus GN=Tk1 PE=2 SV=3
Accession:						KITH_MOUSE																		Score:						196.423
Database:						SwissProt																		MW [kDa]:						25.8
Seq. Coverage [%]:						0.322																		pI:						8.87171
																								No. of Peptides:						6
Modification(s):								Carbamidomethyl, Acetyl
Cmpd.		No. of Cmpds.	m/z meas.		Δ				z		Rt [min]			Score			Site [%]	P	Range				Sequence														Modification
					m/z [ppm]
18960		1	822.938		-9.94666				2		109.165			22.88				0	2-16				M.SYINLPTVLPSSPSK.T														Acetyl: 1
991		1	607.263		-3.43929				2		28.6328			15.64				0	61-70				R.YSNSFSTHDR.N
12091		1	696.822		-4.10049				2		78.6956			23.36				0	71-82				R.NTMDALPACMLR.D														Carbamidomethyl: 9
13818		6	695.885		-3.91379				2		86.5958			57.03				0	118-130				K.TVIVAALDGTFQR.K
10232		4	643.784		-6.45193				2		69.0147			37.51				0	149-158				K.LTAVCMECFR.E														Carbamidomethyl: 5, 8
13334		3	812.94		-7.09391				2		84.3841			40.77				0	204-218				K.NCLVLGQPGEALVVR.K														Carbamidomethyl: 2
Protein 24:						Keratin, type II cytoskeletal 79 OS=Mus musculus GN=Krt79 PE=2 SV=2
Accession:						K2C79_MOUSE																		Score:						193.945
Database:						SwissProt																		MW [kDa]:						57.5
Seq. Coverage [%]:						0.06																		pI:						7.55376
																								No. of Peptides:						4
Modification(s):								Acetyl
Cmpd.		No. of Cmpds.	m/z meas.		Δ				z		Rt [min]			Score			Site [%]	P	Range				Sequence														Modification
					m/z [ppm]
1219		15	654.828		-4.6205				2		30.5803			59.04				2	228-237				K.NKYEDEINKR.T
459		12	533.757		-9.64927				2		23.9869			47.14				1	230-237				K.YEDEINKR.T
19140		10	665.364		-4.16256				2		109.944			52.66				0	304-315				R.NLDLDSIIAEVK.A
7396		14	590.301		4.90283				2		56.7646			36.64				0	337-346				K.YEELQVTAGK.H														Acetyl: 10
Protein 25:						39S ribosomal protein L46, mitochondrial OS=Mus musculus GN=Mrpl46 PE=1 SV=1
Accession:						RM46_MOUSE																		Score:						191.78
Database:						SwissProt																		MW [kDa]:						32.1
Seq. Coverage [%]:						0.163																		pI:						6.92849
																								No. of Peptides:						4
Cmpd.		No. of Cmpds.	m/z meas.		Δ				z		Rt [min]			Score			Site [%]	P	Range				Sequence														Modification
					m/z [ppm]
3477		5	560.274		-2.23991				2		41.3931			45.57				0	80-88				R.SLYSDHELR.A
8088		5	717.368		-1.72345				2		59.2976			52.08				0	189-201				R.ILATLSENNMEAK.F
4402		1	580.81		-3.3406				2		45.1891			15.55				0	218-228				K.AIQTESDLGVK.V
13574		9	666.88		-0.340708				2		85.4674			78.58				0	234-246				K.ALLLTGDFVQAGK.K
Protein 26:						Small nuclear ribonucleoprotein-associated protein B OS=Mus musculus GN=Snrpb PE=1 SV=1
Accession:						RSMB_MOUSE																		Score:						176.58
Database:						SwissProt																		MW [kDa]:						23.6
Seq. Coverage [%]:						0.195																		pI:						10.9097
																								No. of Peptides:						5
Modification(s):								Carbamidomethyl
Cmpd.		No. of Cmpds.	m/z meas.		Δ				z		Rt [min]			Score			Site [%]	P	Range				Sequence														Modification
					m/z [ppm]
3635		4	538.27		-1.8412				2		42.0483			28.7				0	9-16				K.MLQHIDYR.M
2088		4	431.215		-1.40223				2		35.3335			28.26				0	19-25				R.CILQDGR.I														Carbamidomethyl: 1
9948		2	413.249		4.93821				2		67.3496			25.06				0	26-32				R.IFIGTFK.A
14594		9	441.811		2.2452				2		90.015			47.41				0	66-73				R.VLGLVLLR.G
10341		14	777.892		-4.62566				2		69.67			47.15				0	74-88				R.GENLVSMTVEGPPPK.D
Protein 27:						Keratin, type I cytoskeletal 13 OS=Mus musculus GN=Krt13 PE=1 SV=2
Accession:						K1C13_MOUSE																		Score:						176.4
Database:						SwissProt																		MW [kDa]:						47.7
Seq. Coverage [%]:						0.059																		pI:						4.79429
																								No. of Peptides:						4
Cmpd.		No. of Cmpds.	m/z meas.		Δ				z		Rt [min]			Score			Site [%]	P	Range				Sequence														Modification
					m/z [ppm]
3028		1	405.224		1.65052				2		39.5833			17.99				0	107-113				R.LASYLDK.V
3762		3	404.206		6.92701				2		42.616			45.19				0	177-183				R.LAADDFR.L
8289		11	601.31		-3.35724				2		60.1255			73.28				0	194-204				R.QSVEADINGLR.R
6631		3	679.36		-4.59882				2		53.6412			39.94				1	194-205				R.QSVEADINGLRR.V
Protein 28:						Keratin, type II cytoskeletal 73 OS=Mus musculus GN=Krt73 PE=1 SV=1
Accession:						K2C73_MOUSE																		Score:						169.4
Database:						SwissProt																		MW [kDa]:						58.9
Seq. Coverage [%]:						0.059																		pI:						8.35528
																								No. of Peptides:						4
Modification(s):								Carbamidomethyl
Cmpd.		No. of Cmpds.	m/z meas.		Δ				z		Rt [min]			Score			Site [%]	P	Range				Sequence														Modification
					m/z [ppm]
7566		10	738.397		1.5131				2		57.3324			79.21				0	151-162				R.FLEQQNQVLQTK.W
15468		2	639.359		1.14548				2		93.7744			23.21				0	424-434				K.LALDIEIATYR.K
1092		7	567.284		-0.732513				2		29.6161			32.55				1	435-443				R.KLLEGEECR.M														Carbamidomethyl: 8
1524		5	503.236		-1.7567				2		32.246			34.43				0	436-443				K.LLEGEECR.M														Carbamidomethyl: 7
Protein 29:						Cathepsin G OS=Mus musculus GN=Ctsg PE=1 SV=2
Accession:						CATG_MOUSE																		Score:						159.93
Database:						SwissProt																		MW [kDa]:						29.1
Seq. Coverage [%]:						0.172																		pI:						10.5726
																								No. of Peptides:						4
Modification(s):								Carbamidomethyl
Cmpd.		No. of Cmpds.	m/z meas.		Δ				z		Rt [min]			Score			Site [%]	P	Range				Sequence														Modification
					m/z [ppm]
9862		9	536.326		-7.68785				2		66.8159			35.23				0	85-93				R.TQQLITVLR.A
13961		5	558.312		-6.40958				2		87.3428			38.58				0	107-115				R.NDIMLLQLR.R
10798		3	628.848		-6.04449				2		72.1307			37.15				0	155-165				R.GTNVLQEVQLR.V
12386		3	979.957		-5.3335				2		80.2332			48.97				0	176-191				R.FQFYNSQTQICVGNPR.E														Carbamidomethyl: 11
Protein 30:						Keratin, type I cytoskeletal 42 OS=Mus musculus GN=Krt42 PE=1 SV=1
Accession:						K1C42_MOUSE																		Score:						151.793
Database:						SwissProt																		MW [kDa]:						50.1
Seq. Coverage [%]:						0.084																		pI:						5.09197
																								No. of Peptides:						4
Cmpd.		No. of Cmpds.	m/z meas.		Δ				z		Rt [min]			Score			Site [%]	P	Range				Sequence														Modification
					m/z [ppm]
6819		5	651.33		-4.06368				2		54.3928			40.72				0	114-125				R.ALEEANADLEVK.I
3762		3	404.206		6.92701				2		42.616			45.19				0	174-180				R.LAADDFR.T
5338		1	633.836		-3.31214				2		48.7672			23.12				1	181-190				R.TKYETELNLR.M
10161		12	515.296		-9.39536				2		68.587			43.53				0	203-211				R.VLDELTLAR.A
Protein 31:						Heterogeneous nuclear ribonucleoproteins C1/C2 OS=Mus musculus GN=Hnrnpc PE=1 SV=1
Accession:						HNRPC_MOUSE																		Score:						116.9
Database:						SwissProt																		MW [kDa]:						34.4
Seq. Coverage [%]:						0.109																		pI:						4.91499
																								No. of Peptides:						3
Modification(s):								Oxidation
Cmpd.		No. of Cmpds.	m/z meas.		Δ				z		Rt [min]			Score			Site [%]	P	Range				Sequence														Modification
					m/z [ppm]
4456		20	472.291		2.90122				2		45.4344			41.16				0	143-151				R.VPPPPPIAR.A
11175		11	694.881		-6.19745				2		74.1459			60.73				1	206-217				K.QKVDSLLESLEK.I
9053		1	727.845		-0.253169				2		63.3178			15.01				0	225-237				K.QADLSFSSPVEMK.N														Oxidation: 12
Protein 32:						F-actin-capping protein subunit beta OS=Mus musculus GN=Capzb PE=1 SV=3
Accession:						CAPZB_MOUSE																		Score:						106.763
Database:						SwissProt																		MW [kDa]:						31.3
Seq. Coverage [%]:						0.166																		pI:						5.47137
																								No. of Peptides:						4
Modification(s):								Carbamidomethyl, Acetyl
Cmpd.		No. of Cmpds.	m/z meas.		Δ				z		Rt [min]			Score			Site [%]	P	Range				Sequence														Modification
					m/z [ppm]
19501		2	803.858		-6.74552				2		111.433			26.37				0	2-14				M.SDQQLDCALDLMR.R														Carbamidomethyl: 7; Acetyl: 1
9987		4	616.272		-4.41009				2		67.5633			27.28				0	58-66				K.DYLLCDYNR.D														Carbamidomethyl: 5
10315		2	843.395		-7.90757				2		69.516			30.91				0	146-159				K.GCWDSIHVVEVQEK.S														Carbamidomethyl: 2
10439		1	586.306		4.70561				2		70.2348			22.97				0	226-235				R.STLNEIYFGK.T
Protein 33:						Keratin, type II cytoskeletal 2 oral OS=Mus musculus GN=Krt76 PE=2 SV=1
Accession:						K22O_MOUSE																		Score:						89.2525
Database:						SwissProt																		MW [kDa]:						62.8
Seq. Coverage [%]:						0.03																		pI:						8.68009
																								No. of Peptides:						3
Modification(s):								Carbamidomethyl
Cmpd.		No. of Cmpds.	m/z meas.		Δ				z		Rt [min]			Score			Site [%]	P	Range				Sequence														Modification
					m/z [ppm]
2111		6	533.266		4.09567				2		35.4471			23.04				0	343-351				K.AQYEDIAQK.S
1092		7	567.284		-0.732513				2		29.6161			32.55				1	471-479				R.KLLEGEECR.L														Carbamidomethyl: 8
1524		5	503.236		-1.7567				2		32.246			34.43				0	472-479				K.LLEGEECR.L														Carbamidomethyl: 7
Protein 34:						Polypyrimidine tract-binding protein 1 OS=Mus musculus GN=Ptbp1 PE=1 SV=2
Accession:						PTBP1_MOUSE																		Score:						86.9136
Database:						SwissProt																		MW [kDa]:						56.4
Seq. Coverage [%]:						0.065																		pI:						8.46519
																								No. of Peptides:						3
Modification(s):								Carbamidomethyl
Cmpd.		No. of Cmpds.	m/z meas.		Δ				z		Rt [min]			Score			Site [%]	P	Range				Sequence														Modification
					m/z [ppm]
8017		1	716.367		-7.49704				2		58.9852			26.13				0	122-133				R.GQPIYIQFSNHK.E
4605		1	361.724		-5.11359				2		46.0909			16.19				0	212-217				K.IITFTK.N
12707		6	949.443		-5.35567				2		81.8249			45.81				0	238-253				K.LSLDGQNIYNACCTLR.I														Carbamidomethyl: 12, 13
Protein 35:						Serum albumin OS=Mus musculus GN=Alb PE=1 SV=3
Accession:						ALBU_MOUSE																		Score:						86.22
Database:						SwissProt																		MW [kDa]:						68.6
Seq. Coverage [%]:						0.021																		pI:						5.74801
																								No. of Peptides:						1
Cmpd.		No. of Cmpds.	m/z meas.		Δ				z		Rt [min]			Score			Site [%]	P	Range				Sequence														Modification
					m/z [ppm]
14308		13	740.398		-4.22488				2		88.8773			86.22				0	422-434				K.LGEYGFQNAILVR.Y
Protein 36:						Polypyrimidine tract-binding protein 3 OS=Mus musculus GN=Ptbp3 PE=2 SV=1
Accession:						PTBP3_MOUSE																		Score:						74.25
Database:						SwissProt																		MW [kDa]:						56.7
Seq. Coverage [%]:						0.052																		pI:						9.20261
																								No. of Peptides:						3
Cmpd.		No. of Cmpds.	m/z meas.		Δ				z		Rt [min]			Score			Site [%]	P	Range				Sequence														Modification
					m/z [ppm]
4520		2	746.366		-5.50571				2		45.7047			18.89				0	94-105				R.SQPVYIQYSNHR.E
756		3	514.757		-4.72468				2		26.7399			39.17				0	109-117				K.TDNLPNQAR.A
4605		1	361.724		-5.11359				2		46.0909			16.19				0	182-187				K.IITFTK.N
Protein 37:						RNA-binding protein Raly OS=Mus musculus GN=Raly PE=1 SV=3
Accession:						RALY_MOUSE																		Score:						66.95
Database:						SwissProt																		MW [kDa]:						33.2
Seq. Coverage [%]:						0.054																		pI:						8.94552
																								No. of Peptides:						2
Cmpd.		No. of Cmpds.	m/z meas.		Δ				z		Rt [min]			Score			Site [%]	P	Range				Sequence														Modification
					m/z [ppm]
5788		2	432.77		3.35006				2		50.4214			29.47				0	134-141				R.LSPVPVPR.A
1631		3	544.287		2.79571				2		32.8076			37.48				0	208-216				R.LEQIAEEQK.A
Protein 38:						Myosin-9 OS=Mus musculus GN=Myh9 PE=1 SV=4
Accession:						MYH9_MOUSE																		Score:						60.3071
Database:						SwissProt																		MW [kDa]:						226.2
Seq. Coverage [%]:						0.013																		pI:						5.53866
																								No. of Peptides:						2
Cmpd.		No. of Cmpds.	m/z meas.		Δ				z		Rt [min]			Score			Site [%]	P	Range				Sequence														Modification
					m/z [ppm]
15362		1	836.919		-8.60132				2		93.3125			46.81				0	15-29				K.NFINNPLAQADWAAK.K
10349		1	597.309		-4.56618				2		69.7369			15.93				0	746-755				K.ALELDSNLYR.I
Protein 39:						3-hydroxyacyl-CoA dehydrogenase type-2 OS=Mus musculus GN=Hsd17b10 PE=1 SV=4
Accession:						HCD2_MOUSE																		Score:						59.45
Database:						SwissProt																		MW [kDa]:						27.4
Seq. Coverage [%]:						0.123																		pI:						8.53184
																								No. of Peptides:						2
Cmpd.		No. of Cmpds.	m/z meas.		Δ				z		Rt [min]			Score			Site [%]	P	Range				Sequence														Modification
					m/z [ppm]
21897		2	1041.11		-8.77525				2		124.02			20.19				0	193-212				R.VVTIAPGLFATPLLTTLPEK.V
13014		2	681.866		5.42807				2		83.2506			39.26				0	215-226				R.NFLASQVPFPSR.L
Protein 40:						Bone marrow proteoglycan OS=Mus musculus GN=Prg2 PE=1 SV=1
Accession:						PRG2_MOUSE																		Score:						50.24
Database:						SwissProt																		MW [kDa]:						24.2
Seq. Coverage [%]:						0.054																		pI:						5.86144
																								No. of Peptides:						1
Cmpd.		No. of Cmpds.	m/z meas.		Δ				z		Rt [min]			Score			Site [%]	P	Range				Sequence														Modification
					m/z [ppm]
8776		3	642.84		-6.20743				2		62.1341			50.24				0	152-163				R.GINQGQVWIGGR.I
Protein 41:						Carbohydrate sulfotransferase 7 OS=Mus musculus GN=Chst7 PE=2 SV=1
Accession:						CHST7_MOUSE																		Score:						39.65
Database:						SwissProt																		MW [kDa]:						54.7
Seq. Coverage [%]:						0.019																		pI:						9.72193
																								No. of Peptides:						1
Modification(s):								Carbamidomethyl
Cmpd.		No. of Cmpds.	m/z meas.		Δ				z		Rt [min]			Score			Site [%]	P	Range				Sequence														Modification
					m/z [ppm]
10221		3	579.827		-9.902				2		68.9629			39.65				1	295-303				R.ESIQVLRTR.Q														Carbamidomethyl: 1
Protein 42:						60S ribosomal protein L14 OS=Mus musculus GN=Rpl14 PE=1 SV=3
Accession:						RL14_MOUSE																		Score:						36.07
Database:						SwissProt																		MW [kDa]:						23.5
Seq. Coverage [%]:						0.055																		pI:						11.0272
																								No. of Peptides:						1
Cmpd.		No. of Cmpds.	m/z meas.		Δ				z		Rt [min]			Score			Site [%]	P	Range				Sequence														Modification
					m/z [ppm]
14395		1	677.89		2.82708				2		89.235			36.07				0	24-35				K.LVAIVDVIDQNR.A
Protein 43:						Vesicle-associated membrane protein-associated protein A OS=Mus musculus GN=Vapa PE=1 SV=2
Accession:						VAPA_MOUSE																		Score:						36.01
Database:						SwissProt																		MW [kDa]:						27.8
Seq. Coverage [%]:						0.112																		pI:						8.5845
																								No. of Peptides:						1
Cmpd.		No. of Cmpds.	m/z meas.		Δ				z		Rt [min]			Score			Site [%]	P	Range				Sequence														Modification
					m/z [ppm]
23825		3	1002.25		-1.63258				3		138.932			36.01				1	222-249				R.DNVTSPLPSLLVVIAAIFIGFFLGKFIL.-
Protein 44:						Sterol regulatory element-binding protein 1 OS=Mus musculus GN=Srebf1 PE=1 SV=4
Accession:						SRBP1_MOUSE																		Score:						34.91
Database:						SwissProt																		MW [kDa]:						120.5
Seq. Coverage [%]:						0.006																		pI:						8.45419
																								No. of Peptides:						2
Modification(s):								Carbamidomethyl, Acetyl
Cmpd.		No. of Cmpds.	m/z meas.		Δ				z		Rt [min]			Score			Site [%]	P	Range				Sequence														Modification
					m/z [ppm]
5637		2	450.268		-1.38725				2		49.8656			22.12				1	715-721				R.VKTSLPR.A														Carbamidomethyl: 1; Acetyl: 2
8020		168	421.759		0.515379				2		59.0183			34.91				1	715-721				R.VKTSLPR.A														Acetyl: 2
	Bruker															Printed:					2016-06-06															1

## Sheet: Fig 4. Comp (T20K, W23Bpa)kB1-2
Protein Report
Project Info
Name:							Cyclotide Target Deconvolution																		Date:						2014-11-20
Sample Info & Protocols																										Date:						2015-01-14
Name:							Fig. 4C,D Competitive validation of the 14-3-3 protein iteraction in spleenocyte extracts
Note:							PD54_Crosslink Splenocytes, use of TCL17c splenocytes Competition and competitor mimetics
Search Result Info
Search Result													Location															Search Engine	Database										Ident. Compounds
cCompetition [T20K,W23Bpa]kB1 sample													/Crosslinking/PD56_Competition R18, W23Bpa, T20K/Sample 45_W23BPa competition/150115_Sample45_W23Bpa_comp_BE3_01_779.d															Mascot, 2.4.0	SwissProt, SwissProt_2014_11.fasta										58/16841
Protein 1:						Actin, cytoplasmic 1 OS=Mus musculus GN=Actb PE=1 SV=1
Accession:						ACTB_MOUSE																		Score:						346.236
Database:						SwissProt																		MW [kDa]:						41.7
Seq. Coverage [%]:						0.272																		pI:						5.29043
																								No. of Peptides:						9
Modification(s):								Oxidation
Cmpd.		No. of Cmpds.	m/z meas.		Δ				z		Rt [min]			Score			Site [%]	P	Range				Sequence														Modification
					m/z [ppm]
6647		10	652.025		-1.99219				3		70.1909			50.68				0	96-113				R.VAPEEHPVLLTEAPLNPK.A
1311		1	322.692		5.58257				2		33.6892			22.31				0	178-183				R.LDLAGR.D
3190		6	566.765		-3.46307				2		46.1148			45.99				0	197-206				R.GYSFTTTAER.E
8415		24	895.942		-8.81488				2		88.7268			77.96				0	239-254				K.SYELPDGQVITIGNER.F
8871		1	1116.03		-2.28089				2		92.8598			24.53				0	292-312				K.DLYANTVLSGGTTMYPGIADR.M														Oxidation: 14
3025		2	589.308		-3.98606				2		44.8584			15.85				0	316-326				K.EITALAPSTMK.I														Oxidation: 10
5062		9	581.312		-0.862752				2		56.2198			46.25				0	316-326				K.EITALAPSTMK.I
1542		24	398.24		1.44239				2		35.579			39.48				0	329-335				K.IIAPPER.K
2695		3	506.24		2.07116				3		42.0007			41.02				0	360-372				K.QEYDESGPSIVHR.K
Protein 2:						Glyceraldehyde-3-phosphate dehydrogenase OS=Mus musculus GN=Gapdh PE=1 SV=2
Accession:						G3P_MOUSE																		Score:						337.043
Database:						SwissProt																		MW [kDa]:						35.8
Seq. Coverage [%]:						0.33																		pI:						8.43624
																								No. of Peptides:						10
Modification(s):								Carbamidomethyl, Oxidation
Cmpd.		No. of Cmpds.	m/z meas.		Δ				z		Rt [min]			Score			Site [%]	P	Range				Sequence														Modification
					m/z [ppm]
7796		4	543.652		607.248				3		82.2393			24.4				0	65-78				K.LVINGKPITIFQER.D
6939		3	749.033		-5.88975				3		73.1196			24.88				0	117-137				R.VIISAPSADAPMFVMGVNHEK.Y														Oxidation: 12, 15
8363		15	738.369		-7.88893				3		88.4363			54.49				0	117-137				R.VIISAPSADAPMFVMGVNHEK.Y
7607		27	743.709		3.80081				3		80.6293			54.54			99.8879	0	117-137				R.VIISAPSADAPMFVMGVNHEK.Y														Oxidation: 12
5744		22	910.447		-9.22467				2		60.6711			76.85				0	144-160				K.IVSNASCTTNCLAPLAK.V														Carbamidomethyl: 7, 11
3613		6	685.376		0.612329				2		47.884			39.4				0	199-213				R.GAAQNIIPASTGAAK.A
2866		1	435.261		5.77749				2		43.5774			23.61				0	218-225				K.VIPELNGK.L
1065		1	406.209		-2.26743				2		32.3274			16.63				0	226-232				K.LTGMAFR.V														Oxidation: 4
7357		25	778.909		-0.231274				2		78.6348			79.78				0	233-246				R.VPTPNVSVVDLTCR.L														Carbamidomethyl: 13
7587		2	890.395		-8.69647				2		80.3809			22.6				0	308-321				K.LISWYDNEYGYSNR.V
Protein 3:						Electron transfer flavoprotein subunit beta OS=Mus musculus GN=Etfb PE=1 SV=3
Accession:						ETFB_MOUSE																		Score:						255.723
Database:						SwissProt																		MW [kDa]:						27.6
Seq. Coverage [%]:						0.4																		pI:						8.24601
																								No. of Peptides:						9
Modification(s):								Carbamidomethyl
Cmpd.		No. of Cmpds.	m/z meas.		Δ				z		Rt [min]			Score			Site [%]	P	Range				Sequence														Modification
					m/z [ppm]
6048		5	974.463		-3.80172				2		63.4241			34.22				0	60-76				K.EIIAVSCGPSQCQETIR.T														Carbamidomethyl: 7, 12
1375		1	453.226		-6.33653				2		34.0824			16.91				0	77-85				R.TALAMGADR.G
8516		10	714.72		-9.81286				3		89.3257			32.45				0	86-106				R.GIHVEIPGAQAESLGPLQVAR.V
5500		3	551.788		-3.98313				2		58.968			30.99				0	165-174				R.EIDGGLETLR.L
7336		11	648.402		-5.66338				2		77.5591			33.87				1	175-186				R.LKLPAVVTADLR.L
6448		1	527.819		4.62533				2		67.5699			22				0	177-186				K.LPAVVTADLR.L
4667		5	538.281		-7.83662				2		53.6907			23.27				0	211-221				K.AGDLGVDLTSK.V
5282		15	670.36		-7.10254				2		57.7078			45.86				0	222-233				K.VSVISVEEPPQR.S
2574		1	552.789		-5.9628				2		41.278			16.92				0	239-248				K.VETTEDLVAK.L
Protein 4:						14-3-3 protein zeta/delta OS=Mus musculus GN=Ywhaz PE=1 SV=1
Accession:						1433Z_MOUSE																		Score:						212.36
Database:						SwissProt																		MW [kDa]:						27.8
Seq. Coverage [%]:						0.269																		pI:						4.72625
																								No. of Peptides:						5
Cmpd.		No. of Cmpds.	m/z meas.		Δ				z		Rt [min]			Score			Site [%]	P	Range				Sequence														Modification
					m/z [ppm]
2405		5	774.856		-5.7021				2		40.2724			33.65				0	28-41				K.SVTEQGAELSNEER.N
5793		5	665.85		-6.09657				2		61.0507			32.42				0	104-115				K.FLIPNASQPESK.V
1430		13	640.327		-4.44638				2		34.4391			51.45				1	128-139				R.YLAEVAAGDDKK.G
8860		18	1021.01		9.30838				2		92.7628			66.86				0	140-157				K.GIVDQSQQAYQEAFEISK.K
11290		2	595.328		-9.95792				2		109.181			27.98				0	213-222				K.DSTLIMQLLR.D
Protein 5:						Keratin, type I cytoskeletal 10 OS=Mus musculus GN=Krt10 PE=1 SV=3
Accession:						K1C10_MOUSE																		Score:						166.033
Database:						SwissProt																		MW [kDa]:						57.7
Seq. Coverage [%]:						0.072																		pI:						5.04295
																								No. of Peptides:						4
Cmpd.		No. of Cmpds.	m/z meas.		Δ				z		Rt [min]			Score			Site [%]	P	Range				Sequence														Modification
					m/z [ppm]
4048		8	691.325		-4.29815				2		49.7312			67.73				0	164-175				R.ALEESNYELEGK.I
2562		2	404.203		-1.48459				2		41.1993			22.97				0	227-233				R.LAADDFR.L
5665		2	695.843		-2.0263				2		60.1358			42.78				0	385-397				K.QSLEASLAETEGR.Y
2961		6	583.293		-5.00153				2		44.3907			33.32				0	440-448				R.LENEIQTYR.S
Protein 6:						Keratin, type II cytoskeletal 1b OS=Mus musculus GN=Krt77 PE=1 SV=1
Accession:						K2C1B_MOUSE																		Score:						111.713
Database:						SwissProt																		MW [kDa]:						61.3
Seq. Coverage [%]:						0.056																		pI:						7.7346
																								No. of Peptides:						3
Modification(s):								Acetyl
Cmpd.		No. of Cmpds.	m/z meas.		Δ				z		Rt [min]			Score			Site [%]	P	Range				Sequence														Modification
					m/z [ppm]
4966		10	738.393		-4.98747				2		55.6971			67.45				0	187-198				R.FLEQQNQVLQTK.W
787		9	436.888		-4.49217				3		28.5593			29.95				2	255-264				K.NKYEDEINKR.T
5348		1	597.312		834.761				2		58.0928			15.08				0	364-373				K.YQELQITAGK.H														Acetyl: 10
Protein 7:						Keratin, type II cytoskeletal 1 OS=Mus musculus GN=Krt1 PE=1 SV=4
Accession:						K2C1_MOUSE																		Score:						109.8
Database:						SwissProt																		MW [kDa]:						65.6
Seq. Coverage [%]:						0.036																		pI:						8.39458
																								No. of Peptides:						2
Cmpd.		No. of Cmpds.	m/z meas.		Δ				z		Rt [min]			Score			Site [%]	P	Range				Sequence														Modification
					m/z [ppm]
4966		10	738.393		-4.98747				2		55.6971			67.45				0	208-219				R.FLEQQNQVLQTK.W
5191		8	633.32		-3.80868				2		57.0023			42.35				0	286-296				R.TNAENEFVTIK.K
Protein 8:						Elongation factor 1-alpha 1 OS=Mus musculus GN=Eef1a1 PE=1 SV=3
Accession:						EF1A1_MOUSE																		Score:						107.41
Database:						SwissProt																		MW [kDa]:						50.1
Seq. Coverage [%]:						0.076																		pI:						9.10317
																								No. of Peptides:						3
Cmpd.		No. of Cmpds.	m/z meas.		Δ				z		Rt [min]			Score			Site [%]	P	Range				Sequence														Modification
					m/z [ppm]
5936		5	702.861		-9.03606				2		62.5769			42.29				0	85-96				K.YYVTIIDAPGHR.D
6711		1	657.877		3.2455				2		70.5841			39.08				0	135-146				R.EHALLAYTLGVK.Q
4973		6	513.304		-8.76824				2		55.7296			26.04				0	256-266				K.IGGIGTVPVGR.V
Protein 9:						40S ribosomal protein S8 OS=Mus musculus GN=Rps8 PE=1 SV=2
Accession:						RS8_MOUSE																		Score:						104.34
Database:						SwissProt																		MW [kDa]:						24.2
Seq. Coverage [%]:						0.192																		pI:						10.3214
																								No. of Peptides:						3
Modification(s):								Carbamidomethyl
Cmpd.		No. of Cmpds.	m/z meas.		Δ				z		Rt [min]			Score			Site [%]	P	Range				Sequence														Modification
					m/z [ppm]
7525		2	859.951		-7.53032				2		79.8059			28.27				0	78-92				R.IIDVVYNASNNELVR.T
7195		3	725.866		-7.51697				2		75.649			33.25				0	99-110				K.NCIVLIDSTPYR.Q														Carbamidomethyl: 2
6779		1	753.896		3.08682				2		71.1493			42.82				0	158-170				K.ISSLLEEQFQQGK.L
Protein 10:						Keratin, type II cytoskeletal 5 OS=Mus musculus GN=Krt5 PE=1 SV=1
Accession:						K2C5_MOUSE																		Score:						88.29
Database:						SwissProt																		MW [kDa]:						61.7
Seq. Coverage [%]:						0.038																		pI:						7.58891
																								No. of Peptides:						2
Cmpd.		No. of Cmpds.	m/z meas.		Δ				z		Rt [min]			Score			Site [%]	P	Range				Sequence														Modification
					m/z [ppm]
787		9	436.888		-4.49217				3		28.5593			29.95				2	250-259				K.NKYEDEINKR.T
11376		6	651.865		5.32306				2		109.649			58.34				0	326-337				R.SLDLDSIIAEVK.A
Protein 11:						Serum albumin OS=Mus musculus GN=Alb PE=1 SV=3
Accession:						ALBU_MOUSE																		Score:						85.66
Database:						SwissProt																		MW [kDa]:						68.6
Seq. Coverage [%]:						0.021																		pI:						5.74801
																								No. of Peptides:						1
Cmpd.		No. of Cmpds.	m/z meas.		Δ				z		Rt [min]			Score			Site [%]	P	Range				Sequence														Modification
					m/z [ppm]
8266		22	740.403		2.12302				2		87.63			85.66				0	422-434				K.LGEYGFQNAILVR.Y
Protein 12:						Tubulin alpha-1A chain OS=Mus musculus GN=Tuba1a PE=1 SV=1
Accession:						TBA1A_MOUSE																		Score:						81.79
Database:						SwissProt																		MW [kDa]:						50.1
Seq. Coverage [%]:						0.126																		pI:						4.94286
																								No. of Peptides:						4
Cmpd.		No. of Cmpds.	m/z meas.		Δ				z		Rt [min]			Score			Site [%]	P	Range				Sequence														Modification
					m/z [ppm]
8911		7	543.317		5.56068				2		93.1215			30.35				0	113-121				K.EIIDLVLDR.I
5822		1	573.632		0.0314671				3		61.247			19.03				0	216-229				R.NLDIERPTYTNLNR.L
8481		2	586.329		4.77761				3		89.1072			16.93				0	265-280				R.IHFPLATYAPVISAEK.A
7830		1	912.996		-0.209111				2		82.449			15.48				0	353-370				K.VGINYQPPTVVPGGDLAK.V
Protein 13:						40S ribosomal protein S4, X isoform OS=Mus musculus GN=Rps4x PE=2 SV=2
Accession:						RS4X_MOUSE																		Score:						71.17
Database:						SwissProt																		MW [kDa]:						29.6
Seq. Coverage [%]:						0.106																		pI:						10.1617
																								No. of Peptides:						2
Modification(s):								Carbamidomethyl
Cmpd.		No. of Cmpds.	m/z meas.		Δ				z		Rt [min]			Score			Site [%]	P	Range				Sequence														Modification
					m/z [ppm]
1657		4	608.331		-3.66336				2		36.6748			39.01				0	135-145				K.GIPHLVTHDAR.T
8080		5	891.924		7.69071				2		84.4456			32.16				0	175-191				K.FDTGNLCMVTGGANLGR.I														Carbamidomethyl: 7
Protein 14:						Keratin, type II cytoskeletal 79 OS=Mus musculus GN=Krt79 PE=2 SV=2
Accession:						K2C79_MOUSE																		Score:						65.0325
Database:						SwissProt																		MW [kDa]:						57.5
Seq. Coverage [%]:						0.038																		pI:						7.55376
																								No. of Peptides:						2
Modification(s):								Acetyl
Cmpd.		No. of Cmpds.	m/z meas.		Δ				z		Rt [min]			Score			Site [%]	P	Range				Sequence														Modification
					m/z [ppm]
787		9	436.888		-4.49217				3		28.5593			29.95				2	228-237				K.NKYEDEINKR.T
4903		12	590.304		9.47679				2		55.325			35.85				0	337-346				K.YEELQVTAGK.H														Acetyl: 10
Protein 15:						Tubulin beta-1 chain OS=Mus musculus GN=Tubb1 PE=1 SV=1
Accession:						TBB1_MOUSE																		Score:						37.36
Database:						SwissProt																		MW [kDa]:						50.4
Seq. Coverage [%]:						0.044																		pI:						4.95921
																								No. of Peptides:						2
Cmpd.		No. of Cmpds.	m/z meas.		Δ				z		Rt [min]			Score			Site [%]	P	Range				Sequence														Modification
					m/z [ppm]
6132		1	565.8		-2.6333				2		64.097			18.84				0	242-251				R.FPGQLNADLR.K
7932		3	572.321		0.761904				2		83.0845			18.52				0	253-262				K.LAVNMVPFPR.L
	Bruker															Printed:					2016-06-06															1

## Sheet: Fig4Comp. 14-3-3 inhib. R18
Protein Report
Project Info
Name:							Cyclotide Target Deconvolution																		Date:						2014-11-20
Sample Info & Protocols																										Date:						2015-10-21
Name:							Fig. 4C,D Competitive validation of the 14-3-3 protein iteraction in spleenocyte extracts
Note:							PD 79_splenocyte with 14-3-3 inhibitor
Search Result Info
Search Result													Location															Search Engine	Database										Ident. Compounds
Competition pan-14-3-3 inhibitor R18 sample_n2													/Cyclotide Target Deconvolution/PD 79_splenocyte with 14-3-3 inhibitor/Sample 61_Comp R18/PD79_sample61_compR18_GA5_01_2944.d															Mascot, 2.4.0	SwissProt, SwissProt_2015_05.fasta										77/3536
Protein 1:						Electron transfer flavoprotein subunit beta OS=Mus musculus GN=Etfb PE=1 SV=3
Accession:						ETFB_MOUSE																		Score:						581.883
Database:						SwissProt																		MW [kDa]:						27.6
Seq. Coverage [%]:						0.463																		pI:						8.24601
																								No. of Peptides:						14
Modification(s):								Carbamidomethyl, Oxidation
Cmpd.		No. of Cmpds.	m/z meas.		Δ				z		Rt [min]			Score			Site [%]	P	Range				Sequence														Modification
					m/z [ppm]
354		9	600.408		0.260582				1		31.2657			33.9				0	6-11				R.ALVAVK.R
1806		9	791.467		0.800154				1		51.3684			30.79				0	13-19				R.VIDFAVK.I
246		8	431.238		1.09021				2		28.3117			42.97				0	27-35				K.SGVVTDGVK.H
2151		10	974.462		-4.44823				2		56.5936			80.78				0	60-76				K.EIIAVSCGPSQCQETIR.T														Carbamidomethyl: 7, 12
548		8	453.229		-0.621979				2		34.9312			37.6				0	77-85				R.TALAMGADR.G
137		11	461.228		4.07739				2		25.0135			50.56				0	77-85				R.TALAMGADR.G														Oxidation: 5
2483		1	581.347		-0.501637				2		66.4617			16.62				1	115-124				K.EKVDLLFLGK.Q
2068		7	551.79		-0.884127				2		54.5625			51.18				0	165-174				R.EIDGGLETLR.L
2440		1	432.607		1.787				3		65.8305			32.27				1	175-186				R.LKLPAVVTADLR.L
2273		11	527.816		-1.28581				2		60.3505			62.68				0	177-186				K.LPAVVTADLR.L
1848		17	538.284		-1.29733				2		51.8105			52.48				0	211-221				K.AGDLGVDLTSK.V
1973		11	670.363		-1.55332				2		53.2819			68.68				0	222-233				K.VSVISVEEPPQR.S
1459		2	773.914		-7.31034				2		45.7097			31.18				1	234-248				R.SAGVKVETTEDLVAK.L
976		4	552.792		-1.13278				2		41.3229			28.56				0	239-248				K.VETTEDLVAK.L
Protein 2:						14-3-3 protein zeta/delta OS=Mus musculus GN=Ywhaz PE=1 SV=1
Accession:						1433Z_MOUSE																		Score:						285.675
Database:						SwissProt																		MW [kDa]:						27.8
Seq. Coverage [%]:						0.245																		pI:						4.72625
																								No. of Peptides:						6
Modification(s):								Acetyl, Oxidation
Cmpd.		No. of Cmpds.	m/z meas.		Δ				z		Rt [min]			Score			Site [%]	P	Range				Sequence														Modification
					m/z [ppm]
377		1	581.793		0.646953				2		31.4827			15.92			50	1	1-9				-.MDKNELVQK.A														Acetyl: 1; Oxidation: 1
848		5	774.86		-0.397919				2		39.7525			86.32				0	28-41				K.SVTEQGAELSNEER.N
2056		3	907.524		-0.522538				1		54.4872			38.99				0	42-49				R.NLLSVAYK.N
2118		6	665.851		-3.43833				2		55.5447			33.98				0	104-115				K.FLIPNASQPESK.V
1423		2	669.398		1.17343				1		45.3364			25.04				0	116-120				K.VFYLK.M
516		10	640.33		0.535421				2		33.9753			86.96				1	128-139				R.YLAEVAAGDDKK.G
Protein 3:						Elongation factor 1-alpha 1 OS=Mus musculus GN=Eef1a1 PE=1 SV=3
Accession:						EF1A1_MOUSE																		Score:						264.57
Database:						SwissProt																		MW [kDa]:						50.1
Seq. Coverage [%]:						0.13																		pI:						9.10317
																								No. of Peptides:						6
Modification(s):								Oxidation
Cmpd.		No. of Cmpds.	m/z meas.		Δ				z		Rt [min]			Score			Site [%]	P	Range				Sequence														Modification
					m/z [ppm]
2091		9	702.866		-1.66625				2		55.261			64.98				0	85-96				K.YYVTIIDAPGHR.D
2299		11	657.874		-0.645819				2		60.8475			73.83				0	135-146				R.EHALLAYTLGVK.Q
304		3	649.786		5.3361				2		30.6034			33.92				0	155-165				K.MDSTEPPYSQK.R														Oxidation: 1
224		1	468.763		4.41135				2		27.5938			15.32				1	166-172				K.RYEEIVK.E
597		2	839.448		-3.41958				1		35.6424			21.83				0	173-179				K.EVSTYIK.K
1888		4	513.307		-3.09914				2		52.2829			54.69				0	256-266				K.IGGIGTVPVGR.V
Protein 4:						40S ribosomal protein S8 OS=Mus musculus GN=Rps8 PE=1 SV=2
Accession:						RS8_MOUSE																		Score:						210.483
Database:						SwissProt																		MW [kDa]:						24.2
Seq. Coverage [%]:						0.279																		pI:						10.3214
																								No. of Peptides:						5
Modification(s):								Carbamidomethyl
Cmpd.		No. of Cmpds.	m/z meas.		Δ				z		Rt [min]			Score			Site [%]	P	Range				Sequence														Modification
					m/z [ppm]
2526		4	859.956		-1.80911				2		68.2697			34.99				0	78-92				R.IIDVVYNASNNELVR.T
2451		8	725.871		-0.33939				2		66.186			65.36				0	99-110				K.NCIVLIDSTPYR.Q														Carbamidomethyl: 2
2002		4	657.841		-3.12742				2		53.5813			26.11				0	129-139				K.LTPEEEEILNK.K
2346		7	753.893		-0.640499				2		62.2182			64.13				0	158-170				K.ISSLLEEQFQQGK.L
2470		1	485.255		-2.12798				2		66.3649			20.66				0	194-200				K.ELEFYLR.K
Protein 5:						Actin, cytoplasmic 1 OS=Mus musculus GN=Actb PE=1 SV=1
Accession:						ACTB_MOUSE																		Score:						189.56
Database:						SwissProt																		MW [kDa]:						41.7
Seq. Coverage [%]:						0.139																		pI:						5.29043
																								No. of Peptides:						7
Modification(s):								Oxidation
Cmpd.		No. of Cmpds.	m/z meas.		Δ				z		Rt [min]			Score			Site [%]	P	Range				Sequence														Modification
					m/z [ppm]
491		1	488.73		4.00912				2		33.6378			21.52				0	19-28				K.AGFAGDDAPR.A
1124		11	566.765		-4.22176				2		43.0321			59.13				0	197-206				R.GYSFTTTAER.E
1305		4	589.308		-4.61392				2		44.3506			19.66				0	316-326				K.EITALAPSTMK.I														Oxidation: 10
1926		1	581.31		-4.11401				2		52.8204			23.8				0	316-326				K.EITALAPSTMK.I
604		4	398.239		-1.01844				2		35.7027			24.28				0	329-335				K.IIAPPER.K
198		1	462.285		-5.74771				2		27.0684			15.66				1	329-336				K.IIAPPERK.Y
892		5	506.24		1.47855				3		40.5261			45.17				0	360-372				K.QEYDESGPSIVHR.K
Protein 6:						14-3-3 protein theta OS=Mus musculus GN=Ywhaq PE=1 SV=1
Accession:						1433T_MOUSE																		Score:						181.05
Database:						SwissProt																		MW [kDa]:						27.8
Seq. Coverage [%]:						0.192																		pI:						4.69218
																								No. of Peptides:						5
Modification(s):								Carbamidomethyl
Cmpd.		No. of Cmpds.	m/z meas.		Δ				z		Rt [min]			Score			Site [%]	P	Range				Sequence														Modification
					m/z [ppm]
778		6	766.858		-6.50836				2		38.699			57.41				0	28-41				K.AVTEQGAELSNEER.N
2056		3	907.524		-0.522538				1		54.4872			38.99				0	42-49				R.NLLSVAYK.N
108		1	495.266		-2.23842				2		24.6411			21.83				1	84-91				R.EKVESELR.S
1423		2	669.398		1.17343				1		45.3364			25.04				0	116-120				K.VFYLK.M
584		1	698.829		-1.41451				2		35.5371			37.78				1	128-139				R.YLAEVACGDDRK.Q														Carbamidomethyl: 7
Protein 7:						Glyceraldehyde-3-phosphate dehydrogenase OS=Mus musculus GN=Gapdh PE=1 SV=2
Accession:						G3P_MOUSE																		Score:						162.74
Database:						SwissProt																		MW [kDa]:						35.8
Seq. Coverage [%]:						0.159																		pI:						8.43624
																								No. of Peptides:						4
Modification(s):								Carbamidomethyl, Oxidation
Cmpd.		No. of Cmpds.	m/z meas.		Δ				z		Rt [min]			Score			Site [%]	P	Range				Sequence														Modification
					m/z [ppm]
2072		3	910.449		-6.92911				2		54.5993			45.29				0	144-160				K.IVSNASCTTNCLAPLAK.V														Carbamidomethyl: 7, 11
1464		10	685.372		-4.52354				2		45.7509			55.96				0	199-213				R.GAAQNIIPASTGAAK.A
393		2	406.211		2.08992				2		32.1385			20.2				0	226-232				K.LTGMAFR.V														Oxidation: 4
2511		3	778.907		-1.83608				2		68.0966			41.29				0	233-246				R.VPTPNVSVVDLTCR.L														Carbamidomethyl: 13
Protein 8:						14-3-3 protein eta OS=Mus musculus GN=Ywhah PE=1 SV=2
Accession:						1433F_MOUSE																		Score:						147.71
Database:						SwissProt																		MW [kDa]:						28.2
Seq. Coverage [%]:						0.244																		pI:						4.807
																								No. of Peptides:						6
Modification(s):								Carbamidomethyl
Cmpd.		No. of Cmpds.	m/z meas.		Δ				z		Rt [min]			Score			Site [%]	P	Range				Sequence														Modification
					m/z [ppm]
1826		1	793.882		-5.05881				2		51.551			22.51				0	29-42				K.AVTELNEPLSNEDR.N
2056		3	907.524		-0.522538				1		54.4872			38.99				0	43-50				R.NLLSVAYK.N
581		1	652.761		-4.84745				2		35.5131			18.17				0	111-120				K.NCNDFQYESK.V														Carbamidomethyl: 2
1423		2	669.398		1.17343				1		45.3364			25.04				0	121-125				K.VFYLK.M
330		1	597.822		0.0702866				2		30.8453			18.87				1	133-143				R.YLAEVASGEKK.N
1089		1	634.311		-0.96861				2		42.6218			24.13				0	144-155				K.NSVVEASEAAYK.E
Protein 9:						Enoyl-CoA hydratase, mitochondrial OS=Mus musculus GN=Echs1 PE=1 SV=1
Accession:						ECHM_MOUSE																		Score:						102.92
Database:						SwissProt																		MW [kDa]:						31.5
Seq. Coverage [%]:						0.103																		pI:						8.75838
																								No. of Peptides:						3
Modification(s):								Carbamidomethyl
Cmpd.		No. of Cmpds.	m/z meas.		Δ				z		Rt [min]			Score			Site [%]	P	Range				Sequence														Modification
					m/z [ppm]
1652		8	713.41		-3.8367				2		48.0638			52.17				0	44-56				K.NSSVGLIQLNRPK.A
954		1	366.718		0.805293				2		40.9811			19.69				0	212-217				K.IFPVEK.L
1714		4	645.323		-1.32905				2		49.2536			31.06				0	218-228				K.LVEEAIQCAEK.I														Carbamidomethyl: 8
Protein 10:						Hemoglobin subunit beta-1 OS=Mus musculus GN=Hbb-b1 PE=1 SV=2
Accession:						HBB1_MOUSE																		Score:						89.04
Database:						SwissProt																		MW [kDa]:						15.8
Seq. Coverage [%]:						0.15																		pI:						7.12673
																								No. of Peptides:						2
Cmpd.		No. of Cmpds.	m/z meas.		Δ				z		Rt [min]			Score			Site [%]	P	Range				Sequence														Modification
					m/z [ppm]
2667		6	637.865		-1.88577				2		75.1552			46.05				0	32-41				R.LLVVYPWTQR.Y
2199		5	647.822		-5.03529				2		57.3358			42.99				0	122-133				K.DFTPAAQAAFQK.V
Protein 11:						GTP-binding nuclear protein Ran OS=Mus musculus GN=Ran PE=1 SV=3
Accession:						RAN_MOUSE																		Score:						85.5736
Database:						SwissProt																		MW [kDa]:						24.4
Seq. Coverage [%]:						0.153																		pI:						7.00956
																								No. of Peptides:						3
Modification(s):								Acetyl
Cmpd.		No. of Cmpds.	m/z meas.		Δ				z		Rt [min]			Score			Site [%]	P	Range				Sequence														Modification
					m/z [ppm]
2187		2	622.816		-2.22716				2		57.135			30.67				0	2-12				M.AAQGEPQVQFK.L														Acetyl: 1
1499		6	508.291		-4.22277				2		46.3051			31.29				0	13-23				K.LVLVGDGGTGK.T
2205		2	647.811		6.14499				2		57.8748			24.83				0	61-71				K.FNVWDTAGQEK.F
Protein 12:						Serum albumin OS=Mus musculus GN=Alb PE=1 SV=3
Accession:						ALBU_MOUSE																		Score:						85.26
Database:						SwissProt																		MW [kDa]:						68.6
Seq. Coverage [%]:						0.021																		pI:						5.74801
																								No. of Peptides:						1
Cmpd.		No. of Cmpds.	m/z meas.		Δ				z		Rt [min]			Score			Site [%]	P	Range				Sequence														Modification
					m/z [ppm]
2647		6	740.402		1.02902				2		73.6941			85.26				0	422-434				K.LGEYGFQNAILVR.Y
Protein 13:						Tubulin alpha-1A chain OS=Mus musculus GN=Tuba1a PE=1 SV=1
Accession:						TBA1A_MOUSE																		Score:						73.81
Database:						SwissProt																		MW [kDa]:						50.1
Seq. Coverage [%]:						0.051																		pI:						4.94286
																								No. of Peptides:						2
Cmpd.		No. of Cmpds.	m/z meas.		Δ				z		Rt [min]			Score			Site [%]	P	Range				Sequence														Modification
					m/z [ppm]
2776		4	543.31		-6.84468				2		79.2598			40.25				0	113-121				K.EIIDLVLDR.I
2026		4	573.631		-2.74034				3		53.971			33.56				0	216-229				R.NLDIERPTYTNLNR.L
Protein 14:						Ras-related protein Rab-5C OS=Mus musculus GN=Rab5c PE=1 SV=2
Accession:						RAB5C_MOUSE																		Score:						58.92
Database:						SwissProt																		MW [kDa]:						23.4
Seq. Coverage [%]:						0.12																		pI:						8.64335
																								No. of Peptides:						2
Cmpd.		No. of Cmpds.	m/z meas.		Δ				z		Rt [min]			Score			Site [%]	P	Range				Sequence														Modification
					m/z [ppm]
2495		1	698.396		-6.97036				2		66.6082			31.05				0	122-135				R.QASPNIVIALAGNK.A
902		2	636.807		-8.35865				2		40.5829			27.87				0	199-210				R.GVDLQESNPASR.S
Protein 15:						40S ribosomal protein S4, X isoform OS=Mus musculus GN=Rps4x PE=2 SV=2
Accession:						RS4X_MOUSE																		Score:						58.58
Database:						SwissProt																		MW [kDa]:						29.6
Seq. Coverage [%]:						0.095																		pI:						10.1617
																								No. of Peptides:						3
Cmpd.		No. of Cmpds.	m/z meas.		Δ				z		Rt [min]			Score			Site [%]	P	Range				Sequence														Modification
					m/z [ppm]
496		2	405.892		2.54293				3		33.7094			16.27				0	135-145				K.GIPHLVTHDAR.T
534		4	386.738		0.413536				2		34.5556			25.01				0	192-198				R.IGVITNR.E
567		2	416.234		3.41752				2		35.3203			17.3				0	246-252				R.LTIAEER.D
Protein 16:						60S ribosomal protein L10a OS=Mus musculus GN=Rpl10a PE=1 SV=3
Accession:						RL10A_MOUSE																		Score:						47.65
Database:						SwissProt																		MW [kDa]:						24.9
Seq. Coverage [%]:						0.074																		pI:						9.98447
																								No. of Peptides:						2
Cmpd.		No. of Cmpds.	m/z meas.		Δ				z		Rt [min]			Score			Site [%]	P	Range				Sequence														Modification
					m/z [ppm]
1635		1	483.749		1.1334				2		47.7549			22.21				0	8-15				R.DTLYEAVR.E
937		3	406.255		-0.112363				2		40.8082			25.44				0	123-130				R.ILGPGLNK.A
Protein 17:						Proteasome subunit alpha type-7-like OS=Mus musculus GN=Psma8 PE=2 SV=1
Accession:						PSA7L_MOUSE																		Score:						45.03
Database:						SwissProt																		MW [kDa]:						27.8
Seq. Coverage [%]:						0.044																		pI:						8.81264
																								No. of Peptides:						1
Cmpd.		No. of Cmpds.	m/z meas.		Δ				z		Rt [min]			Score			Site [%]	P	Range				Sequence														Modification
					m/z [ppm]
2012		1	550.816		-5.38893				2		53.6863			45.03				0	196-206				K.ALLEVVQSGGK.N
Protein 18:						Persulfide dioxygenase ETHE1, mitochondrial OS=Mus musculus GN=Ethe1 PE=1 SV=2
Accession:						ETHE1_MOUSE																		Score:						44.65
Database:						SwissProt																		MW [kDa]:						27.7
Seq. Coverage [%]:						0.079																		pI:						6.78376
																								No. of Peptides:						2
Cmpd.		No. of Cmpds.	m/z meas.		Δ				z		Rt [min]			Score			Site [%]	P	Range				Sequence														Modification
					m/z [ppm]
2426		3	521.622		-2.04224				3		65.3666			26.54				0	47-60				R.EAVLIDPVLETAHR.D
883		1	368.704		1.23152				2		40.4591			18.11				0	125-130				R.FALETR.A
Protein 19:						Vimentin OS=Mus musculus GN=Vim PE=1 SV=3
Accession:						VIME_MOUSE																		Score:						38.86
Database:						SwissProt																		MW [kDa]:						53.7
Seq. Coverage [%]:						0.021																		pI:						5.05245
																								No. of Peptides:						1
Cmpd.		No. of Cmpds.	m/z meas.		Δ				z		Rt [min]			Score			Site [%]	P	Range				Sequence														Modification
					m/z [ppm]
1428		2	547.267		-1.16932				2		45.3853			38.86				0	295-304				K.FADLSEAANR.N
Protein 20:						Heterogeneous nuclear ribonucleoprotein K OS=Mus musculus GN=Hnrnpk PE=1 SV=1
Accession:						HNRPK_MOUSE																		Score:						36.46
Database:						SwissProt																		MW [kDa]:						50.9
Seq. Coverage [%]:						0.022																		pI:						5.39094
																								No. of Peptides:						1
Cmpd.		No. of Cmpds.	m/z meas.		Δ				z		Rt [min]			Score			Site [%]	P	Range				Sequence														Modification
					m/z [ppm]
615		2	351.888		6.159				3		35.8107			36.46				0	192-201				R.VVLIGGKPDR.V
Protein 21:						Heterogeneous nuclear ribonucleoproteins C1/C2 OS=Mus musculus GN=Hnrnpc PE=1 SV=1
Accession:						HNRPC_MOUSE																		Score:						36.05
Database:						SwissProt																		MW [kDa]:						34.4
Seq. Coverage [%]:						0.029																		pI:						4.91499
																								No. of Peptides:						1
Cmpd.		No. of Cmpds.	m/z meas.		Δ				z		Rt [min]			Score			Site [%]	P	Range				Sequence														Modification
					m/z [ppm]
1068		3	472.29		-0.5077				2		42.423			36.05				0	143-151				R.VPPPPPIAR.A
Protein 22:						Hemoglobin subunit alpha OS=Mus musculus GN=Hba PE=1 SV=2
Accession:						HBA_MOUSE																		Score:						35.95
Database:						SwissProt																		MW [kDa]:						15.1
Seq. Coverage [%]:						0.106																		pI:						7.9651
																								No. of Peptides:						1
Cmpd.		No. of Cmpds.	m/z meas.		Δ				z		Rt [min]			Score			Site [%]	P	Range				Sequence														Modification
					m/z [ppm]
1019		5	510.58		-6.07082				3		42.0344			35.95				0	18-32				K.IGGHGAEYGAEALER.M
Protein 23:						Enoyl-CoA delta isomerase 1, mitochondrial OS=Mus musculus GN=Eci1 PE=1 SV=2
Accession:						ECI1_MOUSE																		Score:						35.5836
Database:						SwissProt																		MW [kDa]:						32.2
Seq. Coverage [%]:						0.055																		pI:						9.11994
																								No. of Peptides:						1
Cmpd.		No. of Cmpds.	m/z meas.		Δ				z		Rt [min]			Score			Site [%]	P	Range				Sequence														Modification
					m/z [ppm]
1943		1	868.439		-8.79831				2		53.0021			36.8				0	207-222				K.VGVVDEVVPEDQVHSK.A
Protein 24:						Sterol regulatory element-binding protein 1 OS=Mus musculus GN=Srebf1 PE=1 SV=4
Accession:						SRBP1_MOUSE																		Score:						34.58
Database:						SwissProt																		MW [kDa]:						120.5
Seq. Coverage [%]:						0.006																		pI:						8.45419
																								No. of Peptides:						2
Modification(s):								Carbamidomethyl, Acetyl
Cmpd.		No. of Cmpds.	m/z meas.		Δ				z		Rt [min]			Score			Site [%]	P	Range				Sequence														Modification
					m/z [ppm]
1595		2	450.269		-0.254591				2		47.1076			17.4				1	715-721				R.VKTSLPR.A														Carbamidomethyl: 1; Acetyl: 2
1269		15	421.759		1.7246				2		44.1803			34.58				1	715-721				R.VKTSLPR.A														Acetyl: 2
	Bruker															Printed:					2016-06-06															1

## Sheet: Fig 4-Comp.(T20KkB1-1
Protein Report
Project Info
Name:							Cyclotide Target Deconvolution																		Date:						2014-11-20
Sample Info & Protocols																										Date:						2015-01-14
Name:							Fig. 4C,D Competitive validation of the 14-3-3 protein iteraction in spleenocyte extracts
Note:							Experimental pull down 56 PD56_Competition R18, W23Bpa, T20K
Search Result Info
Search Result													Location															Search Engine	Database										Ident. Compounds
Competition [T20K]kB1 sample													/Crosslinking/PD56_Competition R18, W23Bpa, T20K/sample 44_T20K Competion/150121_Sample44_T20K comp_BD7_01_862.d															Mascot, 2.4.0	SwissProt, SwissProt_2014_11.fasta										150/22359
Protein 1:						Actin, cytoplasmic 1 OS=Mus musculus GN=Actb PE=1 SV=1
Accession:						ACTB_MOUSE																		Score:						566.366
Database:						SwissProt																		MW [kDa]:						41.7
Seq. Coverage [%]:						0.52																		pI:						5.29043
																								No. of Peptides:						14
Modification(s):								Carbamidomethyl, Acetyl, Oxidation, Nitro, Phospho
Cmpd.		No. of Cmpds.	m/z meas.		Δ				z		Rt [min]			Score			Site [%]	P	Range				Sequence														Modification
					m/z [ppm]
3174		1	488.724		-8.06304				2		32.4141			21.28				0	19-28				K.AGFAGDDAPR.A
11820		11	652.025		-2.28359				3		70.5628			55.4				0	96-113				R.VAPEEHPVLLTEAPLNPK.A
15737		3	800.653		-5.96235				4		93.5873			23.74				0	148-177				R.TTGIVMDSGDGVTHTVPIYEGYALPHAILR.L														Oxidation: 6
3537		10	322.691		2.73153				2		33.9855			23.46				0	178-183				R.LDLAGR.D
6557		10	566.766		-1.48695				2		46.8477			50.64				0	197-206				R.GYSFTTTAER.E
16036		2	856.054		-7.72163				3		95.389			17.17				0	216-238				K.LCYVALDFEQEMATAASSSSLEK.S														Carbamidomethyl: 2; Oxidation: 12
15011		16	895.949		-1.1582				2		89.4504			74.1				0	239-254				K.SYELPDGQVITIGNER.F
2527		1	389.18		-4.70353				2		28.8302			21				0	285-290				K.CDVDIR.K														Carbamidomethyl: 1
15682		11	1116.03		-6.31301				2		93.3243			75.9				0	292-312				K.DLYANTVLSGGTTMYPGIADR.M														Oxidation: 14
6164		9	589.307		-4.91936				2		45.1993			44.36				0	316-326				K.EITALAPSTMK.I														Oxidation: 10
3855		13	398.239		-0.917999				2		35.4263			35.73				0	329-335				K.IIAPPER.K
2181		2	462.286		-2.65439				2		27.0022			20.5				1	329-336				K.IIAPPERK.Y
5601		1	758.851		2.01677				6		42.566			39.39			17.8372	2	336-372				R.KYSVWIGGSILASLSTFQQMWISKQEYDESGPSIVHR.K														Carbamidomethyl: 1; Acetyl: 1; Oxidation: 20; Nitro: 2; Phospho: 9, 13
5590		9	758.85		-6.60077				2		42.5179			68.88				0	360-372				K.QEYDESGPSIVHR.K
Protein 2:						Glyceraldehyde-3-phosphate dehydrogenase OS=Mus musculus GN=Gapdh PE=1 SV=2
Accession:						G3P_MOUSE																		Score:						546.82
Database:						SwissProt																		MW [kDa]:						35.8
Seq. Coverage [%]:						0.468																		pI:						8.43624
																								No. of Peptides:						12
Modification(s):								Carbamidomethyl, Oxidation, Phospho
Cmpd.		No. of Cmpds.	m/z meas.		Δ				z		Rt [min]			Score			Site [%]	P	Range				Sequence														Modification
					m/z [ppm]
13348		2	543.32		-5.04056				3		79.6703			27.5				0	65-78				K.LVINGKPITIFQER.D
17184		5	1154.02		-5.82843				2		101.393			21.02				0	85-105				K.WGEAGAEYVVESTGVFTTMEK.A														Oxidation: 19
11179		5	801.067		-5.99862				3		66.7352			42.88				1	116-137				K.RVIISAPSADAPMFVMGVNHEK.Y														Oxidation: 13, 16
12405		34	749.037		-1.64431				3		73.6229			77.16				0	117-137				R.VIISAPSADAPMFVMGVNHEK.Y														Oxidation: 12, 15
12067		2	950.434		-5.60178				2		71.7501			21.42				0	144-160				K.IVSNASCTTNCLAPLAK.V														Carbamidomethyl: 7, 11; Phospho: 3
10104		13	910.454		-2.09637				2		61.2007			86.4				0	144-160				K.IVSNASCTTNCLAPLAK.V														Carbamidomethyl: 7, 11
17721		8	653.592		-2.7075				4		105.369			25.05				0	161-184				K.VIHDNFGIVEGLMTTVHAITATQK.T														Oxidation: 13
6978		10	685.374		-1.53248				2		48.4769			43.25				0	199-213				R.GAAQNIIPASTGAAK.A
5903		4	435.256		-3.96386				2		44.004			23.09				0	218-225				K.VIPELNGK.L
3287		7	406.209		-3.91682				2		32.8776			34.28				0	226-232				K.LTGMAFR.V														Oxidation: 4
13231		19	778.908		-1.19416				2		79.0991			111.65				0	233-246				R.VPTPNVSVVDLTCR.L														Carbamidomethyl: 13
13505		10	890.402		-0.329466				2		80.6159			54.54				0	308-321				K.LISWYDNEYGYSNR.V
Protein 3:						40S ribosomal protein S4, X isoform OS=Mus musculus GN=Rps4x PE=2 SV=2
Accession:						RS4X_MOUSE																		Score:						510.626
Database:						SwissProt																		MW [kDa]:						29.6
Seq. Coverage [%]:						0.517																		pI:						10.1617
																								No. of Peptides:						16
Modification(s):								Carbamidomethyl, Oxidation
Cmpd.		No. of Cmpds.	m/z meas.		Δ				z		Rt [min]			Score			Site [%]	P	Range				Sequence														Modification
					m/z [ppm]
17975		2	514.981		6.95867				3		106.788			24.42				1	38-49				K.LRECLPLIIFLR.N														Carbamidomethyl: 4
19801		20	637.367		-4.99542				2		119.03			47.57				0	40-49				R.ECLPLIIFLR.N														Carbamidomethyl: 2
5814		1	498.255		-1.18328				2		43.6275			16.82				0	54-62				K.YALTGDEVK.K
3747		2	562.3		-5.63946				2		34.8647			23.48				1	54-63				K.YALTGDEVKK.I
17014		5	951.461		-2.86104				2		100.539			20.99				0	78-94				R.TDITYPAGFMDVISIDK.T														Oxidation: 10
1198		7	315.18		1.55134				2		21.7582			29.22				0	109-113				R.FAVHR.I
2061		2	396.751		-3.24842				2		26.3474			24.97				1	128-134				R.KIFVGTK.G
3052		7	332.703		-5.46222				2		31.6654			29.39				0	129-134				K.IFVGTK.G
4139		9	405.893		3.50378				3		36.754			47.19				0	135-145				K.GIPHLVTHDAR.T
11867		4	723.376		-2.96612				2		70.794			21.33				0	156-168				K.VNDTIQIDLETGK.I
12846		13	899.91		-4.93161				2		76.314			87.82				0	175-191				K.FDTGNLCMVTGGANLGR.I														Carbamidomethyl: 7; Oxidation: 8
3561		6	386.736		-4.08564				2		34.0865			31.45				0	192-198				R.IGVITNR.E
5439		2	407.882		-4.24587				3		41.8921			24.68				0	201-211				R.HPGSFDVVHVK.D
12845		2	495.803		0.584948				2		76.3128			17.86				0	222-230				R.LSNIFVIGK.G
10010		6	584.331		-6.70834				2		60.7867			23.02				0	231-240				K.GNKPWISLPR.G
3898		11	416.23		-5.8081				2		35.6311			42.4				0	246-252				R.LTIAEER.D
Protein 4:						14-3-3 protein zeta/delta OS=Mus musculus GN=Ywhaz PE=1 SV=1
Accession:						1433Z_MOUSE																		Score:						376.065
Database:						SwissProt																		MW [kDa]:						27.8
Seq. Coverage [%]:						0.449																		pI:						4.72625
																								No. of Peptides:						10
Modification(s):								Carbamidomethyl, Oxidation
Cmpd.		No. of Cmpds.	m/z meas.		Δ				z		Rt [min]			Score			Site [%]	P	Range				Sequence														Modification
					m/z [ppm]
5139		3	774.858		-2.99193				2		40.678			56.49				0	28-41				K.SVTEQGAELSNEER.N
10264		1	454.265		-2.73041				2		61.9261			22.95				0	42-49				R.NLLSVAYK.N
3096		7	509.282		-0.841733				2		31.9776			24.94				1	84-91				R.EKIETELR.D
20138		2	709.861		-3.75702				2		122.638			26.12				0	92-103				R.DICNDVLSLLEK.F														Carbamidomethyl: 3
10237		2	665.849		-6.78742				2		61.8038			24.72				0	104-115				K.FLIPNASQPESK.V
687		2	474.715		-1.5747				2		18.5318			23.7				1	121-127				K.MKGDYYR.Y														Oxidation: 1
3652		7	640.33		0.504187				2		34.4493			48.6				1	128-139				R.YLAEVAAGDDKK.G
15623		12	1021		-1.6319				2		92.9616			77				0	140-157				K.GIVDQSQQAYQEAFEISK.K
819		6	562.778		-2.27518				2		19.4871			39.13				0	159-167				K.EMQPTHPIR.L														Oxidation: 2
16866		21	603.327		-7.61735				2		99.8394			33.95				0	213-222				K.DSTLIMQLLR.D														Oxidation: 6
Protein 5:						Keratin, type II cytoskeletal 5 OS=Mus musculus GN=Krt5 PE=1 SV=1
Accession:						K2C5_MOUSE																		Score:						334.279
Database:						SwissProt																		MW [kDa]:						61.7
Seq. Coverage [%]:						0.119																		pI:						7.58891
																								No. of Peptides:						9
Modification(s):								Oxidation
Cmpd.		No. of Cmpds.	m/z meas.		Δ				z		Rt [min]			Score			Site [%]	P	Range				Sequence														Modification
					m/z [ppm]
8689		3	414.216		-6.15333				2		55.2378			22.88				0	173-179				K.FASFIDK.V
2999		7	473.259		0.300185				2		31.3027			42.66				1	232-239				R.GRLDSELR.N
2560		12	436.889		-0.578135				3		28.9801			46.89				2	250-259				K.NKYEDEINKR.T
1317		4	533.758		-7.55096				2		22.395			50.83				1	252-259				K.YEDEINKR.T
12363		1	729.337		0.688291				2		73.3538			22.62				0	287-298				R.VDALMDEINFMK.M														Oxidation: 5, 11
18426		11	651.857		-5.86031				2		109.551			62.25				0	326-337				R.SLDLDSIIAEVK.A
3592		5	597.788		-5.87023				2		34.1959			46.02				0	359-368				K.YEELQQTAGR.H
2651		1	537.298		-5.51413				2		29.4446			16.88				1	390-398				R.LRSEIDNVK.K
1705		2	601.346		-3.63227				2		24.6668			26				2	390-399				R.LRSEIDNVKK.Q
Protein 6:						Keratin, type I cytoskeletal 10 OS=Mus musculus GN=Krt10 PE=1 SV=3
Accession:						K1C10_MOUSE																		Score:						313.145
Database:						SwissProt																		MW [kDa]:						57.7
Seq. Coverage [%]:						0.132																		pI:						5.04295
																								No. of Peptides:						8
Modification(s):								Oxidation
Cmpd.		No. of Cmpds.	m/z meas.		Δ				z		Rt [min]			Score			Site [%]	P	Range				Sequence														Modification
					m/z [ppm]
1342		6	553.765		-2.43788				2		22.5174			48.66				0	146-154				R.VTMQNLNDR.L														Oxidation: 3
7415		11	691.325		-3.83527				2		50.0353			60.82				0	164-175				R.ALEESNYELEGK.I
4335		1	498.259		-8.30413				2		37.5893			18.4				1	176-182				K.IKEWYEK.H
5390		6	404.202		-3.61223				2		41.6986			45.37				0	227-233				R.LAADDFR.L
9674		1	601.313		0.81696				2		59.312			28.84				0	244-254				R.QSVEADINGLR.R
4814		1	424.229		-0.977838				2		39.4819			26.69				0	361-367				K.SEITELR.R
10003		3	695.84		-5.37475				2		60.7429			41.6				0	385-397				K.QSLEASLAETEGR.Y
6110		8	583.293		-5.51585				2		44.9504			44.3				0	440-448				R.LENEIQTYR.S
Protein 7:						Keratin, type I cytoskeletal 14 OS=Mus musculus GN=Krt14 PE=1 SV=2
Accession:						K1C14_MOUSE																		Score:						269.733
Database:						SwissProt																		MW [kDa]:						52.8
Seq. Coverage [%]:						0.169																		pI:						5.09646
																								No. of Peptides:						6
Modification(s):								Carbamidomethyl, Acetyl, Oxidation, Phospho
Cmpd.		No. of Cmpds.	m/z meas.		Δ				z		Rt [min]			Score			Site [%]	P	Range				Sequence														Modification
					m/z [ppm]
1299		1	553.765		226.83				8		22.3183			24.35			35.9966	1	85-131				R.FDGFGGGFGGGLGGGFGGGLGGGLGGGIGDGLLVGSEKVTMQNLN DR.L														Carbamidomethyl: 1; Phospho: 36
1342		6	553.765		-2.43788				2		22.5174			48.66				0	123-131				K.VTMQNLNDR.L														Oxidation: 3
5390		6	404.202		-3.61223				2		41.6986			45.37				0	201-207				R.LAADDFR.T
11386		12	515.299		-3.24361				2		67.9937			41.62				0	230-238				R.VLDELTLAR.A
1322		5	396.205		-7.18907				2		22.4046			24.27				0	289-294				R.ILNEMR.D														Oxidation: 5
4220		4	681.347		-2.93269				2		37.1268			86.23				0	322-334				R.EVATNSELVQSGK.S
Protein 8:						Keratin, type II cytoskeletal 1 OS=Mus musculus GN=Krt1 PE=1 SV=4
Accession:						K2C1_MOUSE																		Score:						259.013
Database:						SwissProt																		MW [kDa]:						65.6
Seq. Coverage [%]:						0.061																		pI:						8.39458
																								No. of Peptides:						5
Cmpd.		No. of Cmpds.	m/z meas.		Δ				z		Rt [min]			Score			Site [%]	P	Range				Sequence														Modification
					m/z [ppm]
8689		3	414.216		-6.15333				2		55.2378			22.88				0	199-205				K.FASFIDK.V
8966		17	738.4		5.19676				2		56.3644			63.96				0	208-219				R.FLEQQNQVLQTK.W
1317		4	533.758		-7.55096				2		22.395			50.83				1	278-285				K.YEDEINKR.T
9293		12	633.321		-2.51392				2		57.7087			44.48				0	286-296				R.TNAENEFVTIK.K
6394		7	697.363		-9.69877				2		46.1741			77.63				1	286-297				R.TNAENEFVTIKK.D
Protein 9:						40S ribosomal protein S8 OS=Mus musculus GN=Rps8 PE=1 SV=2
Accession:						RS8_MOUSE																		Score:						244.68
Database:						SwissProt																		MW [kDa]:						24.2
Seq. Coverage [%]:						0.394																		pI:						10.3214
																								No. of Peptides:						7
Modification(s):								Carbamidomethyl
Cmpd.		No. of Cmpds.	m/z meas.		Δ				z		Rt [min]			Score			Site [%]	P	Range				Sequence														Modification
					m/z [ppm]
14199		1	894.378		0.426745				2		84.3467			17.45				0	60-74				R.LDVGNFSWGSECCTR.K														Carbamidomethyl: 12, 13
13481		12	859.958		0.528216				2		80.4381			51.16				0	78-92				R.IIDVVYNASNNELVR.T
12772		10	725.867		-6.9108				2		75.9427			43.27				0	99-110				K.NCIVLIDSTPYR.Q														Carbamidomethyl: 2
9963		3	657.841		-3.58346				2		60.5686			26.79				0	129-139				K.LTPEEEEILNK.K
12085		2	753.891		-3.55868				2		71.8441			50.24				0	158-170				K.ISSLLEEQFQQGK.L
4742		1	476.241		-3.34326				2		39.1703			35.81				0	185-193				R.ADGYVLEGK.E
12810		3	485.255		-1.77765				2		76.1405			19.96				0	194-200				K.ELEFYLR.K
Protein 10:						Elongation factor 1-alpha 1 OS=Mus musculus GN=Eef1a1 PE=1 SV=3
Accession:						EF1A1_MOUSE																		Score:						216.343
Database:						SwissProt																		MW [kDa]:						50.1
Seq. Coverage [%]:						0.132																		pI:						9.10317
																								No. of Peptides:						6
Modification(s):								Oxidation
Cmpd.		No. of Cmpds.	m/z meas.		Δ				z		Rt [min]			Score			Site [%]	P	Range				Sequence														Modification
					m/z [ppm]
10460		7	702.862		-7.74137				2		62.9833			51.65				0	85-96				K.YYVTIIDAPGHR.D
11889		3	657.876		2.02946				2		70.9018			33.14				0	135-146				R.EHALLAYTLGVK.Q
2318		2	649.78		-2.85126				2		27.805			22.06				0	155-165				K.MDSTEPPYSQK.R														Oxidation: 1
2430		3	468.757		-8.26035				2		28.4058			22.57				1	166-172				K.RYEEIVK.E
9700		2	488.278		-1.83852				2		59.4188			19.05				0	248-255				R.LPLQDVYK.I
8954		8	513.306		-4.85247				2		56.314			68.64				0	256-266				K.IGGIGTVPVGR.V
Protein 11:						Keratin, type II cytoskeletal 6A OS=Mus musculus GN=Krt6a PE=2 SV=3
Accession:						K2C6A_MOUSE																		Score:						204.323
Database:						SwissProt																		MW [kDa]:						59.3
Seq. Coverage [%]:						0.081																		pI:						8.04008
																								No. of Peptides:						5
Cmpd.		No. of Cmpds.	m/z meas.		Δ				z		Rt [min]			Score			Site [%]	P	Range				Sequence														Modification
					m/z [ppm]
8689		3	414.216		-6.15333				2		55.2378			22.88				0	163-169				K.FASFIDK.V
2999		7	473.259		0.300185				2		31.3027			42.66				1	222-229				R.GRLDSELR.N
1317		4	533.758		-7.55096				2		22.395			50.83				1	242-249				K.YEDEINKR.T
18426		11	651.857		-5.86031				2		109.551			62.25				0	316-327				R.SLDLDSIIAEVK.A
6891		1	583.291		-8.60176				2		48.1594			26.47				0	349-358				K.YEELQVTAGR.H
Protein 12:						Keratin, type I cytoskeletal 17 OS=Mus musculus GN=Krt17 PE=1 SV=3
Accession:						K1C17_MOUSE																		Score:						198.823
Database:						SwissProt																		MW [kDa]:						48.1
Seq. Coverage [%]:						0.083																		pI:						5.00407
																								No. of Peptides:						4
Cmpd.		No. of Cmpds.	m/z meas.		Δ				z		Rt [min]			Score			Site [%]	P	Range				Sequence														Modification
					m/z [ppm]
4535		3	405.222		-3.85261				2		38.3656			26.37				0	95-101				R.LASYLDK.V
5390		6	404.202		-3.61223				2		41.6986			45.37				0	164-170				R.LAADDFR.T
11386		12	515.299		-3.24361				2		67.9937			41.62				0	193-201				R.VLDELTLAR.A
4220		4	681.347		-2.93269				2		37.1268			86.23				0	285-297				R.EVATNSELVQSGK.S
Protein 13:						14-3-3 protein eta OS=Mus musculus GN=Ywhah PE=1 SV=2
Accession:						1433F_MOUSE																		Score:						192.65
Database:						SwissProt																		MW [kDa]:						28.2
Seq. Coverage [%]:						0.285																		pI:						4.807
																								No. of Peptides:						7
Modification(s):								Acetyl, Oxidation
Cmpd.		No. of Cmpds.	m/z meas.		Δ				z		Rt [min]			Score			Site [%]	P	Range				Sequence														Modification
					m/z [ppm]
5805		1	578.809		3.9154				2		43.58			36				1	2-10				M.GDREQLLQR.A														Acetyl: 1
8804		4	793.886		-0.284823				2		55.6979			26.55				0	29-42				K.AVTELNEPLSNEDR.N
10264		1	454.265		-2.73041				2		61.9261			22.95				0	43-50				R.NLLSVAYK.N
687		2	474.715		-1.5747				2		18.5318			23.7				1	126-132				K.MKGDYYR.Y														Oxidation: 1
6396		2	634.307		-8.09444				2		46.1776			26.08				0	144-155				K.NSVVEASEAAYK.E
512		3	421.205		-7.78646				3		17.0515			23.42				0	163-172				K.EHMQPTHPIR.L														Oxidation: 3
16866		21	603.327		-7.61735				2		99.8394			33.95				0	218-227				K.DSTLIMQLLR.D														Oxidation: 6
Protein 14:						Keratin, type I cytoskeletal 42 OS=Mus musculus GN=Krt42 PE=1 SV=1
Accession:						K1C42_MOUSE																		Score:						190.09
Database:						SwissProt																		MW [kDa]:						50.1
Seq. Coverage [%]:						0.075																		pI:						5.09197
																								No. of Peptides:						4
Modification(s):								Oxidation
Cmpd.		No. of Cmpds.	m/z meas.		Δ				z		Rt [min]			Score			Site [%]	P	Range				Sequence														Modification
					m/z [ppm]
8244		10	651.332		-1.91424				2		53.3144			78.83				0	114-125				R.ALEEANADLEVK.I
5390		6	404.202		-3.61223				2		41.6986			45.37				0	174-180				R.LAADDFR.T
11386		12	515.299		-3.24361				2		67.9937			41.62				0	203-211				R.VLDELTLAR.A
1322		5	396.205		-7.18907				2		22.4046			24.27				0	262-267				R.ILNEMR.D														Oxidation: 5
Protein 15:						Tubulin alpha-1A chain OS=Mus musculus GN=Tuba1a PE=1 SV=1
Accession:						TBA1A_MOUSE																		Score:						189.27
Database:						SwissProt																		MW [kDa]:						50.1
Seq. Coverage [%]:						0.162																		pI:						4.94286
																								No. of Peptides:						6
Cmpd.		No. of Cmpds.	m/z meas.		Δ				z		Rt [min]			Score			Site [%]	P	Range				Sequence														Modification
					m/z [ppm]
17481		1	851.449		-8.86395				2		103.262			31.31				0	65-79				R.AVFVDLEPTVIDEVR.T
12109		1	705.885		-7.61626				2		71.9606			15.58				0	85-96				R.QLFHPEQLITGK.E
15692		10	543.31		-7.69134				2		93.3799			46.15				0	113-121				K.EIIDLVLDR.I
4133		2	391.207		-2.55901				2		36.7017			24.05				0	157-163				R.LSVDYGK.K
10216		2	573.632		-0.561247				3		61.7047			51.28				0	216-229				R.NLDIERPTYTNLNR.L
15059		2	586.325		-2.0957				3		89.6652			20.9				0	265-280				R.IHFPLATYAPVISAEK.A
Protein 16:						Keratin, type II cytoskeletal 79 OS=Mus musculus GN=Krt79 PE=2 SV=2
Accession:						K2C79_MOUSE																		Score:						185.188
Database:						SwissProt																		MW [kDa]:						57.5
Seq. Coverage [%]:						0.073																		pI:						7.55376
																								No. of Peptides:						5
Modification(s):								Acetyl
Cmpd.		No. of Cmpds.	m/z meas.		Δ				z		Rt [min]			Score			Site [%]	P	Range				Sequence														Modification
					m/z [ppm]
8689		3	414.216		-6.15333				2		55.2378			22.88				0	150-156				K.FASFIDK.V
2560		12	436.889		-0.578135				3		28.9801			46.89				2	228-237				K.NKYEDEINKR.T
1317		4	533.758		-7.55096				2		22.395			50.83				1	230-237				K.YEDEINKR.T
18497		6	665.364		-3.90706				2		109.915			26.62				0	304-315				R.NLDLDSIIAEVK.A
8787		11	590.301		5.24165				2		55.6416			40.27				0	337-346				K.YEELQVTAGK.H														Acetyl: 10
Protein 17:						14-3-3 protein theta OS=Mus musculus GN=Ywhaq PE=1 SV=1
Accession:						1433T_MOUSE																		Score:						185.063
Database:						SwissProt																		MW [kDa]:						27.8
Seq. Coverage [%]:						0.2																		pI:						4.69218
																								No. of Peptides:						5
Modification(s):								Oxidation
Cmpd.		No. of Cmpds.	m/z meas.		Δ				z		Rt [min]			Score			Site [%]	P	Range				Sequence														Modification
					m/z [ppm]
4723		4	766.861		-2.9484				2		39.1039			71.73				0	28-41				K.AVTEQGAELSNEER.N
10264		1	454.265		-2.73041				2		61.9261			22.95				0	42-49				R.NLLSVAYK.N
1616		3	495.264		-4.94403				2		24.0675			18.07				1	84-91				R.EKVESELR.S
819		6	562.778		-2.27518				2		19.4871			39.13				0	159-167				K.EMQPTHPIR.L														Oxidation: 2
16866		21	603.327		-7.61735				2		99.8394			33.95				0	213-222				K.DSTLIMQLLR.D														Oxidation: 6
Protein 18:						Electron transfer flavoprotein subunit beta OS=Mus musculus GN=Etfb PE=1 SV=3
Accession:						ETFB_MOUSE																		Score:						163.47
Database:						SwissProt																		MW [kDa]:						27.6
Seq. Coverage [%]:						0.204																		pI:						8.24601
																								No. of Peptides:						5
Modification(s):								Oxidation
Cmpd.		No. of Cmpds.	m/z meas.		Δ				z		Rt [min]			Score			Site [%]	P	Range				Sequence														Modification
					m/z [ppm]
1238		1	461.224		-5.31062				2		21.9964			21.37				0	77-85				R.TALAMGADR.G														Oxidation: 5
9669		4	551.792		2.97603				2		59.272			44.25				0	165-174				R.EIDGGLETLR.L
11407		1	527.816		-1.66473				2		68.0919			19.65				0	177-186				K.LPAVVTADLR.L
8426		1	538.282		-4.90137				2		54.0971			22.22				0	211-221				K.AGDLGVDLTSK.V
9392		4	670.361		-4.73069				2		58.1919			55.98				0	222-233				K.VSVISVEEPPQR.S
Protein 19:						Heterogeneous nuclear ribonucleoprotein A0 OS=Mus musculus GN=Hnrnpa0 PE=1 SV=1
Accession:						ROA0_MOUSE																		Score:						161.57
Database:						SwissProt																		MW [kDa]:						30.5
Seq. Coverage [%]:						0.161																		pI:						9.35365
																								No. of Peptides:						4
Cmpd.		No. of Cmpds.	m/z meas.		Δ				z		Rt [min]			Score			Site [%]	P	Range				Sequence														Modification
					m/z [ppm]
15214		4	845.957		-3.37894				2		90.6391			54.59				0	9-24				K.LFIGGLNVQTSESGLR.G
8944		2	367.233		-2.23815				2		56.2652			25.6				0	100-106				K.LFVGGLK.G
12943		6	563.595		-0.597435				3		76.8637			56.09				0	140-154				R.GFGFVYFQSHDAADK.A
361		1	520.245		-8.84485				2		15.9428			25.29				0	177-187				K.EDIHAGGGGAR.A
Protein 20:						Tubulin beta-2A chain OS=Mus musculus GN=Tubb2a PE=1 SV=1
Accession:						TBB2A_MOUSE																		Score:						158.15
Database:						SwissProt																		MW [kDa]:						49.9
Seq. Coverage [%]:						0.09																		pI:						4.7803
																								No. of Peptides:						4
Modification(s):								Oxidation
Cmpd.		No. of Cmpds.	m/z meas.		Δ				z		Rt [min]			Score			Site [%]	P	Range				Sequence														Modification
					m/z [ppm]
1981		1	539.27		0.440186				2		25.9926			19.03				1	155-162				K.IREEYPDR.I
10738		9	565.804		5.40839				2		64.3239			55.09				0	242-251				R.FPGQLNADLR.K
11981		17	580.318		0.29045				2		71.3412			58.01				0	253-262				K.LAVNMVPFPR.L														Oxidation: 5
5088		1	731.843		-3.49197				2		40.4674			26.02				0	325-336				K.EVDEQMLNVQNK.N														Oxidation: 6
Protein 21:						Keratin, type I cytoskeletal 16 OS=Mus musculus GN=Krt16 PE=1 SV=3
Accession:						K1C16_MOUSE																		Score:						143.423
Database:						SwissProt																		MW [kDa]:						51.6
Seq. Coverage [%]:						0.092																		pI:						5.12135
																								No. of Peptides:						4
Modification(s):								Oxidation
Cmpd.		No. of Cmpds.	m/z meas.		Δ				z		Rt [min]			Score			Site [%]	P	Range				Sequence														Modification
					m/z [ppm]
1342		6	553.765		-2.43788				2		22.5174			48.66				0	115-123				K.VTMQNLNDR.L														Oxidation: 3
5390		6	404.202		-3.61223				2		41.6986			45.37				0	193-199				R.LAADDFR.T
10990		2	1052.47		-9.42262				2		65.6107			25.89				0	260-280				R.GQTGGDVNVEMDAAPGVDLSR.I														Oxidation: 11
1322		5	396.205		-7.18907				2		22.4046			24.27				0	281-286				R.ILNEMR.D														Oxidation: 5
Protein 22:						14-3-3 protein beta/alpha OS=Mus musculus GN=Ywhab PE=1 SV=3
Accession:						1433B_MOUSE																		Score:						137.643
Database:						SwissProt																		MW [kDa]:						28.1
Seq. Coverage [%]:						0.203																		pI:						4.7725
																								No. of Peptides:						5
Modification(s):								Oxidation
Cmpd.		No. of Cmpds.	m/z meas.		Δ				z		Rt [min]			Score			Site [%]	P	Range				Sequence														Modification
					m/z [ppm]
10264		1	454.265		-2.73041				2		61.9261			22.95				0	44-51				R.NLLSVAYK.N
10487		1	675.868		2.19451				2		63.1262			21.94				0	106-117				K.YLILNATQAESK.V
3988		1	598.795		3.26071				2		36.0222			20.44				0	130-140				R.YLSEVASGENK.Q
819		6	562.778		-2.27518				2		19.4871			39.13				0	161-169				K.EMQPTHPIR.L														Oxidation: 2
16866		21	603.327		-7.61735				2		99.8394			33.95				0	215-224				K.DSTLIMQLLR.D														Oxidation: 6
Protein 23:						ADP/ATP translocase 2 OS=Mus musculus GN=Slc25a5 PE=1 SV=3
Accession:						ADT2_MOUSE																		Score:						117.34
Database:						SwissProt																		MW [kDa]:						32.9
Seq. Coverage [%]:						0.161																		pI:						9.74223
																								No. of Peptides:						5
Cmpd.		No. of Cmpds.	m/z meas.		Δ				z		Rt [min]			Score			Site [%]	P	Range				Sequence														Modification
					m/z [ppm]
3152		3	428.748		-0.617511				2		32.292			36.92				0	24-31				K.TAVAPIER.V
5559		1	568.842		-1.80678				2		42.3759			15.35				0	34-43				K.LLLQVQHASK.Q
14636		1	561.292		2.19483				2		87.1363			18.38				0	64-72				K.EQGVLSFWR.G
7088		1	566.825		-3.71843				2		48.8572			17.16				1	97-106				K.QIFLGGVDKR.T
11731		3	610.302		-2.85282				2		70.0452			29.53				0	189-199				R.AAYFGIYDTAK.G
Protein 24:						Keratin, type II cytoskeletal 2 epidermal OS=Mus musculus GN=Krt2 PE=1 SV=1
Accession:						K22E_MOUSE																		Score:						103.58
Database:						SwissProt																		MW [kDa]:						70.9
Seq. Coverage [%]:						0.023																		pI:						8.25605
																								No. of Peptides:						3
Cmpd.		No. of Cmpds.	m/z meas.		Δ				z		Rt [min]			Score			Site [%]	P	Range				Sequence														Modification
					m/z [ppm]
8689		3	414.216		-6.15333				2		55.2378			22.88				0	210-216				K.FASFIDK.V
1338		2	597.804		-9.28711				2		22.481			29.87				2	288-296				K.KYEDEINKR.T
1317		4	533.758		-7.55096				2		22.395			50.83				1	289-296				K.YEDEINKR.T
Protein 25:						F-actin-capping protein subunit beta OS=Mus musculus GN=Capzb PE=1 SV=3
Accession:						CAPZB_MOUSE																		Score:						103.143
Database:						SwissProt																		MW [kDa]:						31.3
Seq. Coverage [%]:						0.166																		pI:						5.47137
																								No. of Peptides:						4
Modification(s):								Carbamidomethyl, Acetyl, Oxidation
Cmpd.		No. of Cmpds.	m/z meas.		Δ				z		Rt [min]			Score			Site [%]	P	Range				Sequence														Modification
					m/z [ppm]
14992		2	811.858		-3.51043				2		89.3566			21.12				0	2-14				M.SDQQLDCALDLMR.R														Carbamidomethyl: 7; Acetyl: 1; Oxidation: 12
11239		7	616.273		-2.60894				2		67.1573			31.23				0	58-66				K.DYLLCDYNR.D														Carbamidomethyl: 5
5221		1	677.32		-7.69254				2		40.9906			22.31				0	182-195				K.SGSGTMNLGGSLTR.Q														Oxidation: 6
11667		3	586.3		-6.14202				2		69.6415			29.25				0	226-235				R.STLNEIYFGK.T
Protein 26:						Serum albumin OS=Mus musculus GN=Alb PE=1 SV=3
Accession:						ALBU_MOUSE																		Score:						95.24
Database:						SwissProt																		MW [kDa]:						68.6
Seq. Coverage [%]:						0.021																		pI:						5.74801
																								No. of Peptides:						1
Cmpd.		No. of Cmpds.	m/z meas.		Δ				z		Rt [min]			Score			Site [%]	P	Range				Sequence														Modification
					m/z [ppm]
14744		28	740.4		-1.8613				2		88.0033			95.24				0	422-434				K.LGEYGFQNAILVR.Y
Protein 27:						Neutrophil gelatinase-associated lipocalin OS=Mus musculus GN=Lcn2 PE=1 SV=1
Accession:						NGAL_MOUSE																		Score:						82.69
Database:						SwissProt																		MW [kDa]:						22.9
Seq. Coverage [%]:						0.155																		pI:						8.95652
																								No. of Peptides:						3
Modification(s):								Oxidation
Cmpd.		No. of Cmpds.	m/z meas.		Δ				z		Rt [min]			Score			Site [%]	P	Range				Sequence														Modification
					m/z [ppm]
13661		4	702.881		-5.93824				2		81.6408			44.62				0	51-63				R.WYVVGLAGNAVQK.K
3040		1	397.211		-6.01137				2		31.5887			17.81				0	104-110				R.TFVPSSR.A
3996		3	624.298		-4.21483				2		36.0653			20.26				0	111-121				R.AGQFTLGNMHR.Y														Oxidation: 9
Protein 28:						Polypyrimidine tract-binding protein 3 OS=Mus musculus GN=Ptbp3 PE=2 SV=1
Accession:						PTBP3_MOUSE																		Score:						71.4536
Database:						SwissProt																		MW [kDa]:						56.7
Seq. Coverage [%]:						0.046																		pI:						9.20261
																								No. of Peptides:						2
Modification(s):								Carbamidomethyl, Oxidation
Cmpd.		No. of Cmpds.	m/z meas.		Δ				z		Rt [min]			Score			Site [%]	P	Range				Sequence														Modification
					m/z [ppm]
10765		3	474.282		-2.33193				2		64.4849			27.21				0	56-63				K.VTNLLMLK.G														Oxidation: 6
11668		5	958.418		-8.99958				2		69.6435			45.46				0	208-223				K.MALDGQNIYNACCTLR.I														Carbamidomethyl: 12, 13; Oxidation: 1
Protein 29:						Cytochrome c, testis-specific OS=Mus musculus GN=Cyct PE=1 SV=3
Accession:						CYC2_MOUSE																		Score:						65.28
Database:						SwissProt																		MW [kDa]:						11.7
Seq. Coverage [%]:						0.143																		pI:						9.54377
																								No. of Peptides:						2
Cmpd.		No. of Cmpds.	m/z meas.		Δ				z		Rt [min]			Score			Site [%]	P	Range				Sequence														Modification
					m/z [ppm]
4877		1	528.925		-2.20242				3		39.7332			27.95				1	40-54				R.KTGQAPGFSYTDANK.N
6855		5	728.832		-9.82061				2		48.0132			37.33				0	41-54				K.TGQAPGFSYTDANK.N
Protein 30:						Protein NipSnap homolog 1 OS=Mus musculus GN=Nipsnap1 PE=1 SV=1
Accession:						NIPS1_MOUSE																		Score:						51.99
Database:						SwissProt																		MW [kDa]:						33.3
Seq. Coverage [%]:						0.053																		pI:						9.48289
																								No. of Peptides:						2
Cmpd.		No. of Cmpds.	m/z meas.		Δ				z		Rt [min]			Score			Site [%]	P	Range				Sequence														Modification
					m/z [ppm]
2745		1	730.42		-6.5253				1		30.0523			18.38				0	46-51				R.SLFVHK.V
9589		11	516.777		-0.161602				2		58.9606			33.61				0	180-188				R.AGPNIYELR.T
Protein 31:						Cytochrome c, somatic OS=Mus musculus GN=Cycs PE=1 SV=2
Accession:						CYC_MOUSE																		Score:						46.93
Database:						SwissProt																		MW [kDa]:						11.6
Seq. Coverage [%]:						0.105																		pI:						9.61192
																								No. of Peptides:						1
Cmpd.		No. of Cmpds.	m/z meas.		Δ				z		Rt [min]			Score			Site [%]	P	Range				Sequence														Modification
					m/z [ppm]
10683		8	584.81		-7.69757				2		64.0678			46.93				0	29-39				K.TGPNLHGLFGR.K
Protein 32:						Keratin, type II cytoskeletal 2 oral OS=Mus musculus GN=Krt76 PE=2 SV=1
Accession:						K22O_MOUSE																		Score:						45.32
Database:						SwissProt																		MW [kDa]:						62.8
Seq. Coverage [%]:						0.027																		pI:						8.68009
																								No. of Peptides:						2
Cmpd.		No. of Cmpds.	m/z meas.		Δ				z		Rt [min]			Score			Site [%]	P	Range				Sequence														Modification
					m/z [ppm]
8689		3	414.216		-6.15333				2		55.2378			22.88				0	176-182				K.FASFIDK.V
3572		4	533.262		-4.1179				2		34.135			22.44				0	343-351				K.AQYEDIAQK.S
Protein 33:						Actin-related protein 2 OS=Mus musculus GN=Actr2 PE=1 SV=1
Accession:						ARP2_MOUSE																		Score:						45.22
Database:						SwissProt																		MW [kDa]:						44.7
Seq. Coverage [%]:						0.048																		pI:						6.29478
																								No. of Peptides:						2
Modification(s):								Carbamidomethyl
Cmpd.		No. of Cmpds.	m/z meas.		Δ				z		Rt [min]			Score			Site [%]	P	Range				Sequence														Modification
					m/z [ppm]
3537		10	322.691		2.73153				2		33.9855			23.46				0	182-187				R.LDIAGR.D
11068		2	822.391		0.42533				2		66.0459			21.76				0	220-232				K.LCYVGYNIEQEQK.L														Carbamidomethyl: 2
Protein 34:						T-complex protein 1 subunit delta OS=Mus musculus GN=Cct4 PE=1 SV=3
Accession:						TCPD_MOUSE																		Score:						38.66
Database:						SwissProt																		MW [kDa]:						58
Seq. Coverage [%]:						0.024																		pI:						8.23746
																								No. of Peptides:						1
Cmpd.		No. of Cmpds.	m/z meas.		Δ				z		Rt [min]			Score			Site [%]	P	Range				Sequence														Modification
					m/z [ppm]
11284		6	679.364		-7.96861				2		67.4308			38.66				0	194-206				K.VIDPATATSVDLR.D
Protein 35:						Cathepsin B OS=Mus musculus GN=Ctsb PE=1 SV=2
Accession:						CATB_MOUSE																		Score:						37.4
Database:						SwissProt																		MW [kDa]:						37.3
Seq. Coverage [%]:						0.088																		pI:						5.56568
																								No. of Peptides:						2
Modification(s):								Carbamidomethyl, Oxidation
Cmpd.		No. of Cmpds.	m/z meas.		Δ				z		Rt [min]			Score			Site [%]	P	Range				Sequence														Modification
					m/z [ppm]
385		1	471.874		5.57577				3		16.1064			22.06				0	269-281				K.HEAGDMMGGHAIR.I														Oxidation: 6, 7
12608		1	613.303		5.06265				3		74.9433			15.34				0	315-331				R.GENHCGIESEIVAGIPR.T														Carbamidomethyl: 5
Protein 36:						Proteasome activator complex subunit 1 OS=Mus musculus GN=Psme1 PE=2 SV=2
Accession:						PSME1_MOUSE																		Score:						37.14
Database:						SwissProt																		MW [kDa]:						28.7
Seq. Coverage [%]:						0.076																		pI:						5.72771
																								No. of Peptides:						2
Modification(s):								Oxidation
Cmpd.		No. of Cmpds.	m/z meas.		Δ				z		Rt [min]			Score			Site [%]	P	Range				Sequence														Modification
					m/z [ppm]
14271		2	630.862		-2.21257				2		84.8288			20.74				0	59-70				K.APLDIPVPDPVK.E
5722		1	462.24		3.39348				2		43.1256			16.4				0	214-220				R.LMVMEIR.N														Oxidation: 2, 4
	Bruker															Printed:					2016-06-06															1

## Sheet: Fig 4.Comp(T20K.W23Bpa)kB1-1
Protein Report
Project Info
Name:							Cyclotide Target Deconvolution																		Date:						2014-11-20
Sample Info & Protocols																										Date:						2015-01-14
Name:							Fig. 4C,D Competitive validation of the 14-3-3 protein iteraction in spleenocyte extracts
Note:							Experimental pull down 56 PD56_Competition R18, W23Bpa, T20K
Search Result Info
Search Result													Location															Search Engine	Database										Ident. Compounds
Competition [T20K,W23Bpa]kB1 sample													/Crosslinking/PD56_Competition R18, W23Bpa, T20K/Sample 45_W23BPa competition/150121_Sample45_W23Bpa_comp_BD8_01_864.d															Mascot, 2.4.0	SwissProt, SwissProt_2014_11.fasta										118/19832
Protein 1:						Actin, cytoplasmic 1 OS=Mus musculus GN=Actb PE=1 SV=1
Accession:						ACTB_MOUSE																		Score:						526.656
Database:						SwissProt																		MW [kDa]:						41.7
Seq. Coverage [%]:						0.371																		pI:						5.29043
																								No. of Peptides:						14
Modification(s):								Carbamidomethyl, Oxidation
Cmpd.		No. of Cmpds.	m/z meas.		Δ				z		Rt [min]			Score			Site [%]	P	Range				Sequence														Modification
					m/z [ppm]
9306		1	400.243		8.29881				3		59.7222			18.8				0	29-39				R.AVFPSIVGRPR.H
2376		1	599.764		-1.97916				2		27.841			19.92				0	51-61				K.DSYVGDEAQSK.R
11231		16	652.027		1.68864				3		70.7622			43.1				0	96-113				R.VAPEEHPVLLTEAPLNPK.A
3447		10	322.689		-1.91689				2		33.835			28.78				0	178-183				R.LDLAGR.D
11444		2	507.743		-2.99487				2		71.8947			18.89				0	184-191				R.DLTDYLMK.I														Oxidation: 7
6248		7	566.767		0.436235				2		46.662			46.77				0	197-206				R.GYSFTTTAER.E
13854		17	895.945		-4.76332				2		89.2969			86.58				0	239-254				K.SYELPDGQVITIGNER.F
2578		6	389.183		2.31119				2		28.936			18.97				0	285-290				K.CDVDIR.K														Carbamidomethyl: 1
14419		10	1116.04		-0.650114				2		93.3214			79.4				0	292-312				K.DLYANTVLSGGTTMYPGIADR.M														Oxidation: 14
5949		9	589.308		-4.05394				2		45.2782			44				0	316-326				K.EITALAPSTMK.I														Oxidation: 10
8678		9	581.311		-3.56353				2		56.8817			51.9				0	316-326				K.EITALAPSTMK.I
3784		14	398.241		3.77766				2		35.5425			31.16				0	329-335				K.IIAPPER.K
2279		3	462.285		-4.40655				2		27.1615			19.34				1	329-336				K.IIAPPERK.Y
5401		10	758.858		3.55928				2		42.4217			65.03				0	360-372				K.QEYDESGPSIVHR.K
Protein 2:						Glyceraldehyde-3-phosphate dehydrogenase OS=Mus musculus GN=Gapdh PE=1 SV=2
Accession:						G3P_MOUSE																		Score:						506.24
Database:						SwissProt																		MW [kDa]:						35.8
Seq. Coverage [%]:						0.514																		pI:						8.43624
																								No. of Peptides:						17
Modification(s):								Carbamidomethyl, Oxidation, Phospho
Cmpd.		No. of Cmpds.	m/z meas.		Δ				z		Rt [min]			Score			Site [%]	P	Range				Sequence														Modification
					m/z [ppm]
4991		3	403.22		2.07209				2		40.72			20.53				0	4-11				K.VGVNGFGR.I
12958		2	543.653		607.432				3		82.5615			31.69				0	65-78				K.LVINGKPITIFQER.D
15688		1	1154.02		-8.70531				2		101.363			33.28				0	85-105				K.WGEAGAEYVVESTGVFTTMEK.A														Oxidation: 19
13843		1	738.378		4.24584				3		89.2218			27.12				0	117-137				R.VIISAPSADAPMFVMGVNHEK.Y
12616		8	743.703		-3.78283				3		80.2599			34.59			98.903	0	117-137				R.VIISAPSADAPMFVMGVNHEK.Y														Oxidation: 15
11745		20	749.033		-6.03661				3		73.8289			47.74				0	117-137				R.VIISAPSADAPMFVMGVNHEK.Y														Oxidation: 12, 15
12740		9	743.706		-0.811228				3		81.0792			53.48			99.5376	0	117-137				R.VIISAPSADAPMFVMGVNHEK.Y														Oxidation: 12
11458		1	950.432		-7.65346				2		71.9574			16.93				0	144-160				K.IVSNASCTTNCLAPLAK.V														Carbamidomethyl: 7, 11; Phospho: 3
9664		14	910.454		-1.82178				2		61.5392			80.2				0	144-160				K.IVSNASCTTNCLAPLAK.V														Carbamidomethyl: 7, 11
16079		2	653.597		3.7491				4		105.465			24.22				0	161-184				K.VIHDNFGIVEGLMTTVHAITATQK.T														Oxidation: 13
6819		12	685.375		-0.467371				2		48.8339			42.92				0	199-213				R.GAAQNIIPASTGAAK.A
5703		4	435.255		-6.69787				2		43.9911			32.97				0	218-225				K.VIPELNGK.L
3198		3	406.209		-3.22752				2		32.7166			19.81				0	226-232				K.LTGMAFR.V														Oxidation: 4
6860		1	398.212		-0.812514				2		48.9565			27.56				0	226-232				K.LTGMAFR.V
12448		26	778.908		-0.719136				2		79.2998			89.01				0	233-246				R.VPTPNVSVVDLTCR.L														Carbamidomethyl: 13
1316		1	415.228		8.51953				2		21.5255			23.06				0	262-269				K.QASEGPLK.G
12670		7	890.399		-4.05812				2		80.6096			47.32				0	308-321				K.LISWYDNEYGYSNR.V
Protein 3:						Electron transfer flavoprotein subunit beta OS=Mus musculus GN=Etfb PE=1 SV=3
Accession:						ETFB_MOUSE																		Score:						443.044
Database:						SwissProt																		MW [kDa]:						27.6
Seq. Coverage [%]:						0.49																		pI:						8.24601
																								No. of Peptides:						11
Modification(s):								Carbamidomethyl, Oxidation
Cmpd.		No. of Cmpds.	m/z meas.		Δ				z		Rt [min]			Score			Site [%]	P	Range				Sequence														Modification
					m/z [ppm]
2149		2	431.235		-4.89257				2		26.4046			17.97				0	27-35				K.SGVVTDGVK.H
12263		13	635.63		7.29605				3		77.4139			40.08				0	36-51				K.HSMNPFCEIAVEEAVR.L														Carbamidomethyl: 7; Oxidation: 3
10075		10	974.466		-0.671805				2		63.8554			53.14				0	60-76				K.EIIAVSCGPSQCQETIR.T														Carbamidomethyl: 7, 12
1449		8	461.223		-6.71991				2		22.3539			40.02				0	77-85				R.TALAMGADR.G														Oxidation: 5
13973		16	714.725		-3.44679				3		89.9325			49.95				0	86-106				R.GIHVEIPGAQAESLGPLQVAR.V
13940		2	452.779		1.62647				2		89.7405			23.14				0	117-124				K.VDLLFLGK.Q
9272		6	551.789		-2.46081				2		59.5716			45.61				0	165-174				R.EIDGGLETLR.L
12324		2	648.402		-6.07979				2		77.8666			20.91				1	175-186				R.LKLPAVVTADLR.L
10853		8	527.817		0.343542				2		68.1549			51.73				0	177-186				K.LPAVVTADLR.L
8063		10	538.282		-5.60731				2		54.1973			43.64				0	211-221				K.AGDLGVDLTSK.V
8911		13	670.36		-7.0727				2		58.0015			58.07				0	222-233				K.VSVISVEEPPQR.S
Protein 4:						14-3-3 protein zeta/delta OS=Mus musculus GN=Ywhaz PE=1 SV=1
Accession:						1433Z_MOUSE																		Score:						363.213
Database:						SwissProt																		MW [kDa]:						27.8
Seq. Coverage [%]:						0.42																		pI:						4.72625
																								No. of Peptides:						11
Modification(s):								Carbamidomethyl, Oxidation
Cmpd.		No. of Cmpds.	m/z meas.		Δ				z		Rt [min]			Score			Site [%]	P	Range				Sequence														Modification
					m/z [ppm]
5050		7	774.857		-3.86951				2		40.9705			85.66				0	28-41				K.SVTEQGAELSNEER.N
9750		1	454.265		-3.14867				2		61.9747			19.89				0	42-49				R.NLLSVAYK.N
3114		7	509.279		-6.6931				2		32.2634			32.64				1	84-91				R.EKIETELR.D
17802		1	709.864		0.990373				2		122.842			22.93				0	92-103				R.DICNDVLSLLEK.F														Carbamidomethyl: 3
9673		2	665.849		-6.96764				2		61.5901			33.76				0	104-115				K.FLIPNASQPESK.V
3711		11	640.328		-3.15018				2		35.0853			55.41				1	128-139				R.YLAEVAAGDDKK.G
14394		8	1020.99		-7.64563				2		93.0836			50.61				0	140-157				K.GIVDQSQQAYQEAFEISK.K
2226		3	554.781		-0.978631				2		26.8155			22.97				0	159-167				K.EMQPTHPIR.L
1020		9	562.783		5.84523				2		19.5943			34.65				0	159-167				K.EMQPTHPIR.L														Oxidation: 2
16660		1	595.328		-9.67236				2		109.862			16.73				0	213-222				K.DSTLIMQLLR.D
15496		11	603.333		1.76389				2		100.254			28.43				0	213-222				K.DSTLIMQLLR.D														Oxidation: 6
Protein 5:						Keratin, type I cytoskeletal 10 OS=Mus musculus GN=Krt10 PE=1 SV=3
Accession:						K1C10_MOUSE																		Score:						287.305
Database:						SwissProt																		MW [kDa]:						57.7
Seq. Coverage [%]:						0.119																		pI:						5.04295
																								No. of Peptides:						7
Modification(s):								Oxidation
Cmpd.		No. of Cmpds.	m/z meas.		Δ				z		Rt [min]			Score			Site [%]	P	Range				Sequence														Modification
					m/z [ppm]
1532		11	553.765		-3.16021				2		22.7168			36.35				0	146-154				R.VTMQNLNDR.L														Oxidation: 3
7136		14	691.327		-1.11587				2		50.0111			72.35				0	164-175				R.ALEESNYELEGK.I
4155		1	498.264		0.646956				2		37.4593			16.35				1	176-182				K.IKEWYEK.H
5248		4	404.202		-2.99373				2		41.7996			24.8				0	227-233				R.LAADDFR.L
9261		4	601.309		-4.65441				2		59.5205			29.06				0	244-254				R.QSVEADINGLR.R
9486		6	695.84		-5.33163				2		60.6076			64.12				0	385-397				K.QSLEASLAETEGR.Y
5895		9	583.296		-0.5441				2		44.9948			45.81				0	440-448				R.LENEIQTYR.S
Protein 6:						40S ribosomal protein S4, X isoform OS=Mus musculus GN=Rps4x PE=2 SV=2
Accession:						RS4X_MOUSE																		Score:						269.493
Database:						SwissProt																		MW [kDa]:						29.6
Seq. Coverage [%]:						0.293																		pI:						10.1617
																								No. of Peptides:						9
Modification(s):								Carbamidomethyl, Oxidation
Cmpd.		No. of Cmpds.	m/z meas.		Δ				z		Rt [min]			Score			Site [%]	P	Range				Sequence														Modification
					m/z [ppm]
17610		5	637.367		-5.51317				2		119.159			42.38				0	40-49				R.ECLPLIIFLR.N														Carbamidomethyl: 2
3696		1	562.301		-3.50538				2		35.0061			17.09				1	54-63				K.YALTGDEVKK.I
1354		4	315.182		6.72299				2		21.7868			23.57				0	109-113				R.FAVHR.I
4058		10	405.892		1.65599				3		37.0174			48.59				0	135-145				K.GIPHLVTHDAR.T
13348		1	891.914		-3.49867				2		85.0327			21.67				0	175-191				K.FDTGNLCMVTGGANLGR.I														Carbamidomethyl: 7
12093		10	899.909		-5.3761				2		76.2584			61.09				0	175-191				K.FDTGNLCMVTGGANLGR.I														Carbamidomethyl: 7; Oxidation: 8
3513		8	386.736		-3.0772				2		34.1459			23.66				0	192-198				R.IGVITNR.E
9564		2	584.333		-4.31245				2		61.033			16.28				0	231-240				K.GNKPWISLPR.G
3832		6	416.232		-0.114159				2		35.7922			37.6				0	246-252				R.LTIAEER.D
Protein 7:						Beta-actin-like protein 2 OS=Mus musculus GN=Actbl2 PE=1 SV=1
Accession:						ACTBL_MOUSE																		Score:						234.22
Database:						SwissProt																		MW [kDa]:						42
Seq. Coverage [%]:						0.117																		pI:						5.30474
																								No. of Peptides:						6
Modification(s):								Carbamidomethyl, Oxidation
Cmpd.		No. of Cmpds.	m/z meas.		Δ				z		Rt [min]			Score			Site [%]	P	Range				Sequence														Modification
					m/z [ppm]
3447		10	322.689		-1.91689				2		33.835			28.78				0	179-184				R.LDLAGR.D
11444		2	507.743		-2.99487				2		71.8947			18.89				0	185-192				R.DLTDYLMK.I														Oxidation: 7
13854		17	895.945		-4.76332				2		89.2969			86.58				0	240-255				R.SYELPDGQVITIGNER.F
2578		6	389.183		2.31119				2		28.936			18.97				0	286-291				K.CDVDIR.K														Carbamidomethyl: 1
3784		14	398.241		3.77766				2		35.5425			31.16				0	330-336				K.IIAPPER.K
2279		3	462.285		-4.40655				2		27.1615			19.34				1	330-337				K.IIAPPERK.Y
Protein 8:						14-3-3 protein eta OS=Mus musculus GN=Ywhah PE=1 SV=2
Accession:						1433F_MOUSE																		Score:						222.66
Database:						SwissProt																		MW [kDa]:						28.2
Seq. Coverage [%]:						0.297																		pI:						4.807
																								No. of Peptides:						8
Modification(s):								Carbamidomethyl, Acetyl, Oxidation
Cmpd.		No. of Cmpds.	m/z meas.		Δ				z		Rt [min]			Score			Site [%]	P	Range				Sequence														Modification
					m/z [ppm]
5637		2	578.805		-2.77077				2		43.6583			24.27				1	2-10				M.GDREQLLQR.A														Acetyl: 1
8380		4	793.881		-7.46469				2		55.6522			42.52				0	29-42				K.AVTELNEPLSNEDR.N
9750		1	454.265		-3.14867				2		61.9747			19.89				0	43-50				R.NLLSVAYK.N
3900		1	652.758		-9.01435				2		36.155			38.65				0	111-120				K.NCNDFQYESK.V														Carbamidomethyl: 2
6131		3	634.306		-9.48177				2		46.1032			35.18				0	144-155				K.NSVVEASEAAYK.E
723		6	631.303		-9.54581				2		17.1456			33.72				0	163-172				K.EHMQPTHPIR.L														Oxidation: 3
16660		1	595.328		-9.67236				2		109.862			16.73				0	218-227				K.DSTLIMQLLR.D
15496		11	603.333		1.76389				2		100.254			28.43				0	218-227				K.DSTLIMQLLR.D														Oxidation: 6
Protein 9:						Keratin, type II cytoskeletal 1 OS=Mus musculus GN=Krt1 PE=1 SV=4
Accession:						K2C1_MOUSE																		Score:						208.463
Database:						SwissProt																		MW [kDa]:						65.6
Seq. Coverage [%]:						0.066																		pI:						8.39458
																								No. of Peptides:						5
Modification(s):								Acetyl
Cmpd.		No. of Cmpds.	m/z meas.		Δ				z		Rt [min]			Score			Site [%]	P	Range				Sequence														Modification
					m/z [ppm]
8526		11	738.396		-0.856901				2		56.28			61.89				0	208-219				R.FLEQQNQVLQTK.W
1475		3	533.76		-3.50421				2		22.4605			28.93				1	278-285				K.YEDEINKR.T
8884		10	633.319		-5.24555				2		57.8504			38.44				0	286-296				R.TNAENEFVTIK.K
6108		4	697.37		0.10951				2		45.9703			48.57				1	286-297				R.TNAENEFVTIKK.D
8968		3	597.306		0.534235				2		58.3127			31.4				0	385-394				K.YEELQITAGK.H														Acetyl: 10
Protein 10:						Tubulin alpha-1A chain OS=Mus musculus GN=Tuba1a PE=1 SV=1
Accession:						TBA1A_MOUSE																		Score:						189.22
Database:						SwissProt																		MW [kDa]:						50.1
Seq. Coverage [%]:						0.184																		pI:						4.94286
																								No. of Peptides:						7
Cmpd.		No. of Cmpds.	m/z meas.		Δ				z		Rt [min]			Score			Site [%]	P	Range				Sequence														Modification
					m/z [ppm]
11459		2	705.893		3.60361				2		71.9595			24.4				0	85-96				R.QLFHPEQLITGK.E
1300		2	388.209		0.913284				2		21.4335			17.01				0	106-112				R.GHYTIGK.E
14497		17	543.313		-0.623596				2		93.7665			37.42				0	113-121				K.EIIDLVLDR.I
4025		3	391.206		-4.62952				2		36.8073			39.95				0	157-163				R.LSVDYGK.K
9729		3	573.632		0.502152				3		61.869			28.22				0	216-229				R.NLDIERPTYTNLNR.L
13902		2	586.323		-5.01216				3		89.5328			21.01				0	265-280				R.IHFPLATYAPVISAEK.A
13035		2	912.994		-2.31208				2		82.9536			21.21				0	353-370				K.VGINYQPPTVVPGGDLAK.V
Protein 11:						40S ribosomal protein S8 OS=Mus musculus GN=Rps8 PE=1 SV=2
Accession:						RS8_MOUSE																		Score:						180.16
Database:						SwissProt																		MW [kDa]:						24.2
Seq. Coverage [%]:						0.245																		pI:						10.3214
																								No. of Peptides:						4
Modification(s):								Carbamidomethyl
Cmpd.		No. of Cmpds.	m/z meas.		Δ				z		Rt [min]			Score			Site [%]	P	Range				Sequence														Modification
					m/z [ppm]
12605		1	859.953		-4.40226				2		80.1798			45.56				0	78-92				R.IIDVVYNASNNELVR.T
12049		6	725.87		-1.88236				2		76.0011			55.48				0	99-110				K.NCIVLIDSTPYR.Q														Carbamidomethyl: 2
9529		1	657.839		-5.69643				2		60.8492			29.35				0	129-139				K.LTPEEEEILNK.K
11414		5	753.888		-7.286				2		71.7361			49.77				0	158-170				K.ISSLLEEQFQQGK.L
Protein 12:						Tubulin alpha-4A chain OS=Mus musculus GN=Tuba4a PE=1 SV=1
Accession:						TBA4A_MOUSE																		Score:						170.9
Database:						SwissProt																		MW [kDa]:						49.9
Seq. Coverage [%]:						0.185																		pI:						4.93208
																								No. of Peptides:						7
Cmpd.		No. of Cmpds.	m/z meas.		Δ				z		Rt [min]			Score			Site [%]	P	Range				Sequence														Modification
					m/z [ppm]
11459		2	705.893		3.60361				2		71.9595			24.4				0	85-96				R.QLFHPEQLITGK.E
1300		2	388.209		0.913284				2		21.4335			17.01				0	106-112				R.GHYTIGK.E
10774		1	535.297		-1.9405				2		67.701			19.1				0	113-121				K.EIIDPVLDR.I
4025		3	391.206		-4.62952				2		36.8073			39.95				0	157-163				R.LSVDYGK.K
9729		3	573.632		0.502152				3		61.869			28.22				0	216-229				R.NLDIERPTYTNLNR.L
13902		2	586.323		-5.01216				3		89.5328			21.01				0	265-280				R.IHFPLATYAPVISAEK.A
13035		2	912.994		-2.31208				2		82.9536			21.21				0	353-370				K.VGINYQPPTVVPGGDLAK.V
Protein 13:						Elongation factor 1-alpha 1 OS=Mus musculus GN=Eef1a1 PE=1 SV=3
Accession:						EF1A1_MOUSE																		Score:						161.42
Database:						SwissProt																		MW [kDa]:						50.1
Seq. Coverage [%]:						0.139																		pI:						9.10317
																								No. of Peptides:						6
Modification(s):								Oxidation
Cmpd.		No. of Cmpds.	m/z meas.		Δ				z		Rt [min]			Score			Site [%]	P	Range				Sequence														Modification
					m/z [ppm]
3199		1	560.802		-1.95837				2		32.7182			18.95				0	21-30				K.STTTGHLIYK.C
9940		4	702.867		-0.343098				2		63.1581			36.61				0	85-96				K.YYVTIIDAPGHR.D
11299		1	657.871		-5.69237				2		71.1055			15.06				0	135-146				R.EHALLAYTLGVK.Q
2369		1	649.776		-9.42269				2		27.798			16.97				0	155-165				K.MDSTEPPYSQK.R														Oxidation: 1
9259		3	488.276		-6.42606				2		59.517			22.85				0	248-255				R.LPLQDVYK.I
8514		11	513.308		-2.00818				2		56.2156			50.98				0	256-266				K.IGGIGTVPVGR.V
Protein 14:						Keratin, type II cytoskeletal 79 OS=Mus musculus GN=Krt79 PE=2 SV=2
Accession:						K2C79_MOUSE																		Score:						145.435
Database:						SwissProt																		MW [kDa]:						57.5
Seq. Coverage [%]:						0.06																		pI:						7.55376
																								No. of Peptides:						4
Modification(s):								Acetyl
Cmpd.		No. of Cmpds.	m/z meas.		Δ				z		Rt [min]			Score			Site [%]	P	Range				Sequence														Modification
					m/z [ppm]
2621		10	436.887		-5.91129				3		29.1355			45.53				2	228-237				K.NKYEDEINKR.T
1475		3	533.76		-3.50421				2		22.4605			28.93				1	230-237				K.YEDEINKR.T
16642		2	665.364		-4.56835				2		109.768			34.11				0	304-315				R.NLDLDSIIAEVK.A
8568		13	590.301		4.86895				2		56.4393			38.4				0	337-346				K.YEELQVTAGK.H														Acetyl: 10
Protein 15:						14-3-3 protein theta OS=Mus musculus GN=Ywhaq PE=1 SV=1
Accession:						1433T_MOUSE																		Score:						141.13
Database:						SwissProt																		MW [kDa]:						27.8
Seq. Coverage [%]:						0.2																		pI:						4.69218
																								No. of Peptides:						7
Modification(s):								Oxidation
Cmpd.		No. of Cmpds.	m/z meas.		Δ				z		Rt [min]			Score			Site [%]	P	Range				Sequence														Modification
					m/z [ppm]
4610		1	766.86		-3.69169				2		39.2993			27.46				0	28-41				K.AVTEQGAELSNEER.N
9750		1	454.265		-3.14867				2		61.9747			19.89				0	42-49				R.NLLSVAYK.N
1835		5	495.267		1.49694				2		24.4987			30.7				1	84-91				R.EKVESELR.S
2226		3	554.781		-0.978631				2		26.8155			22.97				0	159-167				K.EMQPTHPIR.L
1020		9	562.783		5.84523				2		19.5943			34.65				0	159-167				K.EMQPTHPIR.L														Oxidation: 2
16660		1	595.328		-9.67236				2		109.862			16.73				0	213-222				K.DSTLIMQLLR.D
15496		11	603.333		1.76389				2		100.254			28.43				0	213-222				K.DSTLIMQLLR.D														Oxidation: 6
Protein 16:						Keratin, type II cytoskeletal 2 epidermal OS=Mus musculus GN=Krt2 PE=1 SV=1
Accession:						K22E_MOUSE																		Score:						95.6425
Database:						SwissProt																		MW [kDa]:						70.9
Seq. Coverage [%]:						0.033																		pI:						8.25605
																								No. of Peptides:						3
Cmpd.		No. of Cmpds.	m/z meas.		Δ				z		Rt [min]			Score			Site [%]	P	Range				Sequence														Modification
					m/z [ppm]
4709		1	627.803		-6.2289				2		39.6903			40.91				0	23-36				R.GFSSGSAVVSGGSR.R
1549		2	597.807		-4.25206				2		22.775			26.57				2	288-296				K.KYEDEINKR.T
1475		3	533.76		-3.50421				2		22.4605			28.93				1	289-296				K.YEDEINKR.T
Protein 17:						Tubulin beta-1 chain OS=Mus musculus GN=Tubb1 PE=1 SV=1
Accession:						TBB1_MOUSE																		Score:						92.26
Database:						SwissProt																		MW [kDa]:						50.4
Seq. Coverage [%]:						0.044																		pI:						4.95921
																								No. of Peptides:						3
Modification(s):								Oxidation
Cmpd.		No. of Cmpds.	m/z meas.		Δ				z		Rt [min]			Score			Site [%]	P	Range				Sequence														Modification
					m/z [ppm]
10120		9	565.802		0.742443				2		64.057			54.37				0	242-251				R.FPGQLNADLR.K
13143		4	572.317		-6.40191				2		83.5498			30.98				0	253-262				K.LAVNMVPFPR.L
11372		8	580.318		-1.12257				2		71.4956			37.89				0	253-262				K.LAVNMVPFPR.L														Oxidation: 5
Protein 18:						Keratin, type II cytoskeletal 5 OS=Mus musculus GN=Krt5 PE=1 SV=1
Accession:						K2C5_MOUSE																		Score:						91.89
Database:						SwissProt																		MW [kDa]:						61.7
Seq. Coverage [%]:						0.038																		pI:						7.58891
																								No. of Peptides:						3
Cmpd.		No. of Cmpds.	m/z meas.		Δ				z		Rt [min]			Score			Site [%]	P	Range				Sequence														Modification
					m/z [ppm]
2621		10	436.887		-5.91129				3		29.1355			45.53				2	250-259				K.NKYEDEINKR.T
1475		3	533.76		-3.50421				2		22.4605			28.93				1	252-259				K.YEDEINKR.T
16647		1	651.858		-4.86316				2		109.799			17.43				0	326-337				R.SLDLDSIIAEVK.A
Protein 19:						Serum albumin OS=Mus musculus GN=Alb PE=1 SV=3
Accession:						ALBU_MOUSE																		Score:						90.64
Database:						SwissProt																		MW [kDa]:						68.6
Seq. Coverage [%]:						0.021																		pI:						5.74801
																								No. of Peptides:						1
Cmpd.		No. of Cmpds.	m/z meas.		Δ				z		Rt [min]			Score			Site [%]	P	Range				Sequence														Modification
					m/z [ppm]
13653		20	740.405		4.32453				2		88.0122			90.64				0	422-434				K.LGEYGFQNAILVR.Y
Protein 20:						Keratin, type I cytoskeletal 15 OS=Mus musculus GN=Krt15 PE=1 SV=2
Accession:						K1C15_MOUSE																		Score:						87.31
Database:						SwissProt																		MW [kDa]:						49.1
Seq. Coverage [%]:						0.051																		pI:						4.78991
																								No. of Peptides:						3
Modification(s):								Oxidation
Cmpd.		No. of Cmpds.	m/z meas.		Δ				z		Rt [min]			Score			Site [%]	P	Range				Sequence														Modification
					m/z [ppm]
1532		11	553.765		-3.16021				2		22.7168			36.35				0	100-108				K.VTMQNLNDR.L														Oxidation: 3
4396		2	405.223		-2.93953				2		38.4538			26.16				0	109-115				R.LASYLDK.V
5248		4	404.202		-2.99373				2		41.7996			24.8				0	179-185				R.LAADDFR.L
Protein 21:						F-actin-capping protein subunit beta OS=Mus musculus GN=Capzb PE=1 SV=3
Accession:						CAPZB_MOUSE																		Score:						52.5225
Database:						SwissProt																		MW [kDa]:						31.3
Seq. Coverage [%]:						0.069																		pI:						5.47137
																								No. of Peptides:						2
Modification(s):								Carbamidomethyl
Cmpd.		No. of Cmpds.	m/z meas.		Δ				z		Rt [min]			Score			Site [%]	P	Range				Sequence														Modification
					m/z [ppm]
10680		7	616.271		-5.335				2		67.1507			28.16				0	58-66				K.DYLLCDYNR.D														Carbamidomethyl: 5
11072		2	586.3		-5.221				2		69.5253			25.13				0	226-235				R.STLNEIYFGK.T
Protein 22:						Actin-related protein 2 OS=Mus musculus GN=Actr2 PE=1 SV=1
Accession:						ARP2_MOUSE																		Score:						50.77
Database:						SwissProt																		MW [kDa]:						44.7
Seq. Coverage [%]:						0.048																		pI:						6.29478
																								No. of Peptides:						2
Modification(s):								Carbamidomethyl
Cmpd.		No. of Cmpds.	m/z meas.		Δ				z		Rt [min]			Score			Site [%]	P	Range				Sequence														Modification
					m/z [ppm]
3447		10	322.689		-1.91689				2		33.835			28.78				0	182-187				R.LDIAGR.D
10516		1	822.391		0.218615				2		66.2235			21.99				0	220-232				K.LCYVGYNIEQEQK.L														Carbamidomethyl: 2
Protein 23:						Exosome complex component RRP41 OS=Mus musculus GN=Exosc4 PE=2 SV=3
Accession:						EXOS4_MOUSE																		Score:						47.08
Database:						SwissProt																		MW [kDa]:						26.2
Seq. Coverage [%]:						0.049																		pI:						5.74181
																								No. of Peptides:						1
Modification(s):								Acetyl
Cmpd.		No. of Cmpds.	m/z meas.		Δ				z		Rt [min]			Score			Site [%]	P	Range				Sequence														Modification
					m/z [ppm]
15842		5	682.345		-2.34293				2		102.685			47.08				0	2-13				M.AGLELLSDQGYR.I														Acetyl: 1
Protein 24:						ADP/ATP translocase 2 OS=Mus musculus GN=Slc25a5 PE=1 SV=3
Accession:						ADT2_MOUSE																		Score:						43.89
Database:						SwissProt																		MW [kDa]:						32.9
Seq. Coverage [%]:						0.064																		pI:						9.74223
																								No. of Peptides:						2
Cmpd.		No. of Cmpds.	m/z meas.		Δ				z		Rt [min]			Score			Site [%]	P	Range				Sequence														Modification
					m/z [ppm]
3122		1	428.745		-7.17148				2		32.3225			16.8				0	24-31				K.TAVAPIER.V
11133		1	610.3		-6.19542				2		70.1033			27.09				0	189-199				R.AAYFGIYDTAK.G
Protein 25:						6-phosphogluconolactonase OS=Mus musculus GN=Pgls PE=2 SV=1
Accession:						6PGL_MOUSE																		Score:						42.52
Database:						SwissProt																		MW [kDa]:						27.2
Seq. Coverage [%]:						0.097																		pI:						5.55094
																								No. of Peptides:						2
Modification(s):								Carbamidomethyl
Cmpd.		No. of Cmpds.	m/z meas.		Δ				z		Rt [min]			Score			Site [%]	P	Range				Sequence														Modification
					m/z [ppm]
11595		2	741.892		4.41458				2		72.7076			18.88				0	57-72				R.DLPAAAAPAGPASFAR.W
12239		1	592.266		3.55731				2		77.2576			23.64				0	73-81				R.WTLGFCDER.L														Carbamidomethyl: 6
	Bruker															Printed:					2016-06-06															1

## Sheet: Fig 4. Comp 14-3-3 inib. R18-1
Protein Report
Project Info
Name:							Cyclotide Target Deconvolution																		Date:						2014-11-20
Sample Info & Protocols																										Date:						2015-01-14
Name:							Fig. 4C,D Competitive validation of the 14-3-3 protein iteraction in spleenocyte extracts
Note:							Experimental pull down 56 PD56_Competition R18, W23Bpa, T20K
Search Result Info
Search Result													Location															Search Engine	Database										Ident. Compounds
Competition pan-14-3-3 inhibitor R18 sample													/Crosslinking/PD56_Competition R18, W23Bpa, T20K/Sample 46_R18 Competition/150121_Sample46_R18 comp_BE7_01_869.d															Mascot, 2.4.0	SwissProt, SwissProt_2014_11.fasta										127/16744
Protein 1:						Actin, cytoplasmic 1 OS=Mus musculus GN=Actb PE=1 SV=1
Accession:						ACTB_MOUSE																		Score:						577.016
Database:						SwissProt																		MW [kDa]:						41.7
Seq. Coverage [%]:						0.427																		pI:						5.29043
																								No. of Peptides:						15
Modification(s):								Carbamidomethyl, Oxidation
Cmpd.		No. of Cmpds.	m/z meas.		Δ				z		Rt [min]			Score			Site [%]	P	Range				Sequence														Modification
					m/z [ppm]
2599		3	488.726		-3.35694				2		32.745			23.95				0	19-28				K.AGFAGDDAPR.A
8254		1	400.238		-4.64342				3		59.4247			28.33				0	29-39				R.AVFPSIVGRPR.H
448		3	602.284		-0.120964				2		18.2738			31.44				0	40-50				R.HQGVMVGMGQK.D														Oxidation: 5, 8
1878		1	599.762		-4.4468				2		28.0519			18.17				0	51-61				K.DSYVGDEAQSK.R
9901		23	652.024		-3.69458				3		70.3581			61.28				0	96-113				R.VAPEEHPVLLTEAPLNPK.A
2862		17	322.69		0.624248				2		34.0545			26.61				0	178-183				R.LDLAGR.D
10184		2	507.744		0.432056				2		71.8795			23.92				0	184-191				R.DLTDYLMK.I														Oxidation: 7
5573		10	566.768		1.65367				2		46.8788			55.07				0	197-206				R.GYSFTTTAER.E
12142		14	895.942		-8.34611				2		89.4435			62.42				0	239-254				K.SYELPDGQVITIGNER.F
2107		2	389.183		3.03065				2		29.2301			30.55				0	285-290				K.CDVDIR.K														Carbamidomethyl: 1
12419		6	1116.03		-6.22341				2		93.3646			44.56				0	292-312				K.DLYANTVLSGGTTMYPGIADR.M														Oxidation: 14
5203		12	589.308		-3.35821				2		45.2425			43.98				0	316-326				K.EITALAPSTMK.I														Oxidation: 10
3144		22	398.241		3.45123				2		35.6298			34.86				0	329-335				K.IIAPPER.K
1723		4	462.283		-9.05734				2		27.2368			31.26				1	329-336				K.IIAPPERK.Y
4700		13	506.239		0.431615				3		42.5694			62.6				0	360-372				K.QEYDESGPSIVHR.K
Protein 2:						Electron transfer flavoprotein subunit beta OS=Mus musculus GN=Etfb PE=1 SV=3
Accession:						ETFB_MOUSE																		Score:						526.743
Database:						SwissProt																		MW [kDa]:						27.6
Seq. Coverage [%]:						0.565																		pI:						8.24601
																								No. of Peptides:						15
Modification(s):								Carbamidomethyl, Oxidation, Phospho
Cmpd.		No. of Cmpds.	m/z meas.		Δ				z		Rt [min]			Score			Site [%]	P	Range				Sequence														Modification
					m/z [ppm]
7484		1	396.237		0.324103				2		55.9073			15.94				0	13-19				R.VIDFAVK.I
1595		9	431.235		-5.12446				2		26.4556			26.57				0	27-35				K.SGVVTDGVK.H
10898		3	635.621		-7.57118				3		77.0143			26.93				0	36-51				K.HSMNPFCEIAVEEAVR.L														Carbamidomethyl: 7; Oxidation: 3
9020		1	974.465		-1.72879				2		63.7436			18.04				0	60-76				K.EIIAVSCGPSQCQETIR.T														Carbamidomethyl: 7, 12
993		15	461.225		-2.34028				2		22.3258			40.8				0	77-85				R.TALAMGADR.G														Oxidation: 5
12180		19	714.722		-6.77674				3		89.6682			55.35				0	86-106				R.GIHVEIPGAQAESLGPLQVAR.V
10879		2	581.343		-7.00377				2		76.9275			31.31				1	115-124				K.EKVDLLFLGK.Q
12154		3	452.779		-0.250826				2		89.5214			20.54				0	117-124				K.VDLLFLGK.Q
8270		11	551.788		-3.91064				2		59.523			52.43				0	165-174				R.EIDGGLETLR.L
10997		5	648.409		4.79303				2		77.7255			27.73				1	175-186				R.LKLPAVVTADLR.L
9596		17	527.814		-5.30236				2		67.9665			53.1				0	177-186				K.LPAVVTADLR.L
7094		13	538.286		1.22921				2		53.9686			53.61				0	211-221				K.AGDLGVDLTSK.V
10288		3	710.347		-1.26246				2		72.4697			30.27				0	222-233				K.VSVISVEEPPQR.S														Phospho: 2
7894		19	670.365		0.311342				2		57.8073			74.77				0	222-233				K.VSVISVEEPPQR.S
4554		5	552.795		3.31735				2		41.9179			30.39				0	239-248				K.VETTEDLVAK.L
Protein 3:						Glyceraldehyde-3-phosphate dehydrogenase OS=Mus musculus GN=Gapdh PE=1 SV=2
Accession:						G3P_MOUSE																		Score:						347.73
Database:						SwissProt																		MW [kDa]:						35.8
Seq. Coverage [%]:						0.384																		pI:						8.43624
																								No. of Peptides:						9
Modification(s):								Carbamidomethyl, Oxidation
Cmpd.		No. of Cmpds.	m/z meas.		Δ				z		Rt [min]			Score			Site [%]	P	Range				Sequence														Modification
					m/z [ppm]
4257		4	403.22		2.6425				2		40.5667			29.85				0	4-11				K.VGVNGFGR.I
11424		1	543.652		605.536				3		82.1988			17.69				0	65-78				K.LVINGKPITIFQER.D
10490		23	749.034		-5.31568				3		73.8309			51.88				0	117-137				R.VIISAPSADAPMFVMGVNHEK.Y														Oxidation: 12, 15
8541		5	910.453		-3.22767				2		60.985			47.23				0	144-160				K.IVSNASCTTNCLAPLAK.V														Carbamidomethyl: 7, 11
13239		1	653.594		-0.504302				4		105.339			20.91				0	161-184				K.VIHDNFGIVEGLMTTVHAITATQK.T														Oxidation: 13
6013		18	685.376		0.36429				2		48.5959			58.34				0	199-213				R.GAAQNIIPASTGAAK.A
4904		2	435.257		-3.78006				2		43.8222			22.79				0	218-225				K.VIPELNGK.L
2613		11	406.209		-1.79969				2		32.8003			31.53				0	226-232				K.LTGMAFR.V														Oxidation: 4
11163		17	778.909		0.500519				2		79.3264			67.51				0	233-246				R.VPTPNVSVVDLTCR.L														Carbamidomethyl: 13
Protein 4:						Elongation factor 1-alpha 1 OS=Mus musculus GN=Eef1a1 PE=1 SV=3
Accession:						EF1A1_MOUSE																		Score:						343.68
Database:						SwissProt																		MW [kDa]:						50.1
Seq. Coverage [%]:						0.234																		pI:						9.10317
																								No. of Peptides:						11
Modification(s):								Carbamidomethyl, Oxidation, Phospho
Cmpd.		No. of Cmpds.	m/z meas.		Δ				z		Rt [min]			Score			Site [%]	P	Range				Sequence														Modification
					m/z [ppm]
2614		1	560.802		-2.3685				2		32.801			20.83				0	21-30				K.STTTGHLIYK.C
10481		4	742.845		-6.94171				2		73.7605			31.19			50	0	85-96				K.YYVTIIDAPGHR.D														Phospho: 2
10433		2	742.846		-6.26863				2		73.4922			34.68			43.0109	0	85-96				K.YYVTIIDAPGHR.D														Phospho: 4
8928		10	702.868		1.13656				2		63.2334			54.44				0	85-96				K.YYVTIIDAPGHR.D
15461		1	975.807		-9.22254				3		136.705			20.87				0	101-129				K.NMITGTSQADCAVLIVAAGVGEFEAGISK.N														Carbamidomethyl: 11; Oxidation: 2
9953		10	657.873		-1.86186				2		70.6435			52.7				0	135-146				R.EHALLAYTLGVK.Q
5011		1	435.773		-2.41534				2		44.2955			20.8				0	147-154				K.QLIVGVNK.M
1827		12	649.784		2.3351				2		27.8462			54.76				0	155-165				K.MDSTEPPYSQK.R														Oxidation: 1
1957		2	468.761		-1.09252				2		28.4569			17.39				1	166-172				K.RYEEIVK.E
8243		7	488.281		3.15862				2		59.4039			32.97				0	248-255				R.LPLQDVYK.I
7623		21	513.308		-1.59907				2		56.4678			68.92				0	256-266				K.IGGIGTVPVGR.V
Protein 5:						40S ribosomal protein S4, X isoform OS=Mus musculus GN=Rps4x PE=2 SV=2
Accession:						RS4X_MOUSE																		Score:						330.94
Database:						SwissProt																		MW [kDa]:						29.6
Seq. Coverage [%]:						0.319																		pI:						10.1617
																								No. of Peptides:						10
Modification(s):								Carbamidomethyl, Oxidation
Cmpd.		No. of Cmpds.	m/z meas.		Δ				z		Rt [min]			Score			Site [%]	P	Range				Sequence														Modification
					m/z [ppm]
3022		1	562.306		4.19509				2		34.8995			43.25				1	54-63				K.YALTGDEVKK.I
938		4	315.179		-2.03392				2		21.9945			32.15				0	109-113				R.FAVHR.I
1632		1	396.753		0.103797				2		26.647			18.7				1	128-134				R.KIFVGTK.G
2462		7	332.703		-5.67262				2		31.8225			28.03				0	129-134				K.IFVGTK.G
3429		12	405.889		-5.51342				3		37.1897			63.34				0	135-145				K.GIPHLVTHDAR.T
10715		1	899.913		-1.02013				2		75.8411			20				0	175-191				K.FDTGNLCMVTGGANLGR.I														Carbamidomethyl: 7; Oxidation: 8
2927		9	386.738		2.43041				2		34.3689			42.18				0	192-198				R.IGVITNR.E
4565		1	611.318		-6.37881				2		41.9686			18.33				0	201-211				R.HPGSFDVVHVK.D
10692		3	495.8		-5.14314				2		75.6756			20.34				0	222-230				R.LSNIFVIGK.G
3183		14	416.232		0.702692				2		35.8338			44.62				0	246-252				R.LTIAEER.D
Protein 6:						Keratin, type I cytoskeletal 10 OS=Mus musculus GN=Krt10 PE=1 SV=3
Accession:						K1C10_MOUSE																		Score:						266.005
Database:						SwissProt																		MW [kDa]:						57.7
Seq. Coverage [%]:						0.1																		pI:						5.04295
																								No. of Peptides:						6
Modification(s):								Oxidation
Cmpd.		No. of Cmpds.	m/z meas.		Δ				z		Rt [min]			Score			Site [%]	P	Range				Sequence														Modification
					m/z [ppm]
1098		7	553.764		-3.95476				2		22.8066			50.75				0	146-154				R.VTMQNLNDR.L														Oxidation: 3
6368		5	691.325		-3.53151				2		49.9856			54.95				0	164-175				R.ALEESNYELEGK.I
4496		4	404.204		1.65739				2		41.6594			39.88				0	227-233				R.LAADDFR.L
3979		1	424.228		-3.28791				2		39.5342			21.62				0	361-367				K.SEITELR.R
8484		3	695.84		-5.86336				2		60.6555			38.25				0	385-397				K.QSLEASLAETEGR.Y
5107		7	583.293		-5.10439				2		44.8018			62.09				0	440-448				R.LENEIQTYR.S
Protein 7:						14-3-3 protein zeta/delta OS=Mus musculus GN=Ywhaz PE=1 SV=1
Accession:						1433Z_MOUSE																		Score:						247.503
Database:						SwissProt																		MW [kDa]:						27.8
Seq. Coverage [%]:						0.298																		pI:						4.72625
																								No. of Peptides:						7
Modification(s):								Oxidation
Cmpd.		No. of Cmpds.	m/z meas.		Δ				z		Rt [min]			Score			Site [%]	P	Range				Sequence														Modification
					m/z [ppm]
4300		3	774.859		-1.5207				2		40.7629			57.72				0	28-41				K.SVTEQGAELSNEER.N
8685		1	454.266		0.813765				2		61.7587			17.74				0	42-49				R.NLLSVAYK.N
2497		1	509.284		3.98859				2		32.1349			18.05				1	84-91				R.EKIETELR.D
8611		7	665.851		-3.82881				2		61.3843			30.81				0	104-115				K.FLIPNASQPESK.V
2980		8	640.331		1.55052				2		34.6683			69.1				1	128-139				R.YLAEVAAGDDKK.G
642		7	562.779		-0.942512				2		19.7163			35.81				0	159-167				K.EMQPTHPIR.L														Oxidation: 2
12960		2	603.326		-9.27481				2		100.913			19.04				0	213-222				K.DSTLIMQLLR.D														Oxidation: 6
Protein 8:						Tubulin beta-4B chain OS=Mus musculus GN=Tubb4b PE=1 SV=1
Accession:						TBB4B_MOUSE																		Score:						242.17
Database:						SwissProt																		MW [kDa]:						49.8
Seq. Coverage [%]:						0.142																		pI:						4.79205
																								No. of Peptides:						6
Modification(s):								Oxidation
Cmpd.		No. of Cmpds.	m/z meas.		Δ				z		Rt [min]			Score			Site [%]	P	Range				Sequence														Modification
					m/z [ppm]
9100		8	668.353		0.0475883				2		64.2106			50.46				0	163-174				R.IMNTFSVVPSPK.V														Oxidation: 2
9045		10	565.803		2.4038				2		63.89			51.41				0	242-251				R.FPGQLNADLR.K
10115		21	580.314		-6.96419				2		71.5262			52.54				0	253-262				K.LAVNMVPFPR.L														Oxidation: 5
11342		3	520.298		-5.15946				2		81.6505			22.41				0	310-318				R.YLTVAAVFR.G
4211		7	731.842		-4.44846				2		40.3618			34.85				0	325-336				K.EVDEQMLNVQNK.N														Oxidation: 6
9348		5	623.297		-5.31952				2		65.8874			30.5				0	381-390				R.ISEQFTAMFR.R														Oxidation: 8
Protein 9:						Keratin, type II cytoskeletal 1 OS=Mus musculus GN=Krt1 PE=1 SV=4
Accession:						K2C1_MOUSE																		Score:						147.193
Database:						SwissProt																		MW [kDa]:						65.6
Seq. Coverage [%]:						0.049																		pI:						8.39458
																								No. of Peptides:						4
Cmpd.		No. of Cmpds.	m/z meas.		Δ				z		Rt [min]			Score			Site [%]	P	Range				Sequence														Modification
					m/z [ppm]
7349		1	414.219		2.34459				2		55.2454			18.33				0	199-205				K.FASFIDK.V
7572		9	738.394		-3.17273				2		56.2659			66.5				0	208-219				R.FLEQQNQVLQTK.W
7865		5	633.318		-6.16135				2		57.6589			41.97				0	286-296				R.TNAENEFVTIK.K
5365		3	697.366		-5.38255				2		45.9164			21.16				1	286-297				R.TNAENEFVTIKK.D
Protein 10:						Tubulin alpha-1A chain OS=Mus musculus GN=Tuba1a PE=1 SV=1
Accession:						TBA1A_MOUSE																		Score:						143.41
Database:						SwissProt																		MW [kDa]:						50.1
Seq. Coverage [%]:						0.142																		pI:						4.94286
																								No. of Peptides:						6
Cmpd.		No. of Cmpds.	m/z meas.		Δ				z		Rt [min]			Score			Site [%]	P	Range				Sequence														Modification
					m/z [ppm]
800		1	512.228		-0.653559				2		20.7528			17.67				0	97-105				K.EDAANNYAR.G
853		1	388.21		3.15435				2		21.3663			15.89				0	106-112				R.GHYTIGK.E
12438		14	543.313		-2.13285				2		93.5061			32.45				0	113-121				K.EIIDLVLDR.I
3331		7	391.207		-2.25226				2		36.6416			40.76				0	157-163				R.LSVDYGK.K
8641		2	573.628		-7.76098				3		61.5425			20.58				0	216-229				R.NLDIERPTYTNLNR.L
11506		1	913.004		8.30133				2		82.6676			16.06				0	353-370				K.VGINYQPPTVVPGGDLAK.V
Protein 11:						Keratin, type I cytoskeletal 15 OS=Mus musculus GN=Krt15 PE=1 SV=2
Accession:						K1C15_MOUSE																		Score:						138.54
Database:						SwissProt																		MW [kDa]:						49.1
Seq. Coverage [%]:						0.071																		pI:						4.78991
																								No. of Peptides:						4
Modification(s):								Oxidation
Cmpd.		No. of Cmpds.	m/z meas.		Δ				z		Rt [min]			Score			Site [%]	P	Range				Sequence														Modification
					m/z [ppm]
1098		7	553.764		-3.95476				2		22.8066			50.75				0	100-108				K.VTMQNLNDR.L														Oxidation: 3
3723		3	405.223		-1.03935				2		38.3993			28.49				0	109-115				R.LASYLDK.V
4496		4	404.204		1.65739				2		41.6594			39.88				0	179-185				R.LAADDFR.L
9557		1	515.301		-0.002781				2		67.6978			19.42				0	208-216				R.VLDELTLAR.T
Protein 12:						Tubulin alpha-4A chain OS=Mus musculus GN=Tuba4a PE=1 SV=1
Accession:						TBA4A_MOUSE																		Score:						135.57
Database:						SwissProt																		MW [kDa]:						49.9
Seq. Coverage [%]:						0.143																		pI:						4.93208
																								No. of Peptides:						6
Cmpd.		No. of Cmpds.	m/z meas.		Δ				z		Rt [min]			Score			Site [%]	P	Range				Sequence														Modification
					m/z [ppm]
800		1	512.228		-0.653559				2		20.7528			17.67				0	97-105				K.EDAANNYAR.G
853		1	388.21		3.15435				2		21.3663			15.89				0	106-112				R.GHYTIGK.E
9525		6	535.295		-5.84486				2		67.5159			24.61				0	113-121				K.EIIDPVLDR.I
3331		7	391.207		-2.25226				2		36.6416			40.76				0	157-163				R.LSVDYGK.K
8641		2	573.628		-7.76098				3		61.5425			20.58				0	216-229				R.NLDIERPTYTNLNR.L
11506		1	913.004		8.30133				2		82.6676			16.06				0	353-370				K.VGINYQPPTVVPGGDLAK.V
Protein 13:						Keratin, type I cytoskeletal 14 OS=Mus musculus GN=Krt14 PE=1 SV=2
Accession:						K1C14_MOUSE																		Score:						127.133
Database:						SwissProt																		MW [kDa]:						52.8
Seq. Coverage [%]:						0.079																		pI:						5.09646
																								No. of Peptides:						4
Modification(s):								Oxidation
Cmpd.		No. of Cmpds.	m/z meas.		Δ				z		Rt [min]			Score			Site [%]	P	Range				Sequence														Modification
					m/z [ppm]
1098		7	553.764		-3.95476				2		22.8066			50.75				0	123-131				K.VTMQNLNDR.L														Oxidation: 3
4496		4	404.204		1.65739				2		41.6594			39.88				0	201-207				R.LAADDFR.T
9557		1	515.301		-0.002781				2		67.6978			19.42				0	230-238				R.VLDELTLAR.A
3419		1	681.349		0.369578				2		37.1402			17.85				0	322-334				R.EVATNSELVQSGK.S
Protein 14:						Tubulin beta-1 chain OS=Mus musculus GN=Tubb1 PE=1 SV=1
Accession:						TBB1_MOUSE																		Score:						125.76
Database:						SwissProt																		MW [kDa]:						50.4
Seq. Coverage [%]:						0.071																		pI:						4.95921
																								No. of Peptides:						3
Modification(s):								Oxidation
Cmpd.		No. of Cmpds.	m/z meas.		Δ				z		Rt [min]			Score			Site [%]	P	Range				Sequence														Modification
					m/z [ppm]
9045		10	565.803		2.4038				2		63.89			51.41				0	242-251				R.FPGQLNADLR.K
10115		21	580.314		-6.96419				2		71.5262			52.54				0	253-262				K.LAVNMVPFPR.L														Oxidation: 5
9686		3	715.382		-5.05323				2		68.5517			21.81				0	325-336				K.EVDQQLLSIQTR.N
Protein 15:						Keratin, type II cytoskeletal 1b OS=Mus musculus GN=Krt77 PE=1 SV=1
Accession:						K2C1B_MOUSE																		Score:						113.353
Database:						SwissProt																		MW [kDa]:						61.3
Seq. Coverage [%]:						0.051																		pI:						7.7346
																								No. of Peptides:						3
Cmpd.		No. of Cmpds.	m/z meas.		Δ				z		Rt [min]			Score			Site [%]	P	Range				Sequence														Modification
					m/z [ppm]
7349		1	414.219		2.34459				2		55.2454			18.33				0	178-184				K.FASFIDK.V
7572		9	738.394		-3.17273				2		56.2659			66.5				0	187-198				R.FLEQQNQVLQTK.W
2070		5	436.886		-7.90264				3		29.0446			29.29				2	255-264				K.NKYEDEINKR.T
Protein 16:						40S ribosomal protein S8 OS=Mus musculus GN=Rps8 PE=1 SV=2
Accession:						RS8_MOUSE																		Score:						109.58
Database:						SwissProt																		MW [kDa]:						24.2
Seq. Coverage [%]:						0.221																		pI:						10.3214
																								No. of Peptides:						4
Cmpd.		No. of Cmpds.	m/z meas.		Δ				z		Rt [min]			Score			Site [%]	P	Range				Sequence														Modification
					m/z [ppm]
11222		1	859.959		1.66781				2		80.0884			18.9				0	78-92				R.IIDVVYNASNNELVR.T
8460		2	657.842		-1.62251				2		60.5271			26.96				0	129-139				K.LTPEEEEILNK.K
10111		1	753.894		0.407395				2		71.518			46.89				0	158-170				K.ISSLLEEQFQQGK.L
10767		2	485.253		-4.78637				2		76.1363			16.83				0	194-200				K.ELEFYLR.K
Protein 17:						Keratin, type II cytoskeletal 5 OS=Mus musculus GN=Krt5 PE=1 SV=1
Accession:						K2C5_MOUSE																		Score:						96.73
Database:						SwissProt																		MW [kDa]:						61.7
Seq. Coverage [%]:						0.067																		pI:						7.58891
																								No. of Peptides:						4
Cmpd.		No. of Cmpds.	m/z meas.		Δ				z		Rt [min]			Score			Site [%]	P	Range				Sequence														Modification
					m/z [ppm]
7349		1	414.219		2.34459				2		55.2454			18.33				0	173-179				K.FASFIDK.V
2070		5	436.886		-7.90264				3		29.0446			29.29				2	250-259				K.NKYEDEINKR.T
13731		2	651.865		6.53497				2		109.649			23.69				0	326-337				R.SLDLDSIIAEVK.A
2911		1	597.793		2.62773				2		34.2811			25.42				0	359-368				K.YEELQQTAGR.H
Protein 18:						Keratin, type II cytoskeletal 79 OS=Mus musculus GN=Krt79 PE=2 SV=2
Accession:						K2C79_MOUSE																		Score:						82.5725
Database:						SwissProt																		MW [kDa]:						57.5
Seq. Coverage [%]:						0.051																		pI:						7.55376
																								No. of Peptides:						3
Modification(s):								Acetyl
Cmpd.		No. of Cmpds.	m/z meas.		Δ				z		Rt [min]			Score			Site [%]	P	Range				Sequence														Modification
					m/z [ppm]
7349		1	414.219		2.34459				2		55.2454			18.33				0	150-156				K.FASFIDK.V
2070		5	436.886		-7.90264				3		29.0446			29.29				2	228-237				K.NKYEDEINKR.T
7472		10	590.302		6.02091				2		55.8557			35.72				0	337-346				K.YEELQVTAGK.H														Acetyl: 10
Protein 19:						14-3-3 protein eta OS=Mus musculus GN=Ywhah PE=1 SV=2
Accession:						1433F_MOUSE																		Score:						77.83
Database:						SwissProt																		MW [kDa]:						28.2
Seq. Coverage [%]:						0.163																		pI:						4.807
																								No. of Peptides:						4
Modification(s):								Oxidation
Cmpd.		No. of Cmpds.	m/z meas.		Δ				z		Rt [min]			Score			Site [%]	P	Range				Sequence														Modification
					m/z [ppm]
8685		1	454.266		0.813765				2		61.7587			17.74				0	43-50				R.NLLSVAYK.N
5396		1	634.313		1.97947				2		46.0864			21.97				0	144-155				K.NSVVEASEAAYK.E
346		2	631.306		-4.14434				2		17.2541			19.08				0	163-172				K.EHMQPTHPIR.L														Oxidation: 3
12960		2	603.326		-9.27481				2		100.913			19.04				0	218-227				K.DSTLIMQLLR.D														Oxidation: 6
Protein 20:						F-actin-capping protein subunit beta OS=Mus musculus GN=Capzb PE=1 SV=3
Accession:						CAPZB_MOUSE																		Score:						66.2
Database:						SwissProt																		MW [kDa]:						31.3
Seq. Coverage [%]:						0.087																		pI:						5.47137
																								No. of Peptides:						2
Modification(s):								Oxidation
Cmpd.		No. of Cmpds.	m/z meas.		Δ				z		Rt [min]			Score			Site [%]	P	Range				Sequence														Modification
					m/z [ppm]
4324		3	677.321		-5.7437				2		40.8641			25.66				0	182-195				K.SGSGTMNLGGSLTR.Q														Oxidation: 6
9767		3	586.309		8.95256				2		69.175			40.54				0	226-235				R.STLNEIYFGK.T
Protein 21:						40S ribosomal protein S2 OS=Mus musculus GN=Rps2 PE=2 SV=3
Accession:						RS2_MOUSE																		Score:						66.2
Database:						SwissProt																		MW [kDa]:						31.2
Seq. Coverage [%]:						0.085																		pI:						10.2503
																								No. of Peptides:						3
Cmpd.		No. of Cmpds.	m/z meas.		Δ				z		Rt [min]			Score			Site [%]	P	Range				Sequence														Modification
					m/z [ppm]
1700		1	380.22		-3.97881				2		27.0641			16.39				0	146-152				K.EVATAIR.G
7581		3	392.257		-1.95875				2		56.2811			21.74				0	160-166				K.LSIVPVR.R
5811		4	513.303		0.732273				2		47.8177			28.07				0	201-211				R.GTGIVSAPVPK.K
Protein 22:						Serum albumin OS=Mus musculus GN=Alb PE=1 SV=3
Accession:						ALBU_MOUSE																		Score:						65.84
Database:						SwissProt																		MW [kDa]:						68.6
Seq. Coverage [%]:						0.021																		pI:						5.74801
																								No. of Peptides:						1
Cmpd.		No. of Cmpds.	m/z meas.		Δ				z		Rt [min]			Score			Site [%]	P	Range				Sequence														Modification
					m/z [ppm]
11973		12	740.401		-0.105497				2		88.2337			65.84				0	422-434				K.LGEYGFQNAILVR.Y
Protein 23:						Neutrophil elastase OS=Mus musculus GN=Elane PE=2 SV=1
Accession:						ELNE_MOUSE																		Score:						64.05
Database:						SwissProt																		MW [kDa]:						28.6
Seq. Coverage [%]:						0.072																		pI:						10.1536
																								No. of Peptides:						2
Cmpd.		No. of Cmpds.	m/z meas.		Δ				z		Rt [min]			Score			Site [%]	P	Range				Sequence														Modification
					m/z [ppm]
7466		7	647.361		-9.03402				2		55.8143			37.15				0	78-89				R.SVQVVLGAHDLR.R
2752		1	433.228		-4.31452				2		33.4177			26.9				0	96-102				R.QTFSVQR.I
Protein 24:						Actin-related protein 2 OS=Mus musculus GN=Actr2 PE=1 SV=1
Accession:						ARP2_MOUSE																		Score:						62.4025
Database:						SwissProt																		MW [kDa]:						44.7
Seq. Coverage [%]:						0.048																		pI:						6.29478
																								No. of Peptides:						3
Modification(s):								Oxidation
Cmpd.		No. of Cmpds.	m/z meas.		Δ				z		Rt [min]			Score			Site [%]	P	Range				Sequence														Modification
					m/z [ppm]
8953		1	675.817		3.81149				2		63.3448			20.27				0	54-65				K.DLMVGDEASELR.S														Oxidation: 3
2152		1	400.74		-0.658969				2		29.5022			16.29				1	181-187				R.RLDIAGR.D
2862		17	322.69		0.624248				2		34.0545			26.61				0	182-187				R.LDIAGR.D
Protein 25:						T-complex protein 1 subunit delta OS=Mus musculus GN=Cct4 PE=1 SV=3
Accession:						TCPD_MOUSE																		Score:						59.49
Database:						SwissProt																		MW [kDa]:						58
Seq. Coverage [%]:						0.024																		pI:						8.23746
																								No. of Peptides:						1
Cmpd.		No. of Cmpds.	m/z meas.		Δ				z		Rt [min]			Score			Site [%]	P	Range				Sequence														Modification
					m/z [ppm]
9482		6	679.364		-9.08729				2		67.2446			59.49				0	194-206				K.VIDPATATSVDLR.D
Protein 26:						U2 small nuclear ribonucleoprotein A' OS=Mus musculus GN=Snrpa1 PE=1 SV=2
Accession:						RU2A_MOUSE																		Score:						55.56
Database:						SwissProt																		MW [kDa]:						28.3
Seq. Coverage [%]:						0.098																		pI:						8.71438
																								No. of Peptides:						2
Cmpd.		No. of Cmpds.	m/z meas.		Δ				z		Rt [min]			Score			Site [%]	P	Range				Sequence														Modification
					m/z [ppm]
9275		3	729.884		4.44345				2		65.3319			24.37				0	206-219				K.NAIANASTLAEVER.L
7877		3	563.322		-1.34826				2		57.7069			31.19				0	222-232				K.GLLQSGQIPGR.E
Protein 27:						Keratin, type II cytoskeletal 2 epidermal OS=Mus musculus GN=Krt2 PE=1 SV=1
Accession:						K22E_MOUSE																		Score:						47.3225
Database:						SwissProt																		MW [kDa]:						70.9
Seq. Coverage [%]:						0.03																		pI:						8.25605
																								No. of Peptides:						2
Cmpd.		No. of Cmpds.	m/z meas.		Δ				z		Rt [min]			Score			Site [%]	P	Range				Sequence														Modification
					m/z [ppm]
3933		2	627.81		5.0803				2		39.3306			29.76				0	23-36				R.GFSSGSAVVSGGSR.R
7349		1	414.219		2.34459				2		55.2454			18.33				0	210-216				K.FASFIDK.V
Protein 28:						Glutamate--cysteine ligase regulatory subunit OS=Mus musculus GN=Gclm PE=2 SV=1
Accession:						GSH0_MOUSE																		Score:						43.02
Database:						SwissProt																		MW [kDa]:						30.5
Seq. Coverage [%]:						0.047																		pI:						5.34928
																								No. of Peptides:						1
Cmpd.		No. of Cmpds.	m/z meas.		Δ				z		Rt [min]			Score			Site [%]	P	Range				Sequence														Modification
					m/z [ppm]
7310		1	677.85		-1.95921				2		55.0848			43.02				0	95-107				K.LFIVGSNSSSSTR.S
Protein 29:						Keratin, type II cytoskeletal 2 oral OS=Mus musculus GN=Krt76 PE=2 SV=1
Accession:						K22O_MOUSE																		Score:						39.78
Database:						SwissProt																		MW [kDa]:						62.8
Seq. Coverage [%]:						0.027																		pI:						8.68009
																								No. of Peptides:						2
Cmpd.		No. of Cmpds.	m/z meas.		Δ				z		Rt [min]			Score			Site [%]	P	Range				Sequence														Modification
					m/z [ppm]
7349		1	414.219		2.34459				2		55.2454			18.33				0	176-182				K.FASFIDK.V
2839		3	533.262		-3.74285				2		33.9338			21.45				0	343-351				K.AQYEDIAQK.S
Protein 30:						Epimerase family protein SDR39U1 OS=Mus musculus GN=Sdr39u1 PE=2 SV=1
Accession:						D39U1_MOUSE																		Score:						39.42
Database:						SwissProt																		MW [kDa]:						33
Seq. Coverage [%]:						0.036																		pI:						9.07017
																								No. of Peptides:						1
Cmpd.		No. of Cmpds.	m/z meas.		Δ				z		Rt [min]			Score			Site [%]	P	Range				Sequence														Modification
					m/z [ppm]
7237		5	492.284		-1.98202				2		54.7162			39.42				0	177-187				R.LGLGGPIGSGR.Q
Protein 31:						Polypyrimidine tract-binding protein 3 OS=Mus musculus GN=Ptbp3 PE=2 SV=1
Accession:						PTBP3_MOUSE																		Score:						39.23
Database:						SwissProt																		MW [kDa]:						56.7
Seq. Coverage [%]:						0.027																		pI:						9.20261
																								No. of Peptides:						2
Cmpd.		No. of Cmpds.	m/z meas.		Δ				z		Rt [min]			Score			Site [%]	P	Range				Sequence														Modification
					m/z [ppm]
1668		1	319.211		-1.03749				2		26.8414			16.72				0	31-35				R.VLHLR.K
1416		2	514.76		0.0153949				2		25.4285			22.51				0	109-117				K.TDNLPNQAR.A
Protein 32:						Cytosolic Fe-S cluster assembly factor NUBP2 OS=Mus musculus GN=Nubp2 PE=1 SV=1
Accession:						NUBP2_MOUSE																		Score:						38.25
Database:						SwissProt																		MW [kDa]:						29.5
Seq. Coverage [%]:						0.036																		pI:						6.0678
																								No. of Peptides:						1
Cmpd.		No. of Cmpds.	m/z meas.		Δ				z		Rt [min]			Score			Site [%]	P	Range				Sequence														Modification
					m/z [ppm]
3768		3	492.267		0.197115				2		38.5608			38.25				0	9-18				R.AEPGNLAGVR.H
Protein 33:						Hemoglobin subunit beta-1 OS=Mus musculus GN=Hbb-b1 PE=1 SV=2
Accession:						HBB1_MOUSE																		Score:						37.46
Database:						SwissProt																		MW [kDa]:						15.8
Seq. Coverage [%]:						0.15																		pI:						7.12673
																								No. of Peptides:						2
Cmpd.		No. of Cmpds.	m/z meas.		Δ				z		Rt [min]			Score			Site [%]	P	Range				Sequence														Modification
					m/z [ppm]
12195		1	637.865		-1.46249				2		89.7512			15.22				0	32-41				R.LLVVYPWTQR.Y
8795		3	647.822		-5.26683				2		62.4971			22.24				0	122-133				K.DFTPAAQAAFQK.V
Protein 34:						60S ribosomal protein L8 OS=Mus musculus GN=Rpl8 PE=2 SV=2
Accession:						RL8_MOUSE																		Score:						37.02
Database:						SwissProt																		MW [kDa]:						28
Seq. Coverage [%]:						0.043																		pI:						11.0351
																								No. of Peptides:						1
Cmpd.		No. of Cmpds.	m/z meas.		Δ				z		Rt [min]			Score			Site [%]	P	Range				Sequence														Modification
					m/z [ppm]
3565		3	471.28		-0.940793				2		37.834			37.02				0	164-174				R.AVVGVVAGGGR.I
	Bruker															Printed:					2016-06-06															1
