# Supplementary material for: Chemical Proteomics for Target Discovery of Head-to-Tail Cyclized Mini-Proteins
Source: Front Chem. 2017 Oct 11;5:73. doi: 10.3389/fchem.2017.00073 (PMC5641551; doi:10.3389/fchem.2017.00073)
Supplement: Supplementary file 3 [file DataSheet3.XLSX]

## Sheet: pull down - (T20K,W23Bpa)kB1
Protein Report
Project Info
Name:							Cyclotide Target Deconvolution																		Date:						2014-11-20
Sample Info & Protocols																										Date:						2014-11-20
Name:							Fig. 4E,F photoaffinity pull down on living cells
Note:							PD 52_Photocrosslink on living cells
Search Result Info
Search Result													Location															Search Engine	Database										Ident. Compounds
pull down - probe [T20K, W23Bpa]kB1													/Cyclotide Target Deconvolution/PD 52_Photocrosslink on living cells/W23Bpa Crosslink on Jurkat cells/25KDa test/141120_W23BpaX_25kDa_TEST cell_GB5_01_381.d															Mascot, 2.4.0	SwissProt, SwissProt_2015_05.fasta										220/35224
Protein 1:						Keratin, type I cytoskeletal 10 OS=Homo sapiens GN=KRT10 PE=1 SV=6
Accession:						K1C10_HUMAN																		Score:						829.933
Database:						SwissProt																		MW [kDa]:						58.8
Seq. Coverage [%]:						0.402																		pI:						5.13427
																								No. of Peptides:						21
Modification(s):								Carbamidomethyl, Oxidation, Deamidated
Cmpd.		No. of Cmpds.	m/z meas.		Δ				z		Rt [min]			Score			Site [%]	P	Range				Sequence														Modification
					m/z [ppm]
3200		1	567.752		436.218				4		39.7391			26.34				1	10-35				K.HYSSSRSGGGGGGGGCGGGGGVSSLR.I														Carbamidomethyl: 16
2878		2	775.35		9.38384				2		38.1215			46.12				0	16-35				R.SGGGGGGGGCGGGGGVSSLR.I														Carbamidomethyl: 10
14897		13	854.397		8.13762				2		82.1917			85.96				0	41-59				K.GSLGGGFSSGGFSGGSFSR.G
17064		4	781.667		1.23424				3		91.3235			34.69				0	60-86				R.GSSGGGCFGGSSGGYGGLGGFGGGSFR.G														Carbamidomethyl: 7
4638		2	545.77		0.709977				2		45.395			23.71				0	148-156				K.VTMQNLNDR.L
1117		12	553.767		0.77647				2		29.0898			63.63				0	148-156				K.VTMQNLNDR.L														Oxidation: 3
4836		4	405.225		2.95844				2		46.0694			25.2				0	157-163				R.LASYLDK.V
8114		10	691.328		0.996011				2		57.1377			47				0	166-177				R.ALEESNYELEGK.I
5789		5	404.203		-0.0249315				2		49.2983			37.31				0	229-235				R.LAADDFR.L
5376		2	497.253		-1.79233				2		47.7912			28.18				0	238-245				K.YENEVALR.Q
8705		1	601.807		3.794				2		59.0304			20.74				0	246-256				R.QSVEADINGLR.R														Deamidated: 8
12628		2	516.304		1.58866				2		72.898			25.31				0	258-266				R.VLDELTLTK.A
5630		2	455.885		-0.106724				3		48.7266			24.76				0	323-333				R.SQYEQLAEQNR.K
3653		2	498.584		1.12387				3		41.5005			26.47				1	323-334				R.SQYEQLAEQNRK.D
12907		5	555.249		1.32218				2		74.0271			50.8				0	335-343				K.DAEAWFNEK.S
16821		3	738.04		2.89893				3		90.3304			32.18				1	344-362				K.SKELTTEIDNNIEQISSYK.S
5329		3	424.231		3.50087				2		47.6362			27.9				0	363-369				K.SEITELR.R
11402		3	695.844		0.258698				2		68.1313			72.12				0	387-399				K.QSLEASLAETEGR.Y
16785		9	694.997		4.98372				3		90.1943			38.99				0	423-439				R.AETECQNTEYQQLLDIK.I														Carbamidomethyl: 5
6492		5	583.299		4.9934				2		51.9784			59.45				0	442-450				R.LENEIQTYR.S
4335		11	631.804		2.4926				2		44.2067			57.55				0	451-464				R.SLLEGEGSSGGGGR.G
Protein 2:						Keratin, type II cytoskeletal 1 OS=Homo sapiens GN=KRT1 PE=1 SV=6
Accession:						K2C1_HUMAN																		Score:						719.97
Database:						SwissProt																		MW [kDa]:						66
Seq. Coverage [%]:						0.314																		pI:						8.15063
																								No. of Peptides:						16
Modification(s):								Carbamidomethyl
Cmpd.		No. of Cmpds.	m/z meas.		Δ				z		Rt [min]			Score			Site [%]	P	Range				Sequence														Modification
					m/z [ppm]
10582		1	883.37		-1.26986				2		65.4843			29.03				0	46-65				R.FSSCGGGGGSFGAGGGFGSR.S														Carbamidomethyl: 4
6837		5	437.756		5.99173				2		53.2722			40.34				0	66-74				R.SLVNLGGSK.S
16760		7	692.348		-1.8361				2		90.0949			74.11				0	186-197				K.SLNNQFASFIDK.V
9908		9	738.398		2.6507				2		63.217			63.71				0	200-211				R.FLEQQNQVLQTK.W
16553		5	738.378		-0.419811				2		89.3623			50.19				0	212-223				K.WELLQQVDTSTR.T
12299		3	650.771		4.48362				2		71.6571			34.01				0	258-267				K.NMQDMVEDYR.N
10366		6	633.323		0.991404				2		64.7476			64.32				0	278-288				R.TNAENEFVTIK.K
24279		6	651.864		4.57136				2		117.228			51.82				0	344-355				R.SLDLDSIIAEVK.A
3714		1	533.265		2.40795				2		41.7599			21.57				0	356-364				K.AQYEDIAQK.S
3778		5	563.274		-1.04853				2		42.0223			48.77				0	367-376				K.AEAESLYQSK.Y
9974		8	590.303		-1.96916				2		63.4259			52.84				0	377-386				K.YEELQITAGR.H
9279		7	487.271		3.54772				2		61.0554			34.96				0	396-403				K.IEISELNR.V
12434		7	572.957		2.9091				3		72.1761			51.54				0	418-432				K.QISNLQQSISDAEQR.G
14125		6	679.353		2.83965				2		78.8224			44.05				0	444-455				K.LNDLEDALQQAK.E
4651		6	517.26		-3.2348				2		45.443			38.45				0	484-492				R.TLLEGEESR.M
4402		1	795.324		2.47307				3		44.469			20.26				0	519-549				R.GGGGGGYGSGGSSYGSGGGSYGSGGGGGGGR.G
Protein 3:						Keratin, type II cytoskeletal 2 epidermal OS=Homo sapiens GN=KRT2 PE=1 SV=2
Accession:						K22E_HUMAN																		Score:						655.27
Database:						SwissProt																		MW [kDa]:						65.4
Seq. Coverage [%]:						0.333																		pI:						8.07351
																								No. of Peptides:						16
Modification(s):								Carbamidomethyl
Cmpd.		No. of Cmpds.	m/z meas.		Δ				z		Rt [min]			Score			Site [%]	P	Range				Sequence														Modification
					m/z [ppm]
5153		3	627.805		-4.22192				2		47.0618			63.92				0	21-34				R.GFSSGSAVVSGGSR.R
6148		4	566.257		-2.48607				2		50.6113			32.72				0	36-45				R.STSSFSCLSR.H														Carbamidomethyl: 7
4069		2	440.865		-1.27335				3		43.1592			28.1				0	46-61				R.HGGGGGGFGGGGFGSR.S
6447		1	416.251		0.840191				2		51.8203			22.27				0	62-70				R.SLVGLGGTK.S
18235		8	800.346		2.61023				3		96.0773			82.1				0	93-122				R.GGGFGGGSSFGGGSGFSGGGFGGGGFGGGR.F
9908		9	738.398		2.6507				2		63.217			63.71				0	198-209				R.FLEQQNQVLQTK.W
9645		3	519.269		4.04683				2		62.2857			41.9				0	239-247				R.YLDGLTAER.T
15634		1	752.686		-1.06729				3		85.5051			24.97				1	248-266				R.TSQNSELNNMQDLVEDYKK.K
23025		1	730.898		-7.56498				2		113.051			31.47				0	303-314				K.VDLLNQEIEFLK.V
24222		2	665.36		-9.58814				2		117.024			26.5				0	342-353				R.NLDLDSIIAEVK.A
4551		6	554.275		-0.802786				2		45.0866			36.53				0	354-362				K.AQYEEIAQR.S
10631		1	597.311		-0.799307				2		65.6354			32				0	375-384				K.YEELQVTVGR.H
9279		7	487.271		3.54772				2		61.0554			34.96				0	394-401				K.IEISELNR.V
2967		5	503.235		-3.94254				2		38.5358			37.25				0	483-490				K.LLEGEECR.M														Carbamidomethyl: 7
1945		1	870.864		8.19241				2		33.4538			23.86				0	525-544				R.GSSSGGGYSSGSSSYGSGGR.Q
1342		10	599.276		-4.53201				2		30.3329			73.01				0	581-595				K.GGSISGGGYGSGGGK.H
Protein 4:						Tubulin beta chain OS=Homo sapiens GN=TUBB PE=1 SV=2
Accession:						TBB5_HUMAN																		Score:						621.58
Database:						SwissProt																		MW [kDa]:						49.6
Seq. Coverage [%]:						0.318																		pI:						4.7803
																								No. of Peptides:						17
Modification(s):								Carbamidomethyl, Oxidation
Cmpd.		No. of Cmpds.	m/z meas.		Δ				z		Rt [min]			Score			Site [%]	P	Range				Sequence														Modification
					m/z [ppm]
7840		1	608.317		7.01115				3		56.3418			29.01				0	3-19				R.EIVHIQAGQCGNQIGAK.F														Carbamidomethyl: 10
14416		2	660.35		-7.99675				2		80.0017			20.93				0	163-174				R.IMNTFSVVPSPK.V
12295		25	565.804		4.3126				2		71.6523			77.5				0	242-251				R.FPGQLNADLR.K
14123		10	580.322		6.9592				2		78.819			47.15				0	253-262				K.LAVNMVPFPR.L														Oxidation: 5
17001		12	572.321		1.12883				2		91.0543			64.54				0	253-262				K.LAVNMVPFPR.L
17926		9	546.282		1.03222				3		94.8406			41.03				0	263-276				R.LHFFMPGFAPLTSR.G														Oxidation: 5
21314		22	830.453		2.66732				2		107.059			67.88				0	283-297				R.ALTVPELTQQVFDAK.N
1370		2	549.212		-0.99981				2		30.4578			20.76				0	298-306				K.NMMAACDPR.H														Carbamidomethyl: 6; Oxidation: 2, 3
3940		6	533.217		-0.251507				2		42.6831			32.65				0	298-306				K.NMMAACDPR.H														Carbamidomethyl: 6
1429		9	541.216		2.25122				2		30.7973			33.72			80.4	0	298-306				K.NMMAACDPR.H														Carbamidomethyl: 6; Oxidation: 3
16356		14	520.302		2.60529				2		88.6171			46.34				0	310-318				R.YLTVAAVFR.G
9402		7	723.849		1.45323				2		61.4959			49.21				0	325-336				K.EVDEQMLNVQNK.N
5251		13	731.849		5.03442				2		47.3746			67.76				0	325-336				K.EVDEQMLNVQNK.N														Oxidation: 6
20089		5	848.923		3.13107				2		103.334			58.07				0	337-350				K.NSSYFVEWIPNNVK.T
5215		44	514.763		-0.833384				2		47.2633			56.19				0	351-359				K.TAVCDIPPR.G														Carbamidomethyl: 4
12694		15	623.301		1.5632				2		73.152			45.63				0	381-390				R.ISEQFTAMFR.R														Oxidation: 8
16353		5	615.305		3.78975				2		88.6125			58.61				0	381-390				R.ISEQFTAMFR.R
Protein 5:						Keratin, type I cytoskeletal 9 OS=Homo sapiens GN=KRT9 PE=1 SV=3
Accession:						K1C9_HUMAN																		Score:						502
Database:						SwissProt																		MW [kDa]:						62
Seq. Coverage [%]:						0.201																		pI:						5.13619
																								No. of Peptides:						10
Modification(s):								Oxidation
Cmpd.		No. of Cmpds.	m/z meas.		Δ				z		Rt [min]			Score			Site [%]	P	Range				Sequence														Modification
					m/z [ppm]
2926		11	616.803		1.47612				2		38.3256			98.16				0	14-29				R.SGGGGGGGLGSGGSIR.S
1958		14	618.27		3.41565				2		33.5393			72.9				0	47-59				R.FSSSSGYGGGSSR.V
3075		6	533.254		0.777722				2		39.18			27.17				0	155-163				K.STMQELNSR.L
631		5	541.252		1.82397				2		25.9454			50.59				0	155-163				K.STMQELNSR.L														Oxidation: 3
4836		4	405.225		2.95844				2		46.0694			25.2				0	164-170				R.LASYLDK.V
9137		4	793.884		-3.32052				2		60.5044			59.16				0	171-184				K.VQALEEANNDLENK.I
11414		2	530.787		2.51418				2		68.1774			60.41				0	225-233				K.TLLDIDNTR.M
9486		1	579.301		2.50065				2		61.7915			34.23				0	251-261				R.QGVDADINGLR.Q
15691		2	837.386		4.42221				3		85.7562			32.57				0	450-472				K.EIETYHNLLEGGQEDFESSGAGK.I
1722		12	896.364		-4.18556				2		32.3006			68.78				0	491-513				R.GGSGGSYGGGGSGGGYGGGSGSR.G
Protein 6:						40S ribosomal protein S4, X isoform OS=Homo sapiens GN=RPS4X PE=1 SV=2
Accession:						RS4X_HUMAN																		Score:						448.47
Database:						SwissProt																		MW [kDa]:						29.6
Seq. Coverage [%]:						0.342																		pI:						10.1617
																								No. of Peptides:						10
Modification(s):								Carbamidomethyl, Oxidation, Deamidated
Cmpd.		No. of Cmpds.	m/z meas.		Δ				z		Rt [min]			Score			Site [%]	P	Range				Sequence														Modification
					m/z [ppm]
27000		10	637.368		-4.55611				2		126.544			44.19				0	40-49				R.ECLPLIIFLR.N														Carbamidomethyl: 2
6329		2	498.257		3.21205				2		51.3609			34.58				0	54-62				K.YALTGDEVK.K
25457		9	943.464		-2.0082				2		121.119			54.33				0	78-94				R.TDITYPAGFMDVISIDK.T
13963		10	723.381		5.07946				2		78.1909			72.14				0	156-168				K.VNDTIQIDLETGK.I
15071		8	899.916		1.72458				2		83.006			52.28				0	175-191				K.FDTGNLCMVTGGANLGR.I														Carbamidomethyl: 7; Oxidation: 8
17200		11	891.921		5.25775				2		91.9733			80.53				0	175-191				K.FDTGNLCMVTGGANLGR.I														Carbamidomethyl: 7
3775		5	386.738		1.31854				2		42.0177			49.72				0	192-198				R.IGVITNR.E
1737		6	526.742		1.99467				2		32.3596			41.34				0	212-221				K.DANGNSFATR.L
2084		27	527.233		-0.886367				2		34.1756			71.13			99.7645	0	212-221				K.DANGNSFATR.L														Deamidated: 3
4104		13	416.232		0.774767				2		43.3018			41.85				0	246-252				R.LTIAEER.D
Protein 7:						Tubulin alpha-1B chain OS=Homo sapiens GN=TUBA1B PE=1 SV=1
Accession:						TBA1B_HUMAN																		Score:						410.83
Database:						SwissProt																		MW [kDa]:						50.1
Seq. Coverage [%]:						0.326																		pI:						4.94286
																								No. of Peptides:						14
Modification(s):								Carbamidomethyl, Oxidation
Cmpd.		No. of Cmpds.	m/z meas.		Δ				z		Rt [min]			Score			Site [%]	P	Range				Sequence														Modification
					m/z [ppm]
22268		5	851.459		2.92761				2		110.167			44.15				0	65-79				R.AVFVDLEPTVIDEVR.T
14106		3	470.929		-0.678763				3		78.7592			24.59				0	85-96				R.QLFHPEQLITGK.E
19606		10	543.316		4.45634				2		101.537			44.14				0	113-121				K.EIIDLVLDR.I
4355		2	391.209		2.11881				2		44.2982			23.22				0	157-163				R.LSVDYGK.K
11523		11	573.632		-0.875037				3		68.5911			42.3				0	216-229				R.NLDIERPTYTNLNR.L
18054		20	586.326		0.411442				3		95.3575			50.05				0	265-280				R.IHFPLATYAPVISAEK.A
13508		4	625.282		2.75956				2		76.4337			28.1				0	312-320				K.YMACCLLYR.G														Carbamidomethyl: 4, 5
11725		2	633.273		-6.63533				2		69.3999			40.59				0	312-320				K.YMACCLLYR.G														Carbamidomethyl: 4, 5; Oxidation: 2
11130		3	508.293		0.518597				2		67.1585			24.72				0	327-336				K.DVNAAIATIK.T
20718		1	792.878		-1.31342				2		105.428			24.85				0	340-352				R.SIQFVDWCPTGFK.V														Carbamidomethyl: 8
16649		2	912.998		2.32102				2		89.6875			22.92				0	353-370				K.VGINYQPPTVVPGGDLAK.V
21395		1	932.949		-7.25188				2		107.318			40.08				0	374-390				R.AVCMLSNTTAIAEAWAR.L														Carbamidomethyl: 3
17795		1	627.641		4.14101				3		94.3756			36.4				0	374-390				R.AVCMLSNTTAIAEAWAR.L														Carbamidomethyl: 3; Oxidation: 4
9796		1	452.22		4.13134				2		62.8127			29.22				0	395-401				K.FDLMYAK.R														Oxidation: 4
Protein 8:						Actin, cytoplasmic 1 OS=Homo sapiens GN=ACTB PE=1 SV=1
Accession:						ACTB_HUMAN																		Score:						391.69
Database:						SwissProt																		MW [kDa]:						41.7
Seq. Coverage [%]:						0.363																		pI:						5.29043
																								No. of Peptides:						11
Modification(s):								Carbamidomethyl, Oxidation
Cmpd.		No. of Cmpds.	m/z meas.		Δ				z		Rt [min]			Score			Site [%]	P	Range				Sequence														Modification
					m/z [ppm]
2209		2	599.769		7.35783				2		34.8141			28.81				0	51-61				K.DSYVGDEAQSK.R
13647		7	652.027		0.308326				3		77.0001			47.85				0	96-113				R.VAPEEHPVLLTEAPLNPK.A
7188		5	566.768		1.74189				2		54.4867			46.64				0	197-206				R.GYSFTTTAER.E
19792		1	856.068		7.91978				3		102.236			25.3				0	216-238				K.LCYVALDFEQEMATAASSSSLEK.S														Carbamidomethyl: 2; Oxidation: 12
18361		13	597.637		3.11124				3		96.5834			63.95				0	239-254				K.SYELPDGQVITIGNER.F
2432		2	389.183		2.92787				2		35.9277			29.33				0	285-290				K.CDVDIR.K														Carbamidomethyl: 1
19422		3	744.361		2.04312				3		100.761			37.57				0	292-312				K.DLYANTVLSGGTTMYPGIADR.M														Oxidation: 14
6729		4	589.313		3.83664				2		52.8662			29.55				0	316-326				K.EITALAPSTMK.I														Oxidation: 10
10208		7	581.316		5.33013				2		64.1641			51.23				0	316-326				K.EITALAPSTMK.I
4064		7	398.239		-1.01844				2		43.151			37.16				0	329-335				K.IIAPPER.K
5916		1	506.241		2.92056				3		49.7207			23.85				0	360-372				K.QEYDESGPSIVHR.K
Protein 9:						Guanine nucleotide-binding protein subunit beta-2-like 1 OS=Homo sapiens GN=GNB2L1 PE=1 SV=3
Accession:						GBLP_HUMAN																		Score:						370.98
Database:						SwissProt																		MW [kDa]:						35.1
Seq. Coverage [%]:						0.363																		pI:						7.60151
																								No. of Peptides:						8
Modification(s):								Carbamidomethyl, Oxidation
Cmpd.		No. of Cmpds.	m/z meas.		Δ				z		Rt [min]			Score			Site [%]	P	Range				Sequence														Modification
					m/z [ppm]
7298		10	596.788		8.0697				2		54.815			48.07				0	48-57				R.DETNYGIPQR.A
13731		4	632.831		0.78326				2		77.313			54.52				0	89-99				R.LWDLTTGTTTR.R
12472		3	545.79		2.09462				2		72.3232			27.24				0	131-139				K.LWNTLGVCK.Y														Carbamidomethyl: 8
11318		2	661.296		1.60337				3		67.8257			32.35				0	140-155				K.YTVQDESHSEWVSCVR.F														Carbamidomethyl: 14
16587		9	954.451		-0.178546				2		89.4728			87.27				0	156-172				R.FSPNSSNPIIVSCGWDK.L														Carbamidomethyl: 13
11784		3	686.588		7.03217				4		69.6551			40.15				0	186-212				K.TNHIGHTGYLNTVTVSPDGSLCASGGK.D														Carbamidomethyl: 22
15054		5	746.84		-0.52654				2		82.9418			39.64				0	213-225				K.DGQAMLWDLNEGK.H														Oxidation: 5
15052		6	683.845		0.920842				2		82.9379			41.74				0	246-257				R.YWLCAATGPSIK.I														Carbamidomethyl: 4
Protein 10:						ADP/ATP translocase 2 OS=Homo sapiens GN=SLC25A5 PE=1 SV=7
Accession:						ADT2_HUMAN																		Score:						346.7
Database:						SwissProt																		MW [kDa]:						32.8
Seq. Coverage [%]:						0.265																		pI:						9.71125
																								No. of Peptides:						9
Cmpd.		No. of Cmpds.	m/z meas.		Δ				z		Rt [min]			Score			Site [%]	P	Range				Sequence														Modification
					m/z [ppm]
17928		4	610.337		-0.745851				2		94.8433			42.24				0	11-23				K.DFLAGGVAAAISK.T
3208		9	428.748		-0.127713				2		39.779			51.84				0	24-31				K.TAVAPIER.V
18056		4	561.29		-0.816089				2		95.361			36.95				0	64-72				K.EQGVLSFWR.G
7004		3	428.754		1.53596				2		53.8986			28.36				0	73-80				R.GNLANVIR.Y
21924		4	723.878		4.55208				2		109.098			60.76				0	81-92				R.YFPTQALNFAFK.D
10768		2	488.778		2.14373				2		66.0238			22.18				0	97-105				K.QIFLGGVDK.R
7742		1	378.221		2.28978				3		56.0674			23.97				1	97-106				K.QIFLGGVDKR.T
13826		4	610.305		2.65264				2		77.6673			55.29				0	189-199				R.AAYFGIYDTAK.G
11122		2	451.747		2.70856				2		67.1455			25.11				0	273-280				K.GAWSNVLR.G
Protein 11:						ADP/ATP translocase 3 OS=Homo sapiens GN=SLC25A6 PE=1 SV=4
Accession:						ADT3_HUMAN																		Score:						262.2
Database:						SwissProt																		MW [kDa]:						32.8
Seq. Coverage [%]:						0.218																		pI:						9.76369
																								No. of Peptides:						7
Cmpd.		No. of Cmpds.	m/z meas.		Δ				z		Rt [min]			Score			Site [%]	P	Range				Sequence														Modification
					m/z [ppm]
3208		9	428.748		-0.127713				2		39.779			51.84				0	24-31				K.TAVAPIER.V
18056		4	561.29		-0.816089				2		95.361			36.95				0	64-72				K.EQGVLSFWR.G
7004		3	428.754		1.53596				2		53.8986			28.36				0	73-80				R.GNLANVIR.Y
21924		4	723.878		4.55208				2		109.098			60.76				0	81-92				R.YFPTQALNFAFK.D
10768		2	488.778		2.14373				2		66.0238			22.18				0	97-105				K.QIFLGGVDK.H
12108		10	603.298		3.45427				2		70.9283			37				0	189-199				R.AAYFGVYDTAK.G
11122		2	451.747		2.70856				2		67.1455			25.11				0	273-280				K.GAWSNVLR.G
Protein 12:						40S ribosomal protein S2 OS=Homo sapiens GN=RPS2 PE=1 SV=2
Accession:						RS2_HUMAN																		Score:						216.05
Database:						SwissProt																		MW [kDa]:						31.3
Seq. Coverage [%]:						0.154																		pI:						10.2503
																								No. of Peptides:						5
Modification(s):								Carbamidomethyl
Cmpd.		No. of Cmpds.	m/z meas.		Δ				z		Rt [min]			Score			Site [%]	P	Range				Sequence														Modification
					m/z [ppm]
27210		1	776.434		-4.05044				2		127.372			56.54				0	77-89				K.SLEEIYLFSLPIK.E
2065		3	380.22		-3.4791				2		34.0702			38.06				0	146-152				K.EVATAIR.G
10140		3	392.259		3.67529				2		63.9529			30.06				0	160-166				K.LSIVPVR.R
2735		3	395.718		7.12501				2		37.428			42.49				0	188-194				R.CGSVLVR.L														Carbamidomethyl: 1
8243		4	570.282		3.81708				2		57.5231			48.9				0	228-238				R.GCTATLGNFAK.A														Carbamidomethyl: 2
Protein 13:						14-3-3 protein theta OS=Homo sapiens GN=YWHAQ PE=1 SV=1
Accession:						1433T_HUMAN																		Score:						201.46
Database:						SwissProt																		MW [kDa]:						27.7
Seq. Coverage [%]:						0.208																		pI:						4.68342
																								No. of Peptides:						5
Modification(s):								Carbamidomethyl
Cmpd.		No. of Cmpds.	m/z meas.		Δ				z		Rt [min]			Score			Site [%]	P	Range				Sequence														Modification
					m/z [ppm]
4895		11	766.864		1.92861				2		46.2785			72.54				0	28-41				K.AVTEQGAELSNEER.N
11599		2	454.265		-1.67376				2		68.9005			21.98				0	42-49				R.NLLSVAYK.N
2634		1	452.26		-2.46529				2		36.8825			23				0	61-68				R.VISSIEQK.T
6776		4	634.782		0.0835005				2		53.0269			44.23				0	128-138				R.YLAEVACGDDR.K														Carbamidomethyl: 7
24496		5	595.331		-4.38122				2		118.008			39.71				0	213-222				K.DSTLIMQLLR.D
Protein 14:						Pyruvate kinase PKM OS=Homo sapiens GN=PKM PE=1 SV=4
Accession:						KPYM_HUMAN																		Score:						192.563
Database:						SwissProt																		MW [kDa]:						57.9
Seq. Coverage [%]:						0.113																		pI:						7.95506
																								No. of Peptides:						6
Modification(s):								Carbamidomethyl, Deamidated
Cmpd.		No. of Cmpds.	m/z meas.		Δ				z		Rt [min]			Score			Site [%]	P	Range				Sequence														Modification
					m/z [ppm]
12688		12	599.327		-0.613187				2		73.1117			59.6				0	33-43				R.LDIDSPPITAR.N
11265		4	680.356		0.332965				2		67.6245			28.38				0	44-56				R.NTGIICTIGPASR.S														Carbamidomethyl: 6
18580		1	890.447		5.92348				2		97.5152			47.12				0	189-206				K.GADFLVTEVENGGSLGSK.K
17362		7	890.938		5.3837				2		92.6892			48.37				0	189-206				K.GADFLVTEVENGGSLGSK.K														Deamidated: 11
14528		9	589		0.504648				3		80.4996			35.61				1	207-224				K.KGVNLPGAAVDLPAVSEK.D
17277		1	818.943		-6.97163				2		92.2942			21.37				0	208-224				K.GVNLPGAAVDLPAVSEK.D
Protein 15:						Eukaryotic translation initiation factor 6 OS=Homo sapiens GN=EIF6 PE=1 SV=1
Accession:						IF6_HUMAN																		Score:						178.77
Database:						SwissProt																		MW [kDa]:						26.6
Seq. Coverage [%]:						0.216																		pI:						4.56443
																								No. of Peptides:						4
Modification(s):								Carbamidomethyl
Cmpd.		No. of Cmpds.	m/z meas.		Δ				z		Rt [min]			Score			Site [%]	P	Range				Sequence														Modification
					m/z [ppm]
12675		3	823.853		3.25898				2		73.0606			67.47				0	5-18				R.ASFENNCEIGCFAK.L														Carbamidomethyl: 7, 11
11613		3	522.026		-0.749797				4		68.9553			37.01				0	68-85				R.HGLLVPNNTTDQELQHIR.N
9980		4	571.811		-2.15912				2		63.4345			51.09				0	86-95				R.NSLPDTVQIR.R
18266		1	630.337		-5.58512				2		96.2203			23.2				0	124-134				R.ETEEILADVLK.V
Protein 16:						14-3-3 protein zeta/delta OS=Homo sapiens GN=YWHAZ PE=1 SV=1
Accession:						1433Z_HUMAN																		Score:						154.82
Database:						SwissProt																		MW [kDa]:						27.7
Seq. Coverage [%]:						0.163																		pI:						4.72625
																								No. of Peptides:						4
Cmpd.		No. of Cmpds.	m/z meas.		Δ				z		Rt [min]			Score			Site [%]	P	Range				Sequence														Modification
					m/z [ppm]
5347		9	774.863		3.09948				2		47.6917			71.75				0	28-41				K.SVTEQGAELSNEER.N
11599		2	454.265		-1.67376				2		68.9005			21.98				0	42-49				R.NLLSVAYK.N
1352		1	445.253		-0.426553				2		30.3815			21.38				0	61-68				R.VVSSIEQK.T
24496		5	595.331		-4.38122				2		118.008			39.71				0	213-222				K.DSTLIMQLLR.D
Protein 17:						Keratin, type I cytoskeletal 14 OS=Homo sapiens GN=KRT14 PE=1 SV=4
Accession:						K1C14_HUMAN																		Score:						146.83
Database:						SwissProt																		MW [kDa]:						51.5
Seq. Coverage [%]:						0.068																		pI:						5.0877
																								No. of Peptides:						5
Modification(s):								Oxidation
Cmpd.		No. of Cmpds.	m/z meas.		Δ				z		Rt [min]			Score			Site [%]	P	Range				Sequence														Modification
					m/z [ppm]
4638		2	545.77		0.709977				2		45.395			23.71				0	117-125				K.VTMQNLNDR.L
1117		12	553.767		0.77647				2		29.0898			63.63				0	117-125				K.VTMQNLNDR.L														Oxidation: 3
4836		4	405.225		2.95844				2		46.0694			25.2				0	126-132				R.LASYLDK.V
5789		5	404.203		-0.0249315				2		49.2983			37.31				0	195-201				R.LAADDFR.T
13274		1	515.304		7.02225				2		75.5184			20.69				0	224-232				R.VLDELTLAR.A
Protein 18:						Elongation factor 1-alpha 1 OS=Homo sapiens GN=EEF1A1 PE=1 SV=1
Accession:						EF1A1_HUMAN																		Score:						145.17
Database:						SwissProt																		MW [kDa]:						50.1
Seq. Coverage [%]:						0.136																		pI:						9.10317
																								No. of Peptides:						5
Cmpd.		No. of Cmpds.	m/z meas.		Δ				z		Rt [min]			Score			Site [%]	P	Range				Sequence														Modification
					m/z [ppm]
11848		1	702.867		-0.641874				2		69.9059			20.19				0	85-96				K.YYVTIIDAPGHR.D
6562		1	435.775		2.51841				2		52.2456			27.44				0	147-154				K.QLIVGVNK.M
11034		2	488.28		1.78646				2		66.8608			24.26				0	248-255				R.LPLQDVYK.I
10021		8	513.309		-0.176923				2		63.5827			52.42				0	256-266				K.IGGIGTVPVGR.V
19996		1	839.136		3.69569				3		103.016			20.86				0	267-290				R.VETGVLKPGMVVTFAPVNVTTEVK.S
Protein 19:						14-3-3 protein beta/alpha OS=Homo sapiens GN=YWHAB PE=1 SV=3
Accession:						1433B_HUMAN																		Score:						143.323
Database:						SwissProt																		MW [kDa]:						28.1
Seq. Coverage [%]:						0.207																		pI:						4.76427
																								No. of Peptides:						5
Cmpd.		No. of Cmpds.	m/z meas.		Δ				z		Rt [min]			Score			Site [%]	P	Range				Sequence														Modification
					m/z [ppm]
2513		1	533.587		3.97527				3		36.2979			24.9				0	30-43				K.AVTEQGHELSNEER.N
11599		2	454.265		-1.67376				2		68.9005			21.98				0	44-51				R.NLLSVAYK.N
2634		1	452.26		-2.46529				2		36.8825			23				0	63-70				R.VISSIEQK.T
3887		2	591.784		-1.86296				2		42.4453			34.5				0	130-140				R.YLSEVASGDNK.Q
24496		5	595.331		-4.38122				2		118.008			39.71				0	215-224				K.DSTLIMQLLR.D
Protein 20:						60S ribosomal protein L7 OS=Homo sapiens GN=RPL7 PE=1 SV=1
Accession:						RL7_HUMAN																		Score:						132.96
Database:						SwissProt																		MW [kDa]:						29.2
Seq. Coverage [%]:						0.169																		pI:						10.6555
																								No. of Peptides:						4
Cmpd.		No. of Cmpds.	m/z meas.		Δ				z		Rt [min]			Score			Site [%]	P	Range				Sequence														Modification
					m/z [ppm]
10229		2	541.806		-3.43164				2		64.225			28.98				0	10-19				K.EVPAVPETLK.K
10244		2	596.806		4.32594				2		64.2805			25.06				0	78-88				K.AGNFYVPAEPK.L
14297		5	585.848		4.61311				2		79.5335			54.44				0	167-177				R.IALTDNALIAR.S
22171		2	633.321		3.30717				2		109.855			24.48				0	203-212				K.EANNFLWPFK.L
Protein 21:						Keratin, type II cytoskeletal 5 OS=Homo sapiens GN=KRT5 PE=1 SV=3
Accession:						K2C5_HUMAN																		Score:						132.23
Database:						SwissProt																		MW [kDa]:						62.3
Seq. Coverage [%]:						0.069																		pI:						7.58356
																								No. of Peptides:						4
Modification(s):								Carbamidomethyl
Cmpd.		No. of Cmpds.	m/z meas.		Δ				z		Rt [min]			Score			Site [%]	P	Range				Sequence														Modification
					m/z [ppm]
9601		1	556.293		4.41311				2		62.1643			38.71				0	74-84				R.ISISTSGGSFR.N
24222		2	665.36		-9.58814				2		117.024			26.5				0	332-343				R.NLDLDSIIAEVK.A
3682		1	597.795		6.92689				2		41.6396			29.77				0	365-374				K.YEELQQTAGR.H
2967		5	503.235		-3.94254				2		38.5358			37.25				0	473-480				K.LLEGEECR.L														Carbamidomethyl: 7
Protein 22:						Ribonuclease inhibitor OS=Homo sapiens GN=RNH1 PE=1 SV=2
Accession:						RINI_HUMAN																		Score:						130.68
Database:						SwissProt																		MW [kDa]:						49.9
Seq. Coverage [%]:						0.104																		pI:						4.71215
																								No. of Peptides:						4
Modification(s):								Carbamidomethyl
Cmpd.		No. of Cmpds.	m/z meas.		Δ				z		Rt [min]			Score			Site [%]	P	Range				Sequence														Modification
					m/z [ppm]
2355		1	699.797		720.738				2		35.5523			35.58				0	206-217				K.LESCGVTSDNCR.D														Carbamidomethyl: 4, 11
12783		1	765.879		7.73138				2		73.5132			34.46				0	288-302				K.ELSLAGNELGDEGAR.L
1047		1	380.203		-1.5257				2		28.7471			27.82				0	353-359				R.LEDAGVR.E
12851		1	757.397		5.20568				2		73.7773			32.82				0	360-373				R.ELCQGLGQPGSVLR.V														Carbamidomethyl: 3
Protein 23:						14-3-3 protein gamma OS=Homo sapiens GN=YWHAG PE=1 SV=2
Accession:						1433G_HUMAN																		Score:						115.84
Database:						SwissProt																		MW [kDa]:						28.3
Seq. Coverage [%]:						0.146																		pI:						4.80059
																								No. of Peptides:						4
Modification(s):								Carbamidomethyl
Cmpd.		No. of Cmpds.	m/z meas.		Δ				z		Rt [min]			Score			Site [%]	P	Range				Sequence														Modification
					m/z [ppm]
11599		2	454.265		-1.67376				2		68.9005			21.98				0	43-50				R.NLLSVAYK.N
2634		1	452.26		-2.46529				2		36.8825			23				0	62-69				R.VISSIEQK.T
633		1	623.256		-0.99804				2		25.9495			31.15				0	111-120				K.NCSETQYESK.V														Carbamidomethyl: 2
24496		5	595.331		-4.38122				2		118.008			39.71				0	218-227				K.DSTLIMQLLR.D
Protein 24:						14-3-3 protein eta OS=Homo sapiens GN=YWHAH PE=1 SV=4
Accession:						1433F_HUMAN																		Score:						110.68
Database:						SwissProt																		MW [kDa]:						28.2
Seq. Coverage [%]:						0.163																		pI:						4.75872
																								No. of Peptides:						4
Cmpd.		No. of Cmpds.	m/z meas.		Δ				z		Rt [min]			Score			Site [%]	P	Range				Sequence														Modification
					m/z [ppm]
9767		1	793.892		6.81947				2		62.7405			25.99				0	29-42				K.AVTELNEPLSNEDR.N
11599		2	454.265		-1.67376				2		68.9005			21.98				0	43-50				R.NLLSVAYK.N
2634		1	452.26		-2.46529				2		36.8825			23				0	62-69				R.VISSIEQK.T
24496		5	595.331		-4.38122				2		118.008			39.71				0	218-227				K.DSTLIMQLLR.D
Protein 25:						Serum albumin OS=Homo sapiens GN=ALB PE=1 SV=2
Accession:						ALBU_HUMAN																		Score:						105.54
Database:						SwissProt																		MW [kDa]:						69.3
Seq. Coverage [%]:						0.039																		pI:						5.91698
																								No. of Peptides:						2
Modification(s):								Carbamidomethyl
Cmpd.		No. of Cmpds.	m/z meas.		Δ				z		Rt [min]			Score			Site [%]	P	Range				Sequence														Modification
					m/z [ppm]
11879		17	547.319		2.14999				3		70.0169			47.49				1	438-452				K.KVPQVSTPTLVEVSR.N
3729		8	569.756		5.99304				2		41.8238			58.05				0	500-508				K.CCTESLVNR.R														Carbamidomethyl: 1, 2
Protein 26:						D-3-phosphoglycerate dehydrogenase OS=Homo sapiens GN=PHGDH PE=1 SV=4
Accession:						SERA_HUMAN																		Score:						92.56
Database:						SwissProt																		MW [kDa]:						56.6
Seq. Coverage [%]:						0.058																		pI:						6.2889
																								No. of Peptides:						3
Cmpd.		No. of Cmpds.	m/z meas.		Δ				z		Rt [min]			Score			Site [%]	P	Range				Sequence														Modification
					m/z [ppm]
6899		4	565.805		-2.89484				2		53.4933			41.28				0	59-69				K.VTADVINAAEK.L
15915		2	450.287		-1.45927				2		86.6786			21.6				0	147-155				K.TLGILGLGR.I
13776		7	550.304		-9.82681				2		77.4704			29.68				0	237-247				R.GGIVDEGALLR.A
Protein 27:						40S ribosomal protein S3 OS=Homo sapiens GN=RPS3 PE=1 SV=2
Accession:						RS3_HUMAN																		Score:						88.89
Database:						SwissProt																		MW [kDa]:						26.7
Seq. Coverage [%]:						0.14																		pI:						9.68134
																								No. of Peptides:						3
Modification(s):								Carbamidomethyl
Cmpd.		No. of Cmpds.	m/z meas.		Δ				z		Rt [min]			Score			Site [%]	P	Range				Sequence														Modification
					m/z [ppm]
10249		1	712.338		-1.51679				2		64.3268			24.42				0	28-40				R.ELAEDGYSGVEVR.V
14102		1	515.321		4.66859				2		78.722			24.81				0	46-54				R.TEIIILATR.T
13548		2	644.841		4.70418				2		76.5935			39.66				0	95-106				R.GLCAIAQAESLR.Y														Carbamidomethyl: 3
Protein 28:						Inosine-5'-monophosphate dehydrogenase 2 OS=Homo sapiens GN=IMPDH2 PE=1 SV=2
Accession:						IMDH2_HUMAN																		Score:						75.1725
Database:						SwissProt																		MW [kDa]:						55.8
Seq. Coverage [%]:						0.076																		pI:						6.43737
																								No. of Peptides:						3
Modification(s):								Deamidated
Cmpd.		No. of Cmpds.	m/z meas.		Δ				z		Rt [min]			Score			Site [%]	P	Range				Sequence														Modification
					m/z [ppm]
4125		1	487.254		5.48227				2		43.3649			21.14				0	196-203				K.EANEILQR.S														Deamidated: 3
17161		2	631.352		1.41451				3		91.781			32.21				0	357-375				R.FGVPVIADGGIQNVGHIAK.A
2389		2	579.81		1.25572				2		35.713			22.59				0	439-450				K.VAQGVSGAVQDK.G
Protein 29:						Signal recognition particle receptor subunit beta OS=Homo sapiens GN=SRPRB PE=1 SV=3
Accession:						SRPRB_HUMAN																		Score:						66.67
Database:						SwissProt																		MW [kDa]:						29.7
Seq. Coverage [%]:						0.114																		pI:						9.17239
																								No. of Peptides:						2
Modification(s):								Carbamidomethyl
Cmpd.		No. of Cmpds.	m/z meas.		Δ				z		Rt [min]			Score			Site [%]	P	Range				Sequence														Modification
					m/z [ppm]
14782		3	616.335		-7.78916				2		81.652			34.64				0	66-77				R.AVLLVGLCDSGK.T														Carbamidomethyl: 8
9002		1	894.951		-1.14793				2		60.0258			32.03				0	209-227				R.SAAPSTLDSSSTAPAQLGK.K
Protein 30:						Heterogeneous nuclear ribonucleoprotein K OS=Homo sapiens GN=HNRNPK PE=1 SV=1
Accession:						HNRPK_HUMAN																		Score:						66.25
Database:						SwissProt																		MW [kDa]:						50.9
Seq. Coverage [%]:						0.045																		pI:						5.39094
																								No. of Peptides:						2
Modification(s):								Carbamidomethyl
Cmpd.		No. of Cmpds.	m/z meas.		Δ				z		Rt [min]			Score			Site [%]	P	Range				Sequence														Modification
					m/z [ppm]
7284		1	549.731		2.15898				2		54.8014			42.43				0	140-148				K.GSDFDCELR.L														Carbamidomethyl: 6
22288		1	670.9		-7.61753				2		110.259			23.82				0	208-219				K.IILDLISESPIK.G
Protein 31:						Histone H1.2 OS=Homo sapiens GN=HIST1H1C PE=1 SV=2
Accession:						H12_HUMAN																		Score:						63.34
Database:						SwissProt																		MW [kDa]:						21.4
Seq. Coverage [%]:						0.108																		pI:						10.9354
																								No. of Peptides:						2
Cmpd.		No. of Cmpds.	m/z meas.		Δ				z		Rt [min]			Score			Site [%]	P	Range				Sequence														Modification
					m/z [ppm]
11598		8	599.836		-2.86418				2		68.8988			36.24				0	35-46				K.ASGPPVSELITK.A
6962		2	554.289		1.9466				2		53.7419			27.1				0	65-75				K.ALAAAGYDVEK.N
Protein 32:						Elongation factor Tu, mitochondrial OS=Homo sapiens GN=TUFM PE=1 SV=2
Accession:						EFTU_HUMAN																		Score:						59.67
Database:						SwissProt																		MW [kDa]:						49.5
Seq. Coverage [%]:						0.031																		pI:						7.25736
																								No. of Peptides:						1
Cmpd.		No. of Cmpds.	m/z meas.		Δ				z		Rt [min]			Score			Site [%]	P	Range				Sequence														Modification
					m/z [ppm]
19833		1	771.93		0.416652				2		102.427			59.67				0	239-252				K.LLDAVDTYIPVPAR.D
Protein 33:						40S ribosomal protein S3a OS=Homo sapiens GN=RPS3A PE=1 SV=2
Accession:						RS3A_HUMAN																		Score:						52.55
Database:						SwissProt																		MW [kDa]:						29.9
Seq. Coverage [%]:						0.064																		pI:						9.75216
																								No. of Peptides:						2
Cmpd.		No. of Cmpds.	m/z meas.		Δ				z		Rt [min]			Score			Site [%]	P	Range				Sequence														Modification
					m/z [ppm]
4547		1	501.774		-6.85396				2		45.0795			22.44				0	86-94				K.LITEDVQGK.N
7815		2	469.751		0.309929				2		56.2506			30.11				0	129-136				K.TTDGYLLR.L
Protein 34:						Catechol O-methyltransferase OS=Homo sapiens GN=COMT PE=1 SV=2
Accession:						COMT_HUMAN																		Score:						52.12
Database:						SwissProt																		MW [kDa]:						30
Seq. Coverage [%]:						0.089																		pI:						5.25849
																								No. of Peptides:						2
Modification(s):								Carbamidomethyl
Cmpd.		No. of Cmpds.	m/z meas.		Δ				z		Rt [min]			Score			Site [%]	P	Range				Sequence														Modification
					m/z [ppm]
2405		1	357.217		-5.29977				2		35.7997			24.44				0	129-135				R.LLSPGAR.L
15290		3	724.309		7.81721				3		84.0148			27.68				0	235-251				R.GSSCFECTHYQSFLEYR.E														Carbamidomethyl: 4, 7
Protein 35:						Dermcidin OS=Homo sapiens GN=DCD PE=1 SV=2
Accession:						DCD_HUMAN																		Score:						51.48
Database:						SwissProt																		MW [kDa]:						11.3
Seq. Coverage [%]:						0.1																		pI:						6.08607
																								No. of Peptides:						1
Cmpd.		No. of Cmpds.	m/z meas.		Δ				z		Rt [min]			Score			Site [%]	P	Range				Sequence														Modification
					m/z [ppm]
2593		8	564.769		1.83425				2		36.6831			51.48				0	43-53				K.ENAGEDPGLAR.Q
Protein 36:						ATP-dependent RNA helicase DDX3X OS=Homo sapiens GN=DDX3X PE=1 SV=3
Accession:						DDX3X_HUMAN																		Score:						50.58
Database:						SwissProt																		MW [kDa]:						73.2
Seq. Coverage [%]:						0.035																		pI:						6.73206
																								No. of Peptides:						2
Cmpd.		No. of Cmpds.	m/z meas.		Δ				z		Rt [min]			Score			Site [%]	P	Range				Sequence														Modification
					m/z [ppm]
18521		1	679.4		6.82305				2		97.2611			24.33				0	265-276				K.QYPISLVLAPTR.E
1586		1	582.296		-4.45995				2		31.5978			26.25				0	408-418				R.VGSTSENITQK.V
Protein 37:						Heterogeneous nuclear ribonucleoprotein M OS=Homo sapiens GN=HNRNPM PE=1 SV=3
Accession:						HNRPM_HUMAN																		Score:						49.1025
Database:						SwissProt																		MW [kDa]:						77.5
Seq. Coverage [%]:						0.021																		pI:						8.84405
																								No. of Peptides:						2
Modification(s):								Oxidation
Cmpd.		No. of Cmpds.	m/z meas.		Δ				z		Rt [min]			Score			Site [%]	P	Range				Sequence														Modification
					m/z [ppm]
858		1	401.724		-1.11932				2		27.606			25.43				0	504-510				R.VGQTIER.M
732		1	447.209		-3.86693				2		26.6272			24.44				0	571-578				R.MGANSLER.M														Oxidation: 1
Protein 38:						Cathepsin G OS=Homo sapiens GN=CTSG PE=1 SV=2
Accession:						CATG_HUMAN																		Score:						48.47
Database:						SwissProt																		MW [kDa]:						28.8
Seq. Coverage [%]:						0.122																		pI:						11.1924
																								No. of Peptides:						2
Modification(s):								Carbamidomethyl
Cmpd.		No. of Cmpds.	m/z meas.		Δ				z		Rt [min]			Score			Site [%]	P	Range				Sequence														Modification
					m/z [ppm]
373		1	399.871		1.31941				3		24.0584			22.71				0	83-92				R.ENTQQHITAR.R
14496		1	705.681		0.190494				3		80.3538			25.76				0	199-219				K.GDSGGPLLCNNVAHGIVSYGK.S														Carbamidomethyl: 9
Protein 39:						Probable ATP-dependent RNA helicase DDX5 OS=Homo sapiens GN=DDX5 PE=1 SV=1
Accession:						DDX5_HUMAN																		Score:						44.78
Database:						SwissProt																		MW [kDa]:						69.1
Seq. Coverage [%]:						0.036																		pI:						9.06408
																								No. of Peptides:						2
Modification(s):								Carbamidomethyl
Cmpd.		No. of Cmpds.	m/z meas.		Δ				z		Rt [min]			Score			Site [%]	P	Range				Sequence														Modification
					m/z [ppm]
12116		1	586.809		1.75898				2		70.9422			20.99				0	217-227				R.GVEICIATPGR.L														Carbamidomethyl: 5
13381		1	648.322		-8.0738				2		75.9609			23.79				0	242-252				R.TTYLVLDEADR.M
Protein 40:						Cell differentiation protein RCD1 homolog OS=Homo sapiens GN=RQCD1 PE=1 SV=1
Accession:						RCD1_HUMAN																		Score:						42.07
Database:						SwissProt																		MW [kDa]:						33.6
Seq. Coverage [%]:						0.047																		pI:						8.18459
																								No. of Peptides:						1
Cmpd.		No. of Cmpds.	m/z meas.		Δ				z		Rt [min]			Score			Site [%]	P	Range				Sequence														Modification
					m/z [ppm]
18619		1	868.434		-1.91859				2		97.7043			42.07				0	22-35				K.IYQWINELSSPETR.E
Protein 41:						Probable ATP-dependent RNA helicase DDX17 OS=Homo sapiens GN=DDX17 PE=1 SV=2
Accession:						DDX17_HUMAN																		Score:						42.07
Database:						SwissProt																		MW [kDa]:						80.2
Seq. Coverage [%]:						0.036																		pI:						8.53419
																								No. of Peptides:						2
Modification(s):								Carbamidomethyl
Cmpd.		No. of Cmpds.	m/z meas.		Δ				z		Rt [min]			Score			Site [%]	P	Range				Sequence														Modification
					m/z [ppm]
15149		1	846.409		-7.36132				2		83.3924			21.08				0	255-269				R.ELAQQVQQVADDYGK.C
12116		1	586.809		1.75898				2		70.9422			20.99				0	294-304				R.GVEICIATPGR.L														Carbamidomethyl: 5
Protein 42:						Citrate synthase, mitochondrial OS=Homo sapiens GN=CS PE=1 SV=2
Accession:						CISY_HUMAN																		Score:						41.24
Database:						SwissProt																		MW [kDa]:						51.7
Seq. Coverage [%]:						0.017																		pI:						8.44927
																								No. of Peptides:						1
Cmpd.		No. of Cmpds.	m/z meas.		Δ				z		Rt [min]			Score			Site [%]	P	Range				Sequence														Modification
					m/z [ppm]
2176		1	433.227		-6.0457				2		34.6423			41.24				0	184-191				R.AYAQGISR.T
Protein 43:						Protein Shroom3 OS=Homo sapiens GN=SHROOM3 PE=1 SV=2
Accession:						SHRM3_HUMAN																		Score:						38.73
Database:						SwissProt																		MW [kDa]:						216.7
Seq. Coverage [%]:						0.005																		pI:						7.86939
																								No. of Peptides:						1
Cmpd.		No. of Cmpds.	m/z meas.		Δ				z		Rt [min]			Score			Site [%]	P	Range				Sequence														Modification
					m/z [ppm]
967		5	466.745		2.80519				2		28.3191			38.73				1	1242-1250				R.SSPATADKR.Q
Protein 44:						4-trimethylaminobutyraldehyde dehydrogenase OS=Homo sapiens GN=ALDH9A1 PE=1 SV=3
Accession:						AL9A1_HUMAN																		Score:						37.42
Database:						SwissProt																		MW [kDa]:						53.8
Seq. Coverage [%]:						0.02																		pI:						5.6945
																								No. of Peptides:						1
Cmpd.		No. of Cmpds.	m/z meas.		Δ				z		Rt [min]			Score			Site [%]	P	Range				Sequence														Modification
					m/z [ppm]
11928		1	564.796		-4.23671				2		70.2133			37.42				0	317-326				K.IGDPLLEDTR.M
Protein 45:						Heterogeneous nuclear ribonucleoprotein H OS=Homo sapiens GN=HNRNPH1 PE=1 SV=4
Accession:						HNRH1_HUMAN																		Score:						35.32
Database:						SwissProt																		MW [kDa]:						49.2
Seq. Coverage [%]:						0.036																		pI:						5.8874
																								No. of Peptides:						1
Cmpd.		No. of Cmpds.	m/z meas.		Δ				z		Rt [min]			Score			Site [%]	P	Range				Sequence														Modification
					m/z [ppm]
4869		2	562.265		7.56469				3		46.179			35.32				0	99-114				K.HTGPNSPDTANDGFVR.L
Protein 46:						Glyceraldehyde-3-phosphate dehydrogenase OS=Homo sapiens GN=GAPDH PE=1 SV=3
Accession:						G3P_HUMAN																		Score:						35.1
Database:						SwissProt																		MW [kDa]:						36
Seq. Coverage [%]:						0.045																		pI:						8.56612
																								No. of Peptides:						1
Cmpd.		No. of Cmpds.	m/z meas.		Δ				z		Rt [min]			Score			Site [%]	P	Range				Sequence														Modification
					m/z [ppm]
13235		1	706.398		-1.38084				2		75.3648			35.1				0	201-215				R.GALQNIIPASTGAAK.A
Protein 47:						Calpain small subunit 1 OS=Homo sapiens GN=CAPNS1 PE=1 SV=1
Accession:						CPNS1_HUMAN																		Score:						34.78
Database:						SwissProt																		MW [kDa]:						28.3
Seq. Coverage [%]:						0.037																		pI:						5.04722
																								No. of Peptides:						1
Modification(s):								Carbamidomethyl
Cmpd.		No. of Cmpds.	m/z meas.		Δ				z		Rt [min]			Score			Site [%]	P	Range				Sequence														Modification
					m/z [ppm]
8523		1	571.249		-2.24547				2		58.4478			34.78				0	136-145				K.TDGFGIDTCR.S														Carbamidomethyl: 9
Protein 48:						Cyclin-dependent kinase 1 OS=Homo sapiens GN=CDK1 PE=1 SV=3
Accession:						CDK1_HUMAN																		Score:						32.79
Database:						SwissProt																		MW [kDa]:						34.1
Seq. Coverage [%]:						0.034																		pI:						8.37504
																								No. of Peptides:						1
Cmpd.		No. of Cmpds.	m/z meas.		Δ				z		Rt [min]			Score			Site [%]	P	Range				Sequence														Modification
					m/z [ppm]
8822		1	514.786		-8.7043				2		59.3989			32.79				0	171-180				R.SPEVLLGSAR.Y
Protein 49:						Heat shock protein beta-1 OS=Homo sapiens GN=HSPB1 PE=1 SV=2
Accession:						HSPB1_HUMAN																		Score:						29.89
Database:						SwissProt																		MW [kDa]:						22.8
Seq. Coverage [%]:						0.049																		pI:						5.97755
																								No. of Peptides:						1
Cmpd.		No. of Cmpds.	m/z meas.		Δ				z		Rt [min]			Score			Site [%]	P	Range				Sequence														Modification
					m/z [ppm]
5891		1	538.288		-4.8766				2		49.6564			29.89				0	80-89				R.QLSSGVSEIR.H
Protein 50:						Transportin-1 OS=Homo sapiens GN=TNPO1 PE=1 SV=2
Accession:						TNPO1_HUMAN																		Score:						29
Database:						SwissProt																		MW [kDa]:						102.3
Seq. Coverage [%]:						0.012																		pI:						4.83413
																								No. of Peptides:						1
Cmpd.		No. of Cmpds.	m/z meas.		Δ				z		Rt [min]			Score			Site [%]	P	Range				Sequence														Modification
					m/z [ppm]
2229		1	631.308		5.05194				2		34.938			29				0	29-39				K.ESQSPDTTIQR.T
Protein 51:						Vacuolar protein sorting-associated protein 13D OS=Homo sapiens GN=VPS13D PE=1 SV=2
Accession:						VP13D_HUMAN																		Score:						28.25
Database:						SwissProt																		MW [kDa]:						491.6
Seq. Coverage [%]:						0.002																		pI:						6.14898
																								No. of Peptides:						1
Cmpd.		No. of Cmpds.	m/z meas.		Δ				z		Rt [min]			Score			Site [%]	P	Range				Sequence														Modification
					m/z [ppm]
7923		1	450.271		1109.68				2		56.5572			28.25				0	535-542				K.LLAESLPR.R
Protein 52:						L-xylulose reductase OS=Homo sapiens GN=DCXR PE=1 SV=2
Accession:						DCXR_HUMAN																		Score:						27.86
Database:						SwissProt																		MW [kDa]:						25.9
Seq. Coverage [%]:						0.045																		pI:						8.32858
																								No. of Peptides:						1
Cmpd.		No. of Cmpds.	m/z meas.		Δ				z		Rt [min]			Score			Site [%]	P	Range				Sequence														Modification
					m/z [ppm]
13288		3	592.364		4.11123				2		75.57			27.86				0	110-120				R.AVIQVSQIVAR.G
Protein 53:						Elongation factor 2 OS=Homo sapiens GN=EEF2 PE=1 SV=4
Accession:						EF2_HUMAN																		Score:						27.64
Database:						SwissProt																		MW [kDa]:						95.3
Seq. Coverage [%]:						0.012																		pI:						6.40629
																								No. of Peptides:						1
Cmpd.		No. of Cmpds.	m/z meas.		Δ				z		Rt [min]			Score			Site [%]	P	Range				Sequence														Modification
					m/z [ppm]
2246		1	507.251		-6.37266				2		35.0067			27.64				0	240-249				K.GEGQLGPAER.A
Protein 54:						Ras-related protein Rab-27A OS=Homo sapiens GN=RAB27A PE=1 SV=3
Accession:						RB27A_HUMAN																		Score:						27.4
Database:						SwissProt																		MW [kDa]:						24.9
Seq. Coverage [%]:						0.036																		pI:						5.0892
																								No. of Peptides:						1
Cmpd.		No. of Cmpds.	m/z meas.		Δ				z		Rt [min]			Score			Site [%]	P	Range				Sequence														Modification
					m/z [ppm]
14592		1	471.758		3.60401				2		80.7697			27.4				0	83-90				R.SLTTAFFR.D
Protein 55:						Trypsin-1 OS=Homo sapiens GN=PRSS1 PE=1 SV=1
Accession:						TRY1_HUMAN																		Score:						27.21
Database:						SwissProt																		MW [kDa]:						26.5
Seq. Coverage [%]:						0.04																		pI:						6.07742
																								No. of Peptides:						2
Modification(s):								Oxidation, Deamidated
Cmpd.		No. of Cmpds.	m/z meas.		Δ				z		Rt [min]			Score			Site [%]	P	Range				Sequence														Modification
					m/z [ppm]
15999		1	588.321		0.0904808				2		87.0368			24.91				0	103-112				K.TLNNDIMLIK.L														Deamidated: 3
13979		1	596.314		-6.19513				2		78.2479			27.21				0	103-112				K.TLNNDIMLIK.L														Oxidation: 7; Deamidated: 3
	Bruker															Printed:					2016-06-08															1

## Sheet: competition - (T20K,W23Bpa)kB1
Protein Report
Project Info
Name:							Cyclotide Target Deconvolution																		Date:						2014-11-20
Sample Info & Protocols																										Date:						2014-11-20
Name:							Fig. 4E,F photoaffinity pull down on living cells
Note:							PD 52_Photocrosslink on living cells
Search Result Info
Search Result													Location															Search Engine	Database										Ident. Compounds
competition - probe [T20K, W23Bpa]kB1													/Cyclotide Target Deconvolution/PD 52_Photocrosslink on living cells/W23Bpa Crosslink on Jurkat cells/25KDa competition/141121_W23BpaX_25kDa_COMPcell2_GB6_01_392.d															Mascot, 2.4.0	SwissProt, SwissProt_2015_05.fasta										88/27894
Protein 1:						Keratin, type II cytoskeletal 1 OS=Homo sapiens GN=KRT1 PE=1 SV=6
Accession:						K2C1_HUMAN																		Score:						901.945
Database:						SwissProt																		MW [kDa]:						66
Seq. Coverage [%]:						0.387																		pI:						8.15063
																								No. of Peptides:						22
Modification(s):								Carbamidomethyl, Oxidation
Cmpd.		No. of Cmpds.	m/z meas.		Δ				z		Rt [min]			Score			Site [%]	P	Range				Sequence														Modification
					m/z [ppm]
8750		2	883.363		-8.53747				2		64.8084			31.42				0	46-65				R.FSSCGGGGGSFGAGGGFGSR.S														Carbamidomethyl: 4
5408		7	437.755		4.6211				2		51.0711			31.99				0	66-74				R.SLVNLGGSK.S
6015		1	416.748		0.372512				2		53.5192			23.8				0	75-82				K.SISISVAR.G
13070		8	692.349		0.864848				2		89.5049			49.17				0	186-197				K.SLNNQFASFIDK.V
8244		11	738.398		2.01419				2		62.6524			65.98				0	200-211				R.FLEQQNQVLQTK.W
12897		12	738.38		2.85764				2		88.6055			62.64				0	212-223				K.WELLQQVDTSTR.T
17615		2	665.332		2.6731				3		113.924			32.85				0	224-239				R.THNLEPYFESFINNLR.R
9997		1	650.764		-6.0885				2		70.9727			26.57				0	258-267				K.NMQDMVEDYR.N
2791		5	666.763		-1.21063				2		39.2576			48.35				0	258-267				K.NMQDMVEDYR.N														Oxidation: 2, 5
1691		1	654.828		-4.33035				2		32.9656			26.7				2	268-277				R.NKYEDEINKR.T
8435		8	633.322		-0.698099				2		63.4885			44.22				0	278-288				R.TNAENEFVTIK.K
909		1	508.223		-1.42134				2		27.7585			20.63				0	290-298				K.DVDGAYMTK.V														Oxidation: 7
18239		7	651.86		-1.53423				2		116.695			51.61				0	344-355				R.SLDLDSIIAEVK.A
1990		2	447.562		2.4063				3		34.926			22.16				1	365-376				K.SKAEAESLYQSK.Y
2764		6	563.275		0.531511				2		39.099			44.6				0	367-376				K.AEAESLYQSK.Y
8178		15	590.308		6.31471				2		62.3908			61.89				0	377-386				K.YEELQITAGR.H
7548		5	487.269		-1.41873				2		59.61			38.4				0	396-403				K.IEISELNR.V
10027		9	572.956		0.832147				3		71.1601			44.45				0	418-432				K.QISNLQQSISDAEQR.G
11278		4	679.352		0.455026				2		78.2967			27.42				0	444-455				K.LNDLEDALQQAK.E
14761		1	639.354		-7.33177				2		99.7446			37.1				0	473-483				K.LALDLEIATYR.T
3572		19	517.261		-0.354246				2		43.1115			66.57				0	484-492				R.TLLEGEESR.M
3304		7	795.324		2.38505				3		41.9212			71.53				0	519-549				R.GGGGGGYGSGGSSYGSGGGSYGSGGGGGGGR.G
Protein 2:						Keratin, type I cytoskeletal 9 OS=Homo sapiens GN=KRT9 PE=1 SV=3
Accession:						K1C9_HUMAN																		Score:						622.74
Database:						SwissProt																		MW [kDa]:						62
Seq. Coverage [%]:						0.278																		pI:						5.13619
																								No. of Peptides:						14
Modification(s):								Oxidation, Deamidated
Cmpd.		No. of Cmpds.	m/z meas.		Δ				z		Rt [min]			Score			Site [%]	P	Range				Sequence														Modification
					m/z [ppm]
2059		16	616.803		1.36264				2		35.2676			79.09				0	14-29				R.SGGGGGGGLGSGGSIR.S
1357		32	618.267		-1.61453				2		30.1402			71.46				0	47-59				R.FSSSSGYGGGSSR.V
14171		1	902.39		-2.41352				3		96.3645			30.26				0	64-95				R.GGGGSFGYSYGGGSGGGFSASSLGGGFGGGSR.G
110		1	541.249		-2.85039				2		17.8686			30.93				0	155-163				K.STMQELNSR.L														Oxidation: 3
2176		27	533.254		1.50908				2		35.9033			48.63				0	155-163				K.STMQELNSR.L
3714		3	405.222		-5.01246				2		43.6395			31.78				0	164-170				R.LASYLDK.V
7520		4	793.88		-7.67883				2		59.4716			59.77				0	171-184				K.VQALEEANNDLENK.I
9283		10	530.786		1.59102				2		67.2037			52.83				0	225-233				K.TLLDIDNTR.M
5743		4	457.209		2.72233				2		52.5073			37.03				0	234-240				R.MTLDDFR.I														Oxidation: 1
7811		6	579.295		-6.92453				2		60.7681			55.43				0	251-261				R.QGVDADINGLR.Q
7206		8	579.787		-7.20842				2		58.0531			60.23				0	251-261				R.QGVDADINGLR.Q														Deamidated: 8
7343		2	561.297		1.89552				2		58.6288			43.57				0	328-336				R.QEYEQLIAK.N
12290		7	837.382		0.206689				3		84.9085			60.13				0	450-472				K.EIETYHNLLEGGQEDFESSGAGK.I
621		33	896.366		-1.76468				2		25.7464			47.96				0	491-513				R.GGSGGSYGGGGSGGGYGGGSGSR.G
Protein 3:						Keratin, type I cytoskeletal 10 OS=Homo sapiens GN=KRT10 PE=1 SV=6
Accession:						K1C10_HUMAN																		Score:						552.093
Database:						SwissProt																		MW [kDa]:						58.8
Seq. Coverage [%]:						0.286																		pI:						5.13427
																								No. of Peptides:						15
Modification(s):								Oxidation, Deamidated
Cmpd.		No. of Cmpds.	m/z meas.		Δ				z		Rt [min]			Score			Site [%]	P	Range				Sequence														Modification
					m/z [ppm]
11773		7	854.382		-9.02082				2		81.2382			51.41				0	41-59				K.GSLGGGFSSGGFSGGSFSR.G
173		24	553.769		5.25489				2		18.238			46.6				0	148-156				K.VTMQNLNDR.L														Oxidation: 3
3714		3	405.222		-5.01246				2		43.6395			31.78				0	157-163				R.LASYLDK.V
6781		11	691.329		2.23999				2		56.3008			44.04				0	166-177				R.ALEESNYELEGK.I
19195		1	789.753		-7.14386				3		120.919			24.22				0	208-228				K.NQILNLTTDNANILLQIDNAR.L
4599		7	404.203		-0.173372				2		47.3173			40.31				0	229-235				R.LAADDFR.L
4281		2	497.255		2.6722				2		45.9772			39.58				0	238-245				K.YENEVALR.Q
7211		1	601.804		-0.659271				2		58.0941			37.74				0	246-256				R.QSVEADINGLR.R														Deamidated: 8
10126		2	516.304		2.40213				2		71.7188			30.64				0	258-266				R.VLDELTLTK.A
2709		1	498.584		1.56512				3		38.8028			24.58				1	323-334				R.SQYEQLAEQNRK.D
10365		1	555.246		-3.77464				2		73.099			20.41				0	335-343				K.DAEAWFNEK.S
4099		1	424.23		0.790072				2		45.1822			20.99				0	363-369				K.SEITELR.R
9194		4	695.842		-2.93167				2		66.7438			53.98				0	387-399				K.QSLEASLAETEGR.Y
5347		6	583.295		-1.34987				2		50.7836			42.53				0	442-450				R.LENEIQTYR.S
3306		11	631.805		4.47106				2		41.9253			44.05				0	451-464				R.SLLEGEGSSGGGGR.G
Protein 4:						Keratin, type II cytoskeletal 2 epidermal OS=Homo sapiens GN=KRT2 PE=1 SV=2
Accession:						K22E_HUMAN																		Score:						297.083
Database:						SwissProt																		MW [kDa]:						65.4
Seq. Coverage [%]:						0.147																		pI:						8.07351
																								No. of Peptides:						8
Modification(s):								Carbamidomethyl
Cmpd.		No. of Cmpds.	m/z meas.		Δ				z		Rt [min]			Score			Site [%]	P	Range				Sequence														Modification
					m/z [ppm]
4035		2	627.809		2.42025				2		44.9082			38.06				0	21-34				R.GFSSGSAVVSGGSR.R
5014		1	566.256		-5.39993				2		49.1448			25.67				0	36-45				R.STSSFSCLSR.H														Carbamidomethyl: 7
8244		11	738.398		2.01419				2		62.6524			65.98				0	198-209				R.FLEQQNQVLQTK.W
3309		1	554.277		3.52719				2		41.9609			30.58				0	354-362				K.AQYEEIAQR.S
8685		1	597.314		3.28566				2		64.5907			39.89				0	375-384				K.YEELQVTVGR.H
7548		5	487.269		-1.41873				2		59.61			38.4				0	394-401				K.IEISELNR.V
2063		2	503.235		-4.00216				2		35.2749			31.86				0	483-490				K.LLEGEECR.M														Carbamidomethyl: 7
1516		4	871.375		-3.66032				2		31.6427			27.41				0	550-572				R.GGSGGGGSISGGGYGSGGGSGGR.Y
Protein 5:						ADP/ATP translocase 2 OS=Homo sapiens GN=SLC25A5 PE=1 SV=7
Accession:						ADT2_HUMAN																		Score:						187.073
Database:						SwissProt																		MW [kDa]:						32.8
Seq. Coverage [%]:						0.148																		pI:						9.71125
																								No. of Peptides:						5
Cmpd.		No. of Cmpds.	m/z meas.		Δ				z		Rt [min]			Score			Site [%]	P	Range				Sequence														Modification
					m/z [ppm]
2330		12	428.748		-0.524216				2		36.9982			62.12				0	24-31				K.TAVAPIER.V
13764		8	561.288		-4.23678				2		93.9503			38.78				0	64-72				K.EQGVLSFWR.G
5699		4	428.752		-4.2016				2		52.3303			29.76				0	73-80				R.GNLANVIR.Y
10927		2	610.3		-5.21231				2		76.3627			30.24				0	189-199				R.AAYFGIYDTAK.G
8918		2	451.747		1.7567				2		65.4464			26.94				0	273-280				K.GAWSNVLR.G
Protein 6:						Serum albumin OS=Homo sapiens GN=ALB PE=1 SV=2
Accession:						ALBU_HUMAN																		Score:						132.37
Database:						SwissProt																		MW [kDa]:						69.3
Seq. Coverage [%]:						0.051																		pI:						5.91698
																								No. of Peptides:						3
Modification(s):								Carbamidomethyl
Cmpd.		No. of Cmpds.	m/z meas.		Δ				z		Rt [min]			Score			Site [%]	P	Range				Sequence														Modification
					m/z [ppm]
8304		5	464.251		0.731782				2		62.9013			25.87				0	162-168				K.YLYEIAR.R
9520		16	547.319		3.4655				3		68.4792			57.2				1	438-452				K.KVPQVSTPTLVEVSR.N
2691		11	569.753		0.710047				2		38.7101			49.3				0	500-508				K.CCTESLVNR.R														Carbamidomethyl: 1, 2
Protein 7:						40S ribosomal protein S4, X isoform OS=Homo sapiens GN=RPS4X PE=1 SV=2
Accession:						RS4X_HUMAN																		Score:						120.3
Database:						SwissProt																		MW [kDa]:						29.6
Seq. Coverage [%]:						0.091																		pI:						10.1617
																								No. of Peptides:						3
Modification(s):								Deamidated
Cmpd.		No. of Cmpds.	m/z meas.		Δ				z		Rt [min]			Score			Site [%]	P	Range				Sequence														Modification
					m/z [ppm]
2719		1	386.737		-2.01705				2		38.861			27.88				0	192-198				R.IGVITNR.E
1487		2	527.232		-2.82099				2		31.2576			34.8			50.1151	0	212-221				K.DANGNSFATR.L														Deamidated: 5
3107		2	416.233		1.56759				2		40.8433			57.62				0	246-252				R.LTIAEER.D
Protein 8:						Histone H1.2 OS=Homo sapiens GN=HIST1H1C PE=1 SV=2
Accession:						H12_HUMAN																		Score:						119.94
Database:						SwissProt																		MW [kDa]:						21.4
Seq. Coverage [%]:						0.15																		pI:						10.9354
																								No. of Peptides:						3
Cmpd.		No. of Cmpds.	m/z meas.		Δ				z		Rt [min]			Score			Site [%]	P	Range				Sequence														Modification
					m/z [ppm]
9404		4	599.836		-2.88086				2		67.8641			31.23				0	35-46				K.ASGPPVSELITK.A
7765		1	423.257		-2.89493				2		60.5918			36.47				0	55-63				R.SGVSLAALK.K
5719		5	554.288		0.521348				2		52.4275			52.24				0	65-75				K.ALAAAGYDVEK.N
Protein 9:						Actin, cytoplasmic 1 OS=Homo sapiens GN=ACTB PE=1 SV=1
Accession:						ACTB_HUMAN																		Score:						100.16
Database:						SwissProt																		MW [kDa]:						41.7
Seq. Coverage [%]:						0.096																		pI:						5.29043
																								No. of Peptides:						3
Cmpd.		No. of Cmpds.	m/z meas.		Δ				z		Rt [min]			Score			Site [%]	P	Range				Sequence														Modification
					m/z [ppm]
2362		1	488.729		2.37222				2		37.1385			26.31				0	19-28				K.AGFAGDDAPR.A
5783		9	566.767		-0.00486346				2		52.6514			50.71				0	197-206				R.GYSFTTTAER.E
14124		1	597.639		5.31995				3		96.0807			23.14				0	239-254				K.SYELPDGQVITIGNER.F
Protein 10:						Keratin, type II cytoskeletal 5 OS=Homo sapiens GN=KRT5 PE=1 SV=3
Accession:						K2C5_HUMAN																		Score:						99.78
Database:						SwissProt																		MW [kDa]:						62.3
Seq. Coverage [%]:						0.047																		pI:						7.58356
																								No. of Peptides:						3
Modification(s):								Carbamidomethyl
Cmpd.		No. of Cmpds.	m/z meas.		Δ				z		Rt [min]			Score			Site [%]	P	Range				Sequence														Modification
					m/z [ppm]
1691		1	654.828		-4.33035				2		32.9656			26.7				2	256-265				K.NKYEDEINKR.T
2704		2	597.791		-0.66774				2		38.7587			41.22				0	365-374				K.YEELQQTAGR.H
2063		2	503.235		-4.00216				2		35.2749			31.86				0	473-480				K.LLEGEECR.L														Carbamidomethyl: 7
Protein 11:						14-3-3 protein theta OS=Homo sapiens GN=YWHAQ PE=1 SV=1
Accession:						1433T_HUMAN																		Score:						80.25
Database:						SwissProt																		MW [kDa]:						27.7
Seq. Coverage [%]:						0.09																		pI:						4.68342
																								No. of Peptides:						2
Cmpd.		No. of Cmpds.	m/z meas.		Δ				z		Rt [min]			Score			Site [%]	P	Range				Sequence														Modification
					m/z [ppm]
3756		1	766.857		-8.41222				2		43.8113			44.73				0	28-41				K.AVTEQGAELSNEER.N
9391		1	454.266		-0.991345				2		67.7809			35.52				0	42-49				R.NLLSVAYK.N
Protein 12:						14-3-3 protein zeta/delta OS=Homo sapiens GN=YWHAZ PE=1 SV=1
Accession:						1433Z_HUMAN																		Score:						79.88
Database:						SwissProt																		MW [kDa]:						27.7
Seq. Coverage [%]:						0.09																		pI:						4.72625
																								No. of Peptides:						2
Cmpd.		No. of Cmpds.	m/z meas.		Δ				z		Rt [min]			Score			Site [%]	P	Range				Sequence														Modification
					m/z [ppm]
4167		3	774.863		2.93171				2		45.4758			44.36				0	28-41				K.SVTEQGAELSNEER.N
9391		1	454.266		-0.991345				2		67.7809			35.52				0	42-49				R.NLLSVAYK.N
Protein 13:						Elongation factor 1-alpha 1 OS=Homo sapiens GN=EEF1A1 PE=1 SV=1
Accession:						EF1A1_HUMAN																		Score:						74.95
Database:						SwissProt																		MW [kDa]:						50.1
Seq. Coverage [%]:						0.024																		pI:						9.10317
																								No. of Peptides:						1
Cmpd.		No. of Cmpds.	m/z meas.		Δ				z		Rt [min]			Score			Site [%]	P	Range				Sequence														Modification
					m/z [ppm]
8158		3	513.309		0.388039				2		62.2982			74.95				0	256-266				K.IGGIGTVPVGR.V
Protein 14:						60S ribosomal protein L7 OS=Homo sapiens GN=RPL7 PE=1 SV=1
Accession:						RL7_HUMAN																		Score:						46.13
Database:						SwissProt																		MW [kDa]:						29.2
Seq. Coverage [%]:						0.044																		pI:						10.6555
																								No. of Peptides:						1
Cmpd.		No. of Cmpds.	m/z meas.		Δ				z		Rt [min]			Score			Site [%]	P	Range				Sequence														Modification
					m/z [ppm]
11322		4	585.848		3.19636				2		78.4984			46.13				0	167-177				R.IALTDNALIAR.S
Protein 15:						Protein Shroom3 OS=Homo sapiens GN=SHROOM3 PE=1 SV=2
Accession:						SHRM3_HUMAN																		Score:						38.54
Database:						SwissProt																		MW [kDa]:						216.7
Seq. Coverage [%]:						0.005																		pI:						7.86939
																								No. of Peptides:						1
Cmpd.		No. of Cmpds.	m/z meas.		Δ				z		Rt [min]			Score			Site [%]	P	Range				Sequence														Modification
					m/z [ppm]
323		39	466.741		-4.60787				2		23.5053			38.54				1	1242-1250				R.SSPATADKR.Q
Protein 16:						Dermcidin OS=Homo sapiens GN=DCD PE=1 SV=2
Accession:						DCD_HUMAN																		Score:						35.06
Database:						SwissProt																		MW [kDa]:						11.3
Seq. Coverage [%]:						0.1																		pI:						6.08607
																								No. of Peptides:						1
Cmpd.		No. of Cmpds.	m/z meas.		Δ				z		Rt [min]			Score			Site [%]	P	Range				Sequence														Modification
					m/z [ppm]
1777		2	564.765		-4.09739				2		33.3589			35.06				0	43-53				K.ENAGEDPGLAR.Q
Protein 17:						Trypsin-1 OS=Homo sapiens GN=PRSS1 PE=1 SV=1
Accession:						TRY1_HUMAN																		Score:						32.49
Database:						SwissProt																		MW [kDa]:						26.5
Seq. Coverage [%]:						0.04																		pI:						6.07742
																								No. of Peptides:						4
Modification(s):								Oxidation, Deamidated
Cmpd.		No. of Cmpds.	m/z meas.		Δ				z		Rt [min]			Score			Site [%]	P	Range				Sequence														Modification
					m/z [ppm]
12487		1	588.318		-4.80481				2		85.908			23.77				0	103-112				K.TLNNDIMLIK.L														Deamidated: 4
12505		2	588.317		-5.62069				2		86.0113			26.16				0	103-112				K.TLNNDIMLIK.L														Deamidated: 3
11056		2	596.318		-0.0406968				2		77.0936			26.75			51.036	0	103-112				K.TLNNDIMLIK.L														Oxidation: 7; Deamidated: 4
11147		4	596.317		-2.40521				2		77.5879			32.49			94.4872	0	103-112				K.TLNNDIMLIK.L														Oxidation: 7; Deamidated: 3
Protein 18:						Hornerin OS=Homo sapiens GN=HRNR PE=1 SV=2
Accession:						HORN_HUMAN																		Score:						32.2936
Database:						SwissProt																		MW [kDa]:						282.2
Seq. Coverage [%]:						0.006																		pI:						10.0487
																								No. of Peptides:						1
Cmpd.		No. of Cmpds.	m/z meas.		Δ				z		Rt [min]			Score			Site [%]	P	Range				Sequence														Modification
					m/z [ppm]
143		1	528.911		2.91762				3		17.9957			33.51				0	1038-1053				R.GPYESGSGHSSGLGHR.E
Protein 19:						WD repeat-containing protein 87 OS=Homo sapiens GN=WDR87 PE=1 SV=3
Accession:						WDR87_HUMAN																		Score:						29.25
Database:						SwissProt																		MW [kDa]:						333
Seq. Coverage [%]:						0.003																		pI:						6.93757
																								No. of Peptides:						1
Cmpd.		No. of Cmpds.	m/z meas.		Δ				z		Rt [min]			Score			Site [%]	P	Range				Sequence														Modification
					m/z [ppm]
6730		3	442.764		1.90887				2		56.1008			29.25				0	2420-2427				K.ATVVEIPR.K
Protein 20:						Uncharacterized protein FLJ40521 OS=Homo sapiens PE=2 SV=1
Accession:						YH007_HUMAN																		Score:						27.5625
Database:						SwissProt																		MW [kDa]:						48.3
Seq. Coverage [%]:						0.015																		pI:						10.008
																								No. of Peptides:						1
Cmpd.		No. of Cmpds.	m/z meas.		Δ				z		Rt [min]			Score			Site [%]	P	Range				Sequence														Modification
					m/z [ppm]
8886		2	421.759		1184.98				2		65.3212			28.33				2	23-29				R.GRRLSPR.T
	Bruker															Printed:					2016-06-08															1
